# Supplementary material for: Loss of heat shock factor initiates intracellular lipid surveillance by actin destabilization
Source: Cell Rep. Author manuscript; Available in PMC 2022 Nov 8. (PMC9642076; doi:10.1016/j.celrep.2022.111493)
Supplement: 2 [file NIHMS1843692-supplement-2.xlsx]

## Sheet: GFP-RAB IPs
Protein FDR Confidence: Combined	Master	Accession	Description	Coverage [%]	# PSMs	# AAs	MW [kDa]	Abundance: Rab10 EV 1	Abundance: Rab10 hsf-1 1	Abundance: Rab11 EV 1	Abundance: Rab11 hsf-1 1	Abundance: Rab10 EV 2	Abundance:Rab10 hsf-1 2	Abundance: Rab11 EV 2	Abundance: Rab11 hsf-1 2		avg rab-10 EV	avg rab-10 hsf-1	factor to standardize rab-10::GFP levels	adjusted avg rab-10 hsf-1	relative binding (hsf-1/EV)		avg rab-11 EV	avg rab-11 hsf-1	factor to standardize rab-11 levels	adjusted avg rab-11 hsf-1	relative binding (hsf-1/EV)
High	Master Protein	P02566	Myosin-4 OS=Caenorhabditis elegans OX=6239 GN=unc-54 PE=1 SV=2	56	2450	1963	224.6	1.81382e+09	4.69178e+08	7.94352e+08	1.25871e+09	1.15975e+09	5.95493e+08	1.09674e+09	1.19376e+09		1.48679e+09	5.32335e+08		2.63897e+08	0.177495		9.45548e+08	1.22623e+09		3.20032e+08	0.338462
High	Master Protein	V6CLU0	KETtiN (Drosophila actin-binding) homolog OS=Caenorhabditis elegans OX=6239 GN=ketn-1 PE=1 SV=1	40	1194	4889	545.9	1.55557e+08	7.88426e+07	1.46031e+08	2.4749e+08	1.75761e+08	1.6783e+08	1.56962e+08	2.57652e+08		1.65659e+08	1.23337e+08		6.11422e+07	0.369084		1.51497e+08	2.52571e+08		6.5918e+07	0.435112
High	Master Protein	Q9UB28	Myotactin form B OS=Caenorhabditis elegans OX=6239 GN=let-805 PE=1 SV=1	38	886	4450	497.2	8.31527e+07	4.6363e+07	1.03929e+08	1.59483e+08	9.18857e+07	1.01212e+08	1.15481e+08	1.55691e+08		8.75192e+07	7.37875e+07		3.6579e+07	0.417954		1.09705e+08	1.57587e+08		4.11283e+07	0.374898
High	Master Protein	A0A1T5HUZ1	Basement membrane proteoglycan OS=Caenorhabditis elegans OX=6239 GN=unc-52 PE=1 SV=1	40	1221	3271	359.5	199273	548440	178471	277435	131900	311645	101871	275312		165587	430043		213187	1.28746		140171	276374		72130.2	0.514586
High	Master Protein	Q06561	Basement membrane proteoglycan OS=Caenorhabditis elegans OX=6239 GN=unc-52 PE=1 SV=2	39	1219	3375	368.8	2.66049e+08	1.44278e+08	2.76282e+08	4.62137e+08	3.26132e+08	3.2709e+08	3.03341e+08	4.42513e+08		2.96091e+08	2.35684e+08		1.16837e+08	0.394597		2.89812e+08	4.52325e+08		1.18051e+08	0.407338
High	Master Protein	H9G348	Basement membrane proteoglycan OS=Caenorhabditis elegans OX=6239 GN=unc-52 PE=1 SV=1	52	1156	2383	260.2	188613	91337.5	228560	185751		143809	277133	231074		188613	117573		58285	0.309019		252846	208413		54393.2	0.215123
High	Master Protein	P05690	Vitellogenin-2 OS=Caenorhabditis elegans OX=6239 GN=vit-2 PE=1 SV=5	57	1119	1613	187.6	1.04244e+09	3.65089e+07	3.03158e+08	2.33665e+08	6.19966e+08	1.20704e+08	4.06556e+08	1.04385e+08		8.31205e+08	7.86065e+07		3.8968e+07	0.0468813		3.54857e+08	1.69025e+08		4.41134e+07	0.124313
High	Master Protein	P18948	Vitellogenin-6 OS=Caenorhabditis elegans OX=6239 GN=vit-6 PE=1 SV=5	55	1056	1651	193.2	1.02365e+09	4.74186e+07	3.13761e+08	2.4914e+08	5.93714e+08	1.24606e+08	4.28109e+08	1.27273e+08		8.08682e+08	8.60122e+07		4.26392e+07	0.0527268		3.70935e+08	1.88207e+08		4.91197e+07	0.132421
High	Master Protein	H9G354	Basement membrane proteoglycan OS=Caenorhabditis elegans OX=6239 GN=unc-52 PE=1 SV=1	52	1096	2289	250.2	148286	330431	551174	453026	585267	371952	445626	348920		366777	351192		174098	0.47467		498400	400973		104649	0.20997
High	Master Protein	H9G352	Basement membrane proteoglycan OS=Caenorhabditis elegans OX=6239 GN=unc-52 PE=1 SV=1	51	1119	2193	239.4	4.55124e+06	2.59436e+06	6368033	15199204	6.99711e+06	7712125	9624913	11931802		5.77418e+06	5.15324e+06		2.55464e+06	0.442425		7996473	13565503		3.54044e+06	0.44275
High	Master Protein	A0A061AJI9	Laminin-like protein epi-1 OS=Caenorhabditis elegans OX=6239 GN=epi-1 PE=1 SV=1	29	893	3715	409	1.54501e+08	9.33637e+07	1.4097e+08	2.13384e+08	1.51488e+08	8.3104e+07	1.52907e+08	1.77636e+08		1.52995e+08	8.82339e+07		4.37406e+07	0.285896		1.46938e+08	1.9551e+08		5.10257e+07	0.347259
High	Master Protein	Q9N4J2	Vitellogenin-3 OS=Caenorhabditis elegans OX=6239 GN=vit-3 PE=1 SV=1	55	932	1603	186.4	9.677e+07	4.75088e+06	2.44678e+07	2.08902e+07	9.69301e+07	1.00917e+07	3.21932e+07	7.31041e+06		9.68501e+07	7.4213e+06		3.679e+06	0.0379865		2.83305e+07	1.41003e+07		3.68001e+06	0.129896
High	Master Protein	P06125	Vitellogenin-5 OS=Caenorhabditis elegans OX=6239 GN=vit-5 PE=2 SV=2	52	914	1603	186.3	1.08286e+09	4.35856e+07	2.81018e+08	2.02835e+08	6.92829e+08	9.83864e+07	3.70864e+08	8.5559e+07		8.87842e+08	7.0986e+07		3.51902e+07	0.0396357		3.25941e+08	1.44197e+08		3.76337e+07	0.115462
High	Master Protein	P18947	Vitellogenin-4 OS=Caenorhabditis elegans OX=6239 GN=vit-4 PE=1 SV=3	51	951	1603	186.2	11163241	338948	2002171	1.37244e+06	7207647	760838	3169373	784814		9185444	549893		272601	0.0296775		2585772	1.07863e+06		281509	0.108868
High	Master Protein	H9G353	Basement membrane proteoglycan OS=Caenorhabditis elegans OX=6239 GN=unc-52 PE=1 SV=1	50	1031	2196	240.4		43577.2	91777.8	141639	34483.7		71873.5	115471		34483.7	43577.2		21602.7	0.626462		81825.6	128555		33551.4	0.410036
High	Master Protein	P55155	Vitellogenin-1 OS=Caenorhabditis elegans OX=6239 GN=vit-1 PE=1 SV=2	52	847	1616	187.9	5.22984e+07	2.09898e+06	1.32194e+07	9.39512e+06	3.28285e+07	4.19033e+06	1.56829e+07	4.26368e+06		4.25634e+07	3.14465e+06		1.55891e+06	0.0366256		1.44511e+07	6.8294e+06		1.78239e+06	0.123339
High	Master Protein	P10567	Paramyosin OS=Caenorhabditis elegans OX=6239 GN=unc-15 PE=1 SV=2	69	1181	872	100.6	7.38424e+08	2.17607e+08	3.36386e+08	4.69461e+08	5.00288e+08	2.49323e+08	4.30047e+08	4.88842e+08		6.19356e+08	2.33465e+08		1.15737e+08	0.186866		3.83217e+08	4.79152e+08		1.25053e+08	0.326324
High	Master Protein	P12844	Myosin-3 OS=Caenorhabditis elegans OX=6239 GN=myo-3 PE=2 SV=1	42	548	1969	225.4	9.02022e+07	2.29517e+07	3.79497e+07	6.38037e+07	5.83152e+07	2.74571e+07	5.52731e+07	6.36884e+07		7.42587e+07	2.52044e+07		1.24947e+07	0.168259		4.66114e+07	6.37461e+07		1.6637e+07	0.356929
High	Master Protein	U4PBJ9	FiLamiN (Actin binding protein) homolog OS=Caenorhabditis elegans OX=6239 GN=fln-1 PE=1 SV=1	42	603	2259	246.4	1.22568e+08	2.99053e+07	6.86273e+07	1.31015e+08	9.07235e+07	5.16993e+07	9.22743e+07	9.78713e+07		1.06646e+08	4.08023e+07		2.02271e+07	0.189666		8.04508e+07	1.14443e+08		2.98683e+07	0.371262
High	Master Protein	P12845	Myosin-2 OS=Caenorhabditis elegans OX=6239 GN=myo-2 PE=1 SV=2	41	544	1947	222.9	6.97578e+07	1.64097e+07	2.73467e+07	4.76058e+07	4.84196e+07	2.12548e+07	3.61561e+07	4.13598e+07		5.90887e+07	1.88322e+07		9.33579e+06	0.157996		3.17514e+07	4.44828e+07		1.16095e+07	0.365636
High	Master Protein	P46561	ATP synthase subunit beta, mitochondrial OS=Caenorhabditis elegans OX=6239 GN=atp-2 PE=1 SV=2	73	832	538	57.5	5.55778e+08	3.45073e+07	1.43702e+08	3.32234e+08	3.73054e+08	1.59853e+08	2.61737e+08	2.24537e+08		4.64416e+08	9.71802e+07		4.81756e+07	0.103734		2.0272e+08	2.78385e+08		7.26552e+07	0.358402
High	Master Protein	G5ECP9	Uncharacterized protein OS=Caenorhabditis elegans OX=6239 GN=vab-10 PE=1 SV=1	30	287	3424	388	3.07682e+07	1.43746e+07	1.84197e+07	3.00806e+07	2.34018e+07	2.18969e+07	2.14405e+07	2.95363e+07		2.7085e+07	1.81357e+07		8.99051e+06	0.331937		1.99301e+07	2.98085e+07		7.77966e+06	0.390347
High	Master Protein	Q18823	Laminin-like protein lam-2 OS=Caenorhabditis elegans OX=6239 GN=lam-2 PE=1 SV=3	37	665	1633	181.1	1.67977e+08	9.39145e+07	1.48083e+08	2.5383e+08	1.54991e+08	9.89563e+07	1.7615e+08	1.98509e+08		1.61484e+08	9.64354e+07		4.78063e+07	0.296044		1.62117e+08	2.2617e+08		5.90276e+07	0.364105
High	Master Protein	P29691	Elongation factor 2 OS=Caenorhabditis elegans OX=6239 GN=eef-2 PE=1 SV=4	61	778	852	94.7	6.69773e+08	2.66729e+07	2.20136e+08	4.78536e+08	4.00847e+08	1.67776e+08	3.59479e+08	2.76371e+08		5.3531e+08	9.72244e+07		4.81975e+07	0.0900366		2.89808e+08	3.77453e+08		9.85108e+07	0.339918
High	Master Protein	P02567	Myosin-1 OS=Caenorhabditis elegans OX=6239 GN=myo-1 PE=1 SV=3	33	355	1938	223.2	6.27297e+07	1.23084e+07	2.17905e+07	4.11671e+07	3.95609e+07	1.95236e+07	2.95315e+07	3.659e+07		5.11453e+07	1.5916e+07		7.89012e+06	0.154269		2.5661e+07	3.88786e+07		1.01468e+07	0.395419
High	Master Protein	M1Z854	Intermediate filament protein ifb-2 OS=Caenorhabditis elegans OX=6239 GN=ifb-2 PE=1 SV=1	76	787	577	65.5	3.87595e+08	2.39163e+08	1.89529e+08	4.59203e+08	2.25979e+08	3.44056e+08	2.85578e+08	3.24859e+08		3.06787e+08	2.91609e+08		1.44561e+08	0.471209		2.37554e+08	3.92031e+08		1.02315e+08	0.430704
High	Master Protein	Q9N4M4	Nuclear anchorage protein 1 OS=Caenorhabditis elegans OX=6239 GN=anc-1 PE=1 SV=3	36	309	8545	955.9	7.67601e+07	6.55221e+06	2.17337e+07	6.20151e+07	4.67807e+07	2.40846e+07	4.0576e+07	3.88249e+07		6.17704e+07	1.53184e+07		7.59385e+06	0.122937		3.11548e+07	5.042e+07		1.3159e+07	0.422375
High	Master Protein	Q23158	AcTiniN OS=Caenorhabditis elegans OX=6239 GN=atn-1 PE=1 SV=1	53	404	920	107.1	4.44713e+07	2.02339e+07	3.04107e+07	5.28537e+07	4.04379e+07	5.08104e+07	3.6168e+07	5.41313e+07		4.24546e+07	3.55221e+07		1.76096e+07	0.414785		3.32894e+07	5.34925e+07		1.39609e+07	0.41938
High	Master Protein	O44565	LAMinin related. See also lmb OS=Caenorhabditis elegans OX=6239 GN=lam-1 PE=1 SV=3	32	501	1790	197.8	1.43367e+08	8.45487e+07	1.35453e+08	2.23897e+08	1.33034e+08	8.10671e+07	1.60312e+08	1.85146e+08		1.38201e+08	8.28079e+07		4.10507e+07	0.297037		1.47883e+08	2.04521e+08		5.33776e+07	0.360946
High	Master Protein	P34574	Probable clathrin heavy chain 1 OS=Caenorhabditis elegans OX=6239 GN=chc-1 PE=1 SV=1	36	229	1681	191.4	4.09561e+07	1.56962e+06	1.33412e+07	3.0257e+07	2.57625e+07	1.2692e+07	2.3523e+07	1.79704e+07		3.33593e+07	7.1308e+06		3.53498e+06	0.105967		1.84321e+07	2.41137e+07		6.29339e+06	0.341436
High	Master Protein	Q19328	Staphylococcal nuclease domain-containing protein OS=Caenorhabditis elegans OX=6239 GN=tsn-1 PE=1 SV=1	55	317	914	100.7	1.21366e+08	5.89402e+06	3.91943e+07	8.36943e+07	7.14812e+07	3.15104e+07	7.31352e+07	5.47699e+07		9.64237e+07	1.87022e+07		9.27133e+06	0.0961519		5.61648e+07	6.92321e+07		1.80688e+07	0.32171
High	Master Protein	Q18688	Heat shock protein 90 OS=Caenorhabditis elegans OX=6239 GN=daf-21 PE=1 SV=1	57	519	702	80.2	5.11241e+08	1.80872e+07	1.46964e+08	2.37946e+08	3.20674e+08	9.03935e+07	2.63068e+08	1.4007e+08		4.15958e+08	5.42403e+07		2.68888e+07	0.0646432		2.05016e+08	1.89008e+08		4.93289e+07	0.24061
High	Master Protein	P0DM41	Actin-1 OS=Caenorhabditis elegans OX=6239 GN=act-1 PE=1 SV=1	80	1186	376	41.8	2.04259e+09	7.65556e+08	1.48646e+09	2.32712e+09	1.68249e+09	1.62469e+09	1.69783e+09	2.35645e+09		1.86254e+09	1.19512e+09		5.92463e+08	0.318094		1.59215e+09	2.34178e+09		6.11178e+08	0.383871
High	Master Protein	P10986	Actin-4 OS=Caenorhabditis elegans OX=6239 GN=act-4 PE=3 SV=2	80	1182	376	41.8	5.77694e+06	1.18961e+06	1.36608e+06	2.47283e+06	3.90661e+06	3.01198e+06	1121145	3.79565e+06		4.84178e+06	2.10079e+06		1.04143e+06	0.215093		1.24361e+06	3.13424e+06		817998	0.657759
High	Master Protein	Q17832	ViGiLN homolog OS=Caenorhabditis elegans OX=6239 GN=vgln-1 PE=1 SV=2	45	442	1220	134.3	1.94904e+08	6.07122e+06	5.33895e+07	1.07914e+08	1.13752e+08	3.88059e+07	9.30819e+07	6.29094e+07		1.54328e+08	2.24385e+07		1.11236e+07	0.0720774		7.32357e+07	8.54115e+07		2.22914e+07	0.304379
High	Master Protein	P09446	Heat shock 70 kDa protein A OS=Caenorhabditis elegans OX=6239 GN=hsp-1 PE=1 SV=2	60	486	640	69.7	4.74028e+08	2.26128e+07	1.47494e+08	2.69494e+08	2.79579e+08	1.08342e+08	2.52814e+08	1.66122e+08		3.76803e+08	6.54773e+07		3.24594e+07	0.0861441		2.00154e+08	2.17808e+08		5.68454e+07	0.284008
High	Master Protein	P50140	Chaperonin homolog Hsp-60, mitochondrial OS=Caenorhabditis elegans OX=6239 GN=hsp-60 PE=2 SV=2	63	404	568	60.1	2.20181e+08	7.19135e+06	4.72221e+07	1.27786e+08	1.2566e+08	5.31589e+07	9.44125e+07	7.68296e+07		1.72921e+08	3.01751e+07		1.49588e+07	0.086507		7.08173e+07	1.02308e+08		2.67011e+07	0.377042
High	Master Protein	H2KZA3	Prion-like-(Q/N-rich)-domain-bearing protein OS=Caenorhabditis elegans OX=6239 GN=pqn-22 PE=1 SV=2	45	260	1165	131	3.14705e+07	1.58782e+07	3.32104e+07	5.32444e+07	3.41873e+07	4.79858e+07	3.63534e+07	5.64504e+07		3.28289e+07	3.1932e+07		1.58298e+07	0.482191		3.47819e+07	5.48474e+07		1.43145e+07	0.411551
High	Master Protein	G4SL51	Prion-like-(Q/N-rich)-domain-bearing protein OS=Caenorhabditis elegans OX=6239 GN=pqn-52 PE=1 SV=1	65	557	544	62.6	9.72001e+07	6.28608e+07	1.25879e+08	1.88799e+08	9.48732e+07	7.66147e+07	1.2713e+08	1.71024e+08		9.60367e+07	6.97377e+07		3.45714e+07	0.359981		1.26505e+08	1.79912e+08		4.69548e+07	0.371171
High	Master Protein	Q20641	Non-muscle MYosin OS=Caenorhabditis elegans OX=6239 GN=nmy-1 PE=1 SV=2	25	158	1963	229.2	1.87479e+07	2.15283e+06	6.53895e+06	1.5938e+07	1.11484e+07	5.60814e+06	1.18116e+07	1.16064e+07		1.49482e+07	3.88048e+06		1.92369e+06	0.128691		9.17528e+06	1.37722e+07		3.59438e+06	0.391746
High	Master Protein	P53013	Elongation factor 1-alpha OS=Caenorhabditis elegans OX=6239 GN=eft-3 PE=3 SV=1	57	1953	463	50.6	1.49374e+09	6.07256e+07	4.83157e+08	1.10613e+09	8.96483e+08	4.7848e+08	8.25328e+08	7.05085e+08		1.19511e+09	2.69603e+08		1.33652e+08	0.111832		6.54243e+08	9.05606e+08		2.36352e+08	0.361261
High	Master Protein	H2FLL1	Plant Late Embryo Abundant (LEA) related OS=Caenorhabditis elegans OX=6239 GN=lea-1 PE=1 SV=1	45	221	1397	147.8	8.87982e+07	6.86953e+06	3.52301e+07	9.65961e+07	5.03666e+07	3.09656e+07	6.61288e+07	5.9235e+07		6.95824e+07	1.89176e+07		9.37808e+06	0.134777		5.06795e+07	7.79155e+07		2.0335e+07	0.401248
High	Master Protein	P27604	Adenosylhomocysteinase OS=Caenorhabditis elegans OX=6239 GN=ahcy-1 PE=3 SV=1	59	474	437	47.5	5.30117e+08	1.73243e+07	1.60251e+08	3.30545e+08	3.32026e+08	1.53965e+08	2.87343e+08	2.12572e+08		4.31072e+08	8.56449e+07		4.24571e+07	0.098492		2.23797e+08	2.71558e+08		7.08735e+07	0.316686
High	Master Protein	Q23551	Twitchin OS=Caenorhabditis elegans OX=6239 GN=unc-22 PE=1 SV=3	10	132	7158	788.5	1.85906e+07	2.67917e+06	6.44216e+06	1.47175e+07	1.16859e+07	8.05519e+06	1.1315e+07	1.04241e+07		1.51382e+07	5.36718e+06		2.6607e+06	0.17576		8.87859e+06	1.25708e+07		3.28083e+06	0.369521
High	Master Protein	V6CKJ1	Prion-like-(Q/N-rich)-domain-bearing protein OS=Caenorhabditis elegans OX=6239 GN=pqn-22 PE=1 SV=1	45	240	1056	118.8		57688.6	196752	309616		249362	141638	267376		#DIV/0!	153526		76107.9	#DIV/0!		169195	288496		75294.1	0.445014
High	Master Protein	H2FLK7	Plant Late Embryo Abundant (LEA) related OS=Caenorhabditis elegans OX=6239 GN=lea-1 PE=1 SV=1	45	213	1214	128.1	345378		181956	429767	145908	170434	309065	312926		245643	170434		84490.2	0.343956		245510	371347		96917.1	0.394757
High	Master Protein	Q27527	Enolase OS=Caenorhabditis elegans OX=6239 GN=enol-1 PE=1 SV=3	76	336	434	46.6	1.71021e+08	5.55612e+06	5.15404e+07	1.13732e+08	1.11955e+08	4.75054e+07	9.48664e+07	7.1707e+07		1.41488e+08	2.65308e+07		1.31522e+07	0.0929566		7.32034e+07	9.27197e+07		2.41987e+07	0.330568
High	Master Protein	P91871	Fatty Acid SyNthase OS=Caenorhabditis elegans OX=6239 GN=fasn-1 PE=1 SV=2	21	187	2613	289	3.77061e+07	1.31434e+06	1.19554e+07	2.63759e+07	2.44053e+07	1.05846e+07	2.19116e+07	1.69162e+07		3.10557e+07	5.94947e+06		2.94936e+06	0.0949697		1.69335e+07	2.1646e+07		5.64936e+06	0.333621
High	Master Protein	A0A1N7SYP3	Uncharacterized protein OS=Caenorhabditis elegans OX=6239 GN=vab-10 PE=1 SV=1	11	150	5059	571.5	431346	186411	150401	473454	241495	1.534e+06	269272	565900		336420	860205		426433	1.26756		209836	519677		135629	0.646358
High	Master Protein	Q9N5V3	IMportin Beta family OS=Caenorhabditis elegans OX=6239 GN=imb-3 PE=1 SV=2	37	229	1092	122	5.28908e+07	1.53969e+06	1.46328e+07	3.07983e+07	3.16473e+07	1.2124e+07	2.15932e+07	1.8125e+07		4.2269e+07	6.83185e+06		3.38678e+06	0.0801244		1.8113e+07	2.44617e+07		6.3842e+06	0.352465
High	Master Protein	Q9XW92	V-type proton ATPase catalytic subunit A OS=Caenorhabditis elegans OX=6239 GN=vha-13 PE=1 SV=3	63	346	606	66.4	1.62763e+08	6.70066e+06	4.039e+07	9.88026e+07	9.721e+07	4.2836e+07	7.44925e+07	5.91985e+07		1.29986e+08	2.47683e+07		1.22785e+07	0.09446		5.74413e+07	7.90005e+07		2.06182e+07	0.358944
High	Master Protein	Q86NC1	Alpha-1,4 glucan phosphorylase OS=Caenorhabditis elegans OX=6239 GN=pygl-1 PE=1 SV=1	46	286	846	97.6	7.7132e+07	3.36493e+06	2.1788e+07	4.46613e+07	4.80235e+07	1.8406e+07	3.61105e+07	2.7179e+07		6.25778e+07	1.08855e+07		5.3963e+06	0.0862335		2.89492e+07	3.59202e+07		9.37474e+06	0.323834
High	Master Protein	P90735	Sodium/potassium-transporting ATPase subunit alpha OS=Caenorhabditis elegans OX=6239 GN=eat-6 PE=1 SV=1	42	267	996	110.9	7.7043e+07	6.21195e+06	2.39327e+07	4.93791e+07	4.60428e+07	2.2691e+07	3.95578e+07	3.54101e+07		6.15429e+07	1.44515e+07		7.16408e+06	0.116408		3.17452e+07	4.23946e+07		1.10645e+07	0.34854
High	Master Protein	Q23621	Glutamate dehydrogenase OS=Caenorhabditis elegans OX=6239 GN=gdh-1 PE=1 SV=1	51	374	536	58.8	1.53724e+08	5.12646e+06	5.53513e+07	1.055e+08	1.16111e+08	4.56819e+07	80344510	5.97221e+07		1.34918e+08	2.54042e+07		1.25937e+07	0.0933439		6.78479e+07	8.2611e+07		2.15605e+07	0.317777
High	Master Protein	P52275	Tubulin beta-2 chain OS=Caenorhabditis elegans OX=6239 GN=tbb-2 PE=1 SV=1	54	358	450	50.3	2.09897e+08	6.65496e+06	5.39178e+07	1.25242e+08	1.27045e+08	5.75286e+07	9.7598e+07	7.51318e+07		1.68471e+08	3.20918e+07		1.5909e+07	0.0944318		7.57579e+07	1.00187e+08		2.61475e+07	0.345146
High	Master Protein	Q10663	Bifunctional glyoxylate cycle protein OS=Caenorhabditis elegans OX=6239 GN=icl-1 PE=1 SV=2	43	196	968	108.6	6.24981e+07	2.36642e+06	1.77583e+07	3.7782e+07	3.69335e+07	1.92291e+07	3.42111e+07	2.47317e+07		4.97158e+07	1.07977e+07		5.35282e+06	0.107668		2.59847e+07	3.12568e+07		8.15767e+06	0.313941
High	Master Protein	G5EBP5	Uncharacterized protein OS=Caenorhabditis elegans OX=6239 GN=CELE_ZC247.1 PE=1 SV=1	55	186	4389	496.1	3.85658e+07	9.47996e+06	1.58253e+07	3.69617e+07	3.3261e+07	1.71078e+07	2.26385e+07	2.88361e+07		3.59134e+07	1.32939e+07		6.59023e+06	0.183504		1.92319e+07	3.28989e+07		8.58622e+06	0.446458
High	Master Protein	O45815	ACTin OS=Caenorhabditis elegans OX=6239 GN=act-5 PE=1 SV=1	67	577	375	41.8	6.78145e+07	1.82059e+07	2.48133e+07	4.46028e+07	4.92038e+07	3.1486e+07	4.0979e+07	3.30793e+07		5.85092e+07	2.48459e+07		1.2317e+07	0.210514		3.28961e+07	3.88411e+07		1.01371e+07	0.308153
High	Master Protein	Q18599	ACEtyl-CoA Regulator OS=Caenorhabditis elegans OX=6239 GN=acer-1 PE=1 SV=3	63	145	471	50.7	3.7787e+07	1.28587e+06	8.98247e+06	2.58841e+07	2.34032e+07	1.24897e+07	1.89408e+07	1.60159e+07		3.05951e+07	6.88778e+06		3.41451e+06	0.111603		1.39616e+07	2.095e+07		5.46769e+06	0.391623
High	Master Protein	G5EEK8	Calcium-transporting ATPase OS=Caenorhabditis elegans OX=6239 GN=sca-1 PE=1 SV=1	37	300	1059	115.4	8.87744e+07	1.44811e+07	3.34668e+07	6.79002e+07	5.62638e+07	2.85378e+07	5.36416e+07	4.93093e+07		7.25191e+07	2.15094e+07		1.0663e+07	0.147037		4.35542e+07	5.86047e+07		1.52951e+07	0.351175
High	Master Protein	G5EF32	Nematode Polyprotein Allergen related OS=Caenorhabditis elegans OX=6239 GN=npa-1 PE=1 SV=1	32	199	1440	164.6	5.13376e+07	955300	1.37581e+07	2.45831e+07	3.28993e+07	1.3522e+07	2.14539e+07	1.78685e+07		4.21184e+07	7.23864e+06		3.58844e+06	0.0851989		1.7606e+07	2.12258e+07		5.53967e+06	0.314647
High	Master Protein	O17921	Tubulin beta chain OS=Caenorhabditis elegans OX=6239 GN=tbb-1 PE=1 SV=1	53	330	449	50.2	6.32547e+06	135985	1.67014e+06	3.87877e+06	5061706	953138	3.87224e+06	2.79115e+06		5.69359e+06	544561		269958	0.0474144		2.77119e+06	3.33496e+06		870386	0.314084
High	Master Protein	Q09501	Intermediate filament protein ifp-1 OS=Caenorhabditis elegans OX=6239 GN=ifp-1 PE=3 SV=1	46	194	776	89	2.34811e+07	1.83598e+07	1.06702e+07	3.00171e+07	1.43488e+07	2.65399e+07	1.6417e+07	2.0445e+07		1.8915e+07	2.24498e+07		1.11291e+07	0.588378		1.35436e+07	2.5231e+07		6.585e+06	0.486209
High	Master Protein	P54812	Transitional endoplasmic reticulum ATPase homolog 2 OS=Caenorhabditis elegans OX=6239 GN=cdc-48.2 PE=1 SV=2	45	274	810	89.6	1.29445e+07	289153	2.66217e+06	6.25028e+06	8.87938e+06	3.55253e+06	4.79815e+06	4.02694e+06		1.0912e+07	1.92084e+06		952227	0.0872646		3.73016e+06	5.13861e+06		1.34112e+06	0.359533
High	Master Protein	Q9XU13	Calcium-transporting ATPase OS=Caenorhabditis elegans OX=6239 GN=sca-1 PE=1 SV=1	38	299	1004	109.6	9286517	5.40631e+06	1.58839e+06	3.20798e+06	4.63124e+06	9856321	2.14156e+06	3.63932e+06		6.95888e+06	7.63131e+06		3.78311e+06	0.543637		1.86497e+06	3.42365e+06		893532	0.479113
High	Master Protein	Q18026	Kynureninase OS=Caenorhabditis elegans OX=6239 GN=flu-2 PE=2 SV=1	51	601	478	54	2.00418e+08	1.18003e+08	1.93702e+08	2.64956e+08	2.25064e+08	1.29712e+08	2.32705e+08	2.37094e+08		2.12741e+08	1.23857e+08		6.14004e+07	0.288616		2.13203e+08	2.51025e+08		6.55146e+07	0.307287
High	Master Protein	G8JY94	Intermediate filament protein ifc-2 OS=Caenorhabditis elegans OX=6239 GN=ifc-2 PE=1 SV=1	60	407	622	70.1	2.64238e+08	1.64519e+08	1.29276e+08	3.15469e+08	1.54318e+08	2.11506e+08	2.00746e+08	2.10881e+08		2.09278e+08	1.88012e+08		9.32042e+07	0.44536		1.65011e+08	2.63175e+08		6.86856e+07	0.416249
High	Master Protein	P34455	Probable aconitate hydratase, mitochondrial OS=Caenorhabditis elegans OX=6239 GN=aco-2 PE=3 SV=2	46	206	777	84	9.63114e+07	2.26978e+06	3.08901e+07	7.18586e+07	5.63818e+07	30247510	5.25054e+07	4.61412e+07		7.63466e+07	1.62586e+07		8.05997e+06	0.105571		4.16977e+07	5.89999e+07		1.53983e+07	0.369283
High	Master Protein	Q21408	SPeCtrin OS=Caenorhabditis elegans OX=6239 GN=spc-1 PE=1 SV=2	20	122	2432	282.1	1.7478e+07	1.51393e+06	4.71298e+06	1.37799e+07	1.02372e+07	4.97876e+06	8.7532e+06	8.93235e+06		1.38576e+07	3.24635e+06		1.60933e+06	0.116133		6.73309e+06	1.13561e+07		2.96382e+06	0.440187
High	Master Protein	Q19626	Probable V-type proton ATPase subunit B OS=Caenorhabditis elegans OX=6239 GN=vha-12 PE=3 SV=1	53	290	491	54.7	7.87526e+07	3.31088e+06	2.07209e+07	5.25187e+07	4.97697e+07	1.81033e+07	4.31141e+07	3.03321e+07		6.42611e+07	1.07071e+07		5.30786e+06	0.0825984		3.19175e+07	4.14254e+07		1.08115e+07	0.338734
High	Master Protein	Q21215	Guanine nucleotide-binding protein subunit beta-2-like 1 OS=Caenorhabditis elegans OX=6239 GN=rack-1 PE=1 SV=3	67	253	325	35.8	2.57736e+08	1.02837e+07	7.29086e+07	1.40767e+08	1.32212e+08	7.42772e+07	1.19317e+08	9.42212e+07		1.94974e+08	4.22805e+07		2.09599e+07	0.107501		9.61127e+07	1.17494e+08		3.06645e+07	0.319048
High	Master Protein	P54811	Transitional endoplasmic reticulum ATPase homolog 1 OS=Caenorhabditis elegans OX=6239 GN=cdc-48.1 PE=1 SV=1	44	269	809	89.7	6.62645e+07	2.9876e+06	1.83694e+07	4.29504e+07	4.13944e+07	1.72635e+07	3.28255e+07	2.59915e+07		5.38295e+07	1.01255e+07		5.01958e+06	0.0932497		2.55974e+07	3.4471e+07		8.99651e+06	0.351461
High	Master Protein	Q17967	Protein disulfide-isomerase 1 OS=Caenorhabditis elegans OX=6239 GN=pdi-1 PE=3 SV=1	58	283	485	53.4	1.0203e+08	3.99132e+06	3.03561e+07	7.21824e+07	5.91579e+07	3.06611e+07	58878944	4.66729e+07		8.0594e+07	1.73262e+07		8.58921e+06	0.106574		4.46175e+07	5.94276e+07		1.55099e+07	0.347619
High	Master Protein	O17759	TransKeTolase homolog OS=Caenorhabditis elegans OX=6239 GN=tkt-1 PE=1 SV=1	56	190	618	66	8.65767e+07	2.03029e+06	2.60927e+07	4.79796e+07	5.54601e+07	1.84231e+07	4.98174e+07	2.71804e+07		7.10184e+07	1.02267e+07		5.06972e+06	0.0713859		3.7955e+07	3.758e+07		9.80793e+06	0.258409
High	Master Protein	P17329	Glyceraldehyde-3-phosphate dehydrogenase 2 OS=Caenorhabditis elegans OX=6239 GN=gpd-2 PE=3 SV=2	58	262	341	36.4	1.76872e+08	6.40533e+06	5.0515e+07	1.2679e+08	1.17134e+08	5.32852e+07	9.85883e+07	7.12311e+07		1.47003e+08	2.98453e+07		1.47953e+07	0.100646		7.45516e+07	9.90104e+07		2.58405e+07	0.346613
High	Master Protein	Q19663	Uncharacterized protein OS=Caenorhabditis elegans OX=6239 GN=CELE_F21C10.7 PE=1 SV=2	18	117	2588	294.9	6.50112e+06	3.31056e+06	6.50991e+06	1.27352e+07	7.37325e+06	1.05643e+07	7.60562e+06	1.22191e+07		6.93718e+06	6.93741e+06		3.43912e+06	0.495751		7.05777e+06	1.24771e+07		3.25639e+06	0.461391
High	Master Protein	P27798	Calreticulin OS=Caenorhabditis elegans OX=6239 GN=crt-1 PE=1 SV=1	62	283	395	45.6	1.63645e+08	3.26676e+06	4.71105e+07	1.1486e+08	101664848	4.23701e+07	9.18335e+07	7.20662e+07		1.32655e+08	2.28185e+07		1.13119e+07	0.085273		6.9472e+07	9.34633e+07		2.43928e+07	0.351118
High	Master Protein	O02286	Phosphoenolypyruvate CarboxyKinase OS=Caenorhabditis elegans OX=6239 GN=pck-2 PE=1 SV=1	51	278	654	73.4	9.32351e+07	3.14218e+06	2.2643e+07	5.50246e+07	5.53182e+07	2.56746e+07	4.40803e+07	3.38015e+07		7.42767e+07	1.44084e+07		7.14274e+06	0.0961639		3.33617e+07	4.44131e+07		1.15913e+07	0.347443
High	Master Protein	Q27481	UBA (Human ubiquitin) related OS=Caenorhabditis elegans OX=6239 GN=uba-1 PE=1 SV=1	36	134	1113	124	5.27302e+07	2.27881e+06	1.16917e+07	2.9189e+07	3.03805e+07	1.38171e+07	2.25474e+07	1.74827e+07		4.15553e+07	8.04797e+06		3.98965e+06	0.0960082		1.71195e+07	2.33359e+07		6.09038e+06	0.355756
High	Master Protein	Q05036	Heat shock protein 110 OS=Caenorhabditis elegans OX=6239 GN=hsp-110 PE=3 SV=1	52	157	776	86.8	4.50615e+07	897281	1.04464e+07	2.6699e+07	2.83861e+07	9.51621e+06	2.27001e+07	1.39467e+07		3.67238e+07	5.20674e+06		2.58116e+06	0.0702858		1.65732e+07	2.03228e+07		5.30401e+06	0.320035
High	Master Protein	Q20626	Uncharacterized protein OS=Caenorhabditis elegans OX=6239 GN=CELE_F49E2.5 PE=1 SV=3	35	140	1215	133.7	2.15174e+07	4.9914e+06	5.30106e+06	1.69877e+07	1.19116e+07	1.04938e+07	1.07389e+07	1.03694e+07		1.67145e+07	7.74262e+06		3.83828e+06	0.229638		8.01997e+06	1.36786e+07		3.56995e+06	0.445132
High	Master Protein	Q9U2H9	Probable elongation factor 1-beta/1-delta 2 OS=Caenorhabditis elegans OX=6239 GN=eef-1B.2 PE=1 SV=4	53	273	263	28.2	2.46484e+08	9.42846e+06	5.46835e+07	1.22209e+08	1.40039e+08	5.22302e+07	9.76927e+07	8.26442e+07		1.93261e+08	3.08293e+07		1.52832e+07	0.0790803		7.61881e+07	1.02426e+08		2.67321e+07	0.350869
High	Master Protein	Q9U2D6	Calcineurin-interacting protein 2 OS=Caenorhabditis elegans OX=6239 GN=cnp-2 PE=1 SV=3	41	212	732	84.4	2.93102e+07	1.66856e+07	3.61501e+07	4.67803e+07	2.66078e+07	1.55903e+07	3.87268e+07	4.71663e+07		2.7959e+07	1.6138e+07		8.00014e+06	0.286138		3.74385e+07	4.69733e+07		1.22595e+07	0.327457
High	Master Protein	O45012	NucleOLar protein OS=Caenorhabditis elegans OX=6239 GN=nol-58 PE=1 SV=1	54	207	487	54.6	8.38585e+07	1.33968e+07	1.52739e+07	4.64591e+07	4.33862e+07	5.77647e+07	3.40004e+07	3.07903e+07		6.36224e+07	3.55807e+07		1.76386e+07	0.277239		2.46372e+07	3.86247e+07		1.00806e+07	0.409162
High	Master Protein	Q22192	TransThyretin-Related family domain OS=Caenorhabditis elegans OX=6239 GN=ttr-14 PE=1 SV=1	43	292	406	48.9	8.13964e+07	4.437e+07	9.89452e+07	1.26766e+08	7.38115e+07	4.40089e+07	1.02592e+08	1.50629e+08		7.76039e+07	4.41895e+07		2.19062e+07	0.282283		1.00768e+08	1.38698e+08		3.61985e+07	0.359224
High	Master Protein	Q9U1Q4	Valine--tRNA ligase OS=Caenorhabditis elegans OX=6239 GN=glp-4 PE=1 SV=1	32	155	1050	118.8	3.50193e+07	1.74056e+06	8.41239e+06	1.64464e+07	2.17445e+07	7.30464e+06	1.51657e+07	9.56042e+06		2.83819e+07	4.5226e+06		2.24201e+06	0.0789942		1.1789e+07	1.30034e+07		3.39374e+06	0.287872
High	Master Protein	Q09475	Uncharacterized helicase C28H8.3 OS=Caenorhabditis elegans OX=6239 GN=C28H8.3 PE=3 SV=2	27	131	1714	194	4.20854e+07	4.14606e+06	1.2544e+07	2.6244e+07	2.32928e+07	1.12972e+07	2.02224e+07	1.65721e+07		3.26891e+07	7.72165e+06		3.82789e+06	0.1171		1.63832e+07	2.1408e+07		5.58724e+06	0.341035
High	Master Protein	B3CJ34	GCN (Yeast General Control Nondrepressible) homolog OS=Caenorhabditis elegans OX=6239 GN=gcn-1 PE=1 SV=2	16	110	2651	291.4	1.94635e+07	3.28318e+06	5.17245e+06	1.4441e+07	1.17552e+07	6.96085e+06	1.02643e+07	9.98296e+06		1.56094e+07	5.12202e+06		2.53916e+06	0.162669		7.71836e+06	1.2212e+07		3.18719e+06	0.412936
High	Master Protein	E0AHA7	Spectrin beta chain OS=Caenorhabditis elegans OX=6239 GN=unc-70 PE=1 SV=1	19	101	2326	269.3	2.6575e+07	2.67809e+06	4.63181e+06	1.8584e+07	1.65117e+07	6.79154e+06	1.14553e+07	1.10415e+07		2.15434e+07	4.73482e+06		2.34721e+06	0.108953		8.04353e+06	1.48128e+07		3.86595e+06	0.480629
High	Master Protein	P34575	Probable citrate synthase, mitochondrial OS=Caenorhabditis elegans OX=6239 GN=cts-1 PE=3 SV=1	48	248	468	51.5	1.22365e+08	3.10209e+06	3.56945e+07	7.24723e+07	6.90585e+07	3.2873e+07	5.90865e+07	4.96822e+07		9.57116e+07	1.79875e+07		8.91704e+06	0.0931657		4.73905e+07	6.10772e+07		1.59404e+07	0.336363
High	Master Protein	P27420	Heat shock 70 kDa protein C OS=Caenorhabditis elegans OX=6239 GN=hsp-3 PE=1 SV=2	40	293	661	73	1.0764e+08	4.09449e+06	3.1681e+07	7.61142e+07	6.45494e+07	2.92037e+07	5.95159e+07	4.74801e+07		8.60947e+07	1.66491e+07		8.25353e+06	0.0958657		4.55984e+07	6.17971e+07		1.61283e+07	0.353703
High	Master Protein	Q17770	Protein disulfide-isomerase 2 OS=Caenorhabditis elegans OX=6239 GN=pdi-2 PE=1 SV=1	53	461	493	55.1	2.91219e+08	6.00998e+06	8.99193e+07	2.56066e+08	1.74244e+08	7.95238e+07	1.93788e+08	1.5177e+08		2.32732e+08	4.27669e+07		2.1201e+07	0.0910963		1.41854e+08	2.03918e+08		5.32202e+07	0.375176
High	Master Protein	P37806	Protein unc-87 OS=Caenorhabditis elegans OX=6239 GN=unc-87 PE=1 SV=3	44	409	565	62.7	1.93035e+08	8.9272e+07	1.5444e+08	2.2313e+08	1.77366e+08	1.67792e+08	1.6216e+08	2.51757e+08		1.852e+08	1.28532e+08		6.37177e+07	0.344048		1.583e+08	2.37443e+08		6.19699e+07	0.391471
High	Master Protein	G5EGK1	Talin OS=Caenorhabditis elegans OX=6239 GN=tln-1 PE=1 SV=1	16	122	2553	279	9.02047e+06	3.0115e+06	5.4803e+06	1.06972e+07	8.59972e+06	8.60662e+06	7.32242e+06	9.857e+06		8.8101e+06	5.80906e+06		2.87975e+06	0.326869		6.40136e+06	1.02771e+07		2.6822e+06	0.419005
High	Master Protein	Q19289	Intermediate filament protein ifb-1 OS=Caenorhabditis elegans OX=6239 GN=ifb-1 PE=1 SV=1	51	264	589	67.1	6.74646e+07	1.94883e+07	3.52371e+07	5.68453e+07	5.08097e+07	2.77298e+07	4.23876e+07	5.2956e+07		5.91371e+07	2.36091e+07		1.17038e+07	0.19791		3.88123e+07	5.49007e+07		1.43284e+07	0.369172
High	Master Protein	Q93573	Translationally-controlled tumor protein homolog OS=Caenorhabditis elegans OX=6239 GN=tct-1 PE=1 SV=1	81	267	181	20.5	2.08831e+08	4.23774e+06	6.27777e+07	1.39809e+08	1.09595e+08	5.50633e+07	1.04322e+08	8.75428e+07		1.59213e+08	2.96505e+07		1.46988e+07	0.0923213		8.35497e+07	1.13676e+08		2.96681e+07	0.355095
High	Master Protein	Q10454	Probable arginine kinase F46H5.3 OS=Caenorhabditis elegans OX=6239 GN=F46H5.3 PE=3 SV=2	52	469	396	44.1	3.64089e+08	7.53683e+06	1.21181e+08	2.67303e+08	2.33754e+08	1.04484e+08	2.15396e+08	1.91093e+08		2.98921e+08	5.60104e+07		2.77663e+07	0.0928884		1.68289e+08	2.29198e+08		5.98179e+07	0.355448
High	Master Protein	Q4TT88	Puromycin-sensitive aminopeptidase OS=Caenorhabditis elegans OX=6239 GN=pam-1 PE=1 SV=1	38	139	948	107.1	3.1224e+07	645060	8.69667e+06	1.78197e+07	1.88559e+07	7.99356e+06	1.47484e+07	1.07096e+07		2.504e+07	4.31931e+06		2.14123e+06	0.0855125		1.17225e+07	1.42647e+07		3.72291e+06	0.317587
High	Master Protein	Q9GYT0	Enoyl-CoA Hydratase OS=Caenorhabditis elegans OX=6239 GN=ech-1.2 PE=1 SV=1	42	162	781	84.8	3.64812e+07	1.74027e+06	9.56449e+06	2.33414e+07	2.29896e+07	9.45341e+06	1.75395e+07	1.59462e+07		2.97354e+07	5.59684e+06		2.77455e+06	0.0933078		1.3552e+07	1.96438e+07		5.1268e+06	0.378307
High	Master Protein	Q22235	Endoplasmin homolog OS=Caenorhabditis elegans OX=6239 GN=enpl-1 PE=3 SV=1	40	205	760	87.1	4.09526e+07	1.61181e+06	1.21778e+07	2.9874e+07	2.54845e+07	1.06608e+07	2.54759e+07	1.73447e+07		3.32185e+07	6.13633e+06		3.04199e+06	0.091575		1.88268e+07	2.36093e+07		6.16175e+06	0.327285
High	Master Protein	O44906	Phosphoenolypyruvate CarboxyKinase OS=Caenorhabditis elegans OX=6239 GN=pck-1 PE=1 SV=2	47	184	651	73.2	2.07396e+07	630117	6.42171e+06	1.82005e+07	1.40639e+07	7.71668e+06	1.28819e+07	1.21765e+07		1.74017e+07	4.1734e+06		2.0689e+06	0.11889		9.65182e+06	1.51885e+07		3.96402e+06	0.410702
High	Master Protein	P50880	60S ribosomal protein L3 OS=Caenorhabditis elegans OX=6239 GN=rpl-3 PE=2 SV=1	54	281	401	45.6	3.00418e+08	8.41058e+06	8.99636e+07	1.99843e+08	1.64722e+08	6.6769e+07	1.61795e+08	1.12043e+08		2.3257e+08	3.75898e+07		1.86346e+07	0.0801244		1.25879e+08	1.55943e+08		4.06992e+07	0.323319
High	Master Protein	P98080	Cytochrome b-c1 complex subunit 1, mitochondrial OS=Caenorhabditis elegans OX=6239 GN=ucr-1 PE=3 SV=2	52	188	471	51.7	9.23088e+07	5.26619e+06	2.53078e+07	6.00166e+07	5.3977e+07	2.44001e+07	4.79662e+07	3.79047e+07		7.31429e+07	1.48331e+07		7.3533e+06	0.100533		3.6637e+07	4.89606e+07		1.27781e+07	0.348777
High	Master Protein	Q21276	Nucleolar protein 56 OS=Caenorhabditis elegans OX=6239 GN=nol-56 PE=3 SV=1	62	173	486	54.5	1.06733e+08	3.95495e+06	2.56768e+07	6.09244e+07	5.57415e+07	2.18054e+07	4.42251e+07	3.2811e+07		8.12372e+07	1.28802e+07		6.38514e+06	0.0785987		3.49509e+07	4.68677e+07		1.22319e+07	0.349974
High	Master Protein	P46769	40S ribosomal protein SA OS=Caenorhabditis elegans OX=6239 GN=rps-0 PE=1 SV=3	75	306	276	30.7	1.76705e+08	6.93954e+06	5.29474e+07	1.08114e+08	1.20503e+08	4.95427e+07	8.66899e+07	6.75663e+07		1.48604e+08	2.82411e+07		1.40001e+07	0.0942109		6.98186e+07	8.784e+07		2.29252e+07	0.328354
High	Master Protein	Q9N4Y8	NADH Ubiquinone Oxidoreductase OS=Caenorhabditis elegans OX=6239 GN=nuo-5 PE=1 SV=1	42	92	729	79.3	2.70202e+07	3.43552e+06	7.86916e+06	1.70899e+07	1.52373e+07	7.24681e+06	1.33145e+07	9.78282e+06		2.11288e+07	5.34116e+06		2.6478e+06	0.125317		1.05918e+07	1.34364e+07		3.50673e+06	0.33108
High	Master Protein	Q93637	Uncharacterized protein OS=Caenorhabditis elegans OX=6239 GN=hpo-34 PE=1 SV=3	38	138	772	85.6	2.61575e+07	1.61029e+07	1.18905e+07	2.46516e+07	1.41488e+07	1.94274e+07	1.61669e+07	1.79623e+07		2.01532e+07	1.77651e+07		8.80679e+06	0.436993		1.40287e+07	2.1307e+07		5.56087e+06	0.396392
High	Master Protein	Q23500	Probable cytoplasmic aconitate hydratase OS=Caenorhabditis elegans OX=6239 GN=aco-1 PE=1 SV=1	39	175	887	96.6	6.26355e+07	1.23771e+06	1.5317e+07	2.85125e+07	3.46954e+07	1.28209e+07	2.83194e+07	1.65486e+07		4.86654e+07	7.02929e+06		3.48466e+06	0.0716044		2.18182e+07	2.25305e+07		5.8802e+06	0.269509
High	Master Protein	Q19842	Propionyl-CoA carboxylase alpha chain, mitochondrial OS=Caenorhabditis elegans OX=6239 GN=pcca-1 PE=1 SV=1	47	125	724	79.7	3.0825e+07	1.88098e+06	9.02407e+06	2.34015e+07	1.76642e+07	1.14827e+07	1.58848e+07	1.5357e+07		2.42446e+07	6.68182e+06		3.31241e+06	0.136624		1.24544e+07	1.93793e+07		5.05775e+06	0.4061
High	Master Protein	Q19007	Nucleosome Assembly Protein OS=Caenorhabditis elegans OX=6239 GN=nap-1 PE=1 SV=1	55	239	316	35.6	8.45288e+07	2.83528e+06	2.0222e+07	4.87945e+07	5.32227e+07	2.33212e+07	3.70363e+07	2.82411e+07		6.88757e+07	1.30782e+07		6.48333e+06	0.0941309		2.86291e+07	3.85178e+07		1.00527e+07	0.351135
High	Master Protein	P47207	T-complex protein 1 subunit beta OS=Caenorhabditis elegans OX=6239 GN=cct-2 PE=1 SV=2	50	150	529	56.9	3.91365e+07	803864	1.01333e+07	1.99103e+07	2.28493e+07	7.65807e+06	1.71357e+07	1.27468e+07		3.09929e+07	4.23097e+06		2.09744e+06	0.0676747		1.36345e+07	1.63285e+07		4.26155e+06	0.312557
High	Master Protein	Q9XXK1	ATP synthase subunit alpha, mitochondrial OS=Caenorhabditis elegans OX=6239 GN=atp-1 PE=1 SV=1	57	554	538	57.8	6.27765e+08	3.74437e+07	1.92772e+08	4.4318e+08	3.87298e+08	1.80552e+08	3.40048e+08	2.73058e+08		5.07531e+08	1.08998e+08		5.40341e+07	0.106464		2.6641e+08	3.58119e+08		9.34648e+07	0.35083
High	Master Protein	O02640	Probable malate dehydrogenase, mitochondrial OS=Caenorhabditis elegans OX=6239 GN=mdh-2 PE=3 SV=1	67	232	341	35.1	1.39309e+08	3.02574e+06	3.83062e+07	9.29597e+07	7.83697e+07	3.60933e+07	6.92316e+07	55469496		1.08839e+08	1.95595e+07		9.69633e+06	0.0890885		5.37689e+07	7.42146e+07		1.93691e+07	0.360229
High	Master Protein	H2L0M0	Uncharacterized protein OS=Caenorhabditis elegans OX=6239 GN=pod-2 PE=1 SV=1	17	90	2165	242.4	1.30924e+07	337391	3.19098e+06	5.60779e+06	8.53208e+06	2.49902e+06	5.58027e+06	3.30526e+06		1.08123e+07	1.41821e+06		703054	0.0650238		4.38563e+06	4.45652e+06		1.1631e+06	0.265207
High	Master Protein	Q23050	CaLponIn-liKe proteins OS=Caenorhabditis elegans OX=6239 GN=clik-1 PE=1 SV=1	57	215	406	44.3	6.47224e+07	1.78376e+07	3.17033e+07	4.64247e+07	3.89618e+07	2.13267e+07	4.4096e+07	4.00816e+07		5.18421e+07	1.95821e+07		9.70753e+06	0.187252		3.78996e+07	4.32532e+07		1.12886e+07	0.297854
High	Master Protein	Q22494	Probable V-type proton ATPase subunit H 2 OS=Caenorhabditis elegans OX=6239 GN=vha-15 PE=3 SV=1	48	145	470	54.2	2.93107e+07	779390	8.0272e+06	1.6646e+07	1.82273e+07	6.66451e+06	1.27579e+07	1.09225e+07		2.3769e+07	3.72195e+06		1.8451e+06	0.0776262		1.03926e+07	1.37843e+07		3.59753e+06	0.346164
High	Master Protein	P48152	40S ribosomal protein S3 OS=Caenorhabditis elegans OX=6239 GN=rps-3 PE=3 SV=1	72	342	247	27.3	3.41209e+08	1.47237e+07	1.11443e+08	2.4714e+08	2.14568e+08	1.07799e+08	1.9762e+08	1.62364e+08		2.77888e+08	6.12611e+07		3.03692e+07	0.109286		1.54532e+08	2.04752e+08		5.34378e+07	0.345805
High	Master Protein	Q20684	Galectin OS=Caenorhabditis elegans OX=6239 GN=lec-2 PE=1 SV=2	32	126	1245	131.9	3.91422e+07	6.8756e+06	1.37392e+07	2.72366e+07	2.49946e+07	1.50584e+07	2.03182e+07	2.0889e+07		3.20684e+07	1.0967e+07		5.43671e+06	0.169535		1.70287e+07	2.40628e+07		6.2801e+06	0.368795
High	Master Protein	O45552	ACetyl-CoA Acyltransferase 2 homolog OS=Caenorhabditis elegans OX=6239 GN=acaa-2 PE=1 SV=2	57	103	394	41.3	3.31751e+07	1.70989e+06	7.80403e+06	2.16682e+07	2.08042e+07	1.09203e+07	1.47645e+07	1.15399e+07		2.69897e+07	6.31511e+06		3.13062e+06	0.115993		1.12843e+07	1.6604e+07		4.33345e+06	0.384025
High	Master Protein	P11141	Heat shock 70 kDa protein F, mitochondrial OS=Caenorhabditis elegans OX=6239 GN=hsp-6 PE=1 SV=2	41	183	657	70.8	7.17718e+07	2.63111e+06	2.20142e+07	4.80773e+07	4.63187e+07	2.04819e+07	3.74596e+07	3.09136e+07		5.90452e+07	1.15565e+07		5.72895e+06	0.0970265		2.97369e+07	3.94955e+07		1.03078e+07	0.346635
High	Master Protein	Q18680	Inorganic pyrophosphatase 1 OS=Caenorhabditis elegans OX=6239 GN=pyp-1 PE=1 SV=5	41	138	427	46.3	3.06242e+07	659966	7.49392e+06	2.01127e+07	2.35589e+07	9.305e+06	1.65786e+07	1.16478e+07		2.70915e+07	4.98248e+06		2.46999e+06	0.091172		1.20362e+07	1.58802e+07		4.14456e+06	0.34434
High	Master Protein	O02056	60S ribosomal protein L4 OS=Caenorhabditis elegans OX=6239 GN=rpl-4 PE=1 SV=3	61	382	345	38.6	3.33407e+08	1.21395e+07	1.14937e+08	2.11064e+08	1.96355e+08	8.60043e+07	1.79224e+08	1.43866e+08		2.64881e+08	4.90719e+07		2.43266e+07	0.0918398		1.4708e+08	1.77465e+08		4.63162e+07	0.314904
High	Master Protein	Q9N5B3	Uncharacterized protein OS=Caenorhabditis elegans OX=6239 GN=CELE_W08E12.7 PE=1 SV=1	49	213	391	43	8.3533e+07	2.06008e+06	1.98543e+07	5.81938e+07	4.46146e+07	2.21249e+07	3.69198e+07	3.21292e+07		6.40738e+07	1.20925e+07		5.99466e+06	0.0935587		2.83871e+07	4.51615e+07		1.17866e+07	0.415211
High	Master Protein	Q21752	Probable voltage-dependent anion-selective channel OS=Caenorhabditis elegans OX=6239 GN=vdac-1 PE=3 SV=2	76	311	283	29.9	1.86672e+08	1.67691e+07	5.71556e+07	9.60517e+07	9.87977e+07	4.88944e+07	9.0175e+07	6.83524e+07		1.42735e+08	3.28318e+07		1.62758e+07	0.114028		7.36653e+07	8.2202e+07		2.14538e+07	0.291233
High	Master Protein	O44400	Protein F37C4.5 OS=Caenorhabditis elegans OX=6239 GN=F37C4.5 PE=1 SV=3	42	145	556	61.4	2.85384e+07	1.45333e+06	1.22792e+07	25301021	1.89679e+07	8.39116e+06	2.26579e+07	1.67249e+07		2.37532e+07	4.92225e+06		2.44013e+06	0.102729		1.74685e+07	2.1013e+07		5.48413e+06	0.313943
High	Master Protein	Q20676	Propionyl Coenzyme A Carboxylase Beta subunit OS=Caenorhabditis elegans OX=6239 GN=pccb-1 PE=1 SV=1	47	133	536	58.5	3.75273e+07	3.85955e+06	1.36309e+07	2.56423e+07	2.09358e+07	1.20591e+07	2.11457e+07	2.06756e+07		2.92316e+07	7.9593e+06		3.9457e+06	0.134981		1.73883e+07	2.31589e+07		6.04421e+06	0.347602
High	Master Protein	B7WNA0	Pyruvate kinase OS=Caenorhabditis elegans OX=6239 GN=pyk-1 PE=1 SV=1	28	136	913	100.5	5.89233e+07	2.85406e+06	1.78571e+07	3.99626e+07	3.72985e+07	1.51385e+07	3.14806e+07	2.53318e+07		4.81109e+07	8.99629e+06		4.45977e+06	0.0926977		2.46689e+07	3.26472e+07		8.52053e+06	0.345396
High	Master Protein	O17680	Probable S-adenosylmethionine synthase 1 OS=Caenorhabditis elegans OX=6239 GN=sams-1 PE=1 SV=1	47	163	403	43.6	1.06424e+08	2.62655e+06	2.59962e+07	6.00204e+07	7.12936e+07	2.64941e+07	5.2685e+07	3.93391e+07		8.88586e+07	1.45603e+07		7.21806e+06	0.0812308		3.93406e+07	4.96797e+07		1.29658e+07	0.329579
High	Master Protein	P34690	Tubulin alpha-2 chain OS=Caenorhabditis elegans OX=6239 GN=tba-2 PE=1 SV=1	52	313	448	49.9	8.63817e+06	945494	3.9527e+06	5.09993e+06	5.33735e+06	3.57847e+06	3.93039e+06	3.35946e+06		6.98776e+06	2.26198e+06		1.12134e+06	0.160472		3.94155e+06	4.22969e+06		1.1039e+06	0.280068
High	Master Protein	P49405	60S ribosomal protein L5 OS=Caenorhabditis elegans OX=6239 GN=rpl-5 PE=3 SV=1	59	346	293	33.4	4.04095e+08	2.2005e+07	1.30295e+08	2.76201e+08	2.29134e+08	1.11107e+08	2.14294e+08	1.79741e+08		3.16614e+08	6.6556e+07		3.29941e+07	0.104209		1.72295e+08	2.27971e+08		5.94978e+07	0.345325
High	Master Protein	P47209	T-complex protein 1 subunit epsilon OS=Caenorhabditis elegans OX=6239 GN=cct-5 PE=2 SV=1	49	90	542	59.4	3.06762e+07	642238	5.45525e+06	1.54704e+07	2.09651e+07	6.02966e+06	1.34782e+07	9.26077e+06		2.58207e+07	3.33595e+06		1.65374e+06	0.0640473		9.46674e+06	1.23656e+07		3.22727e+06	0.340906
High	Master Protein	P47208	T-complex protein 1 subunit delta OS=Caenorhabditis elegans OX=6239 GN=cct-4 PE=2 SV=1	40	86	540	58.4	2.37903e+07	750126	5.88056e+06	1.34708e+07	1.27468e+07	7127592	1.24501e+07	7.4957e+06		1.82686e+07	3.93886e+06		1.95263e+06	0.106884		9.16533e+06	1.04833e+07		2.73601e+06	0.298517
High	Master Protein	Q9N4J8	T-complex protein 1 subunit gamma OS=Caenorhabditis elegans OX=6239 GN=cct-3 PE=3 SV=3	42	145	543	60.4	4.13962e+07	1.70116e+06	9.78569e+06	1.88366e+07	2.1633e+07	9.29455e+06	1.69172e+07	1.18848e+07		3.15146e+07	5.49786e+06		2.72548e+06	0.086483		1.33515e+07	1.53607e+07		4.00897e+06	0.300264
High	Master Protein	P34339	Eukaryotic translation initiation factor 3 subunit A OS=Caenorhabditis elegans OX=6239 GN=egl-45 PE=3 SV=1	30	152	1076	124.3	2.89152e+07	1.47486e+06	9.38368e+06	2.1462e+07	1.66964e+07	8.43172e+06	1.55502e+07	1.31914e+07		2.28058e+07	4.95329e+06		2.45552e+06	0.107671		1.24669e+07	1.73267e+07		4.52206e+06	0.362724
High	Master Protein	G5ED07	Protein disulfide-isomerase OS=Caenorhabditis elegans OX=6239 GN=pdi-3 PE=1 SV=1	45	214	488	54.9	7.99751e+07	2.57654e+06	2.71364e+07	6.55629e+07	4.57615e+07	2.40586e+07	5.09358e+07	3.78483e+07		6.28683e+07	1.33176e+07		6.60198e+06	0.105013		3.90361e+07	5.17056e+07		1.34945e+07	0.345694
High	Master Protein	O76840	Papilin OS=Caenorhabditis elegans OX=6239 GN=mig-6 PE=1 SV=1	11	157	2167	237.4	3.15767e+07	1.53413e+07	2.40378e+07	39154608	2.0064e+07	1.39608e+07	2.48777e+07	3.38602e+07		2.58203e+07	1.46511e+07		7.26303e+06	0.281291		2.44577e+07	3.65074e+07		9.528e+06	0.38957
High	Master Protein	P27639	Eukaryotic initiation factor 4A OS=Caenorhabditis elegans OX=6239 GN=inf-1 PE=2 SV=1	52	150	402	45.4	8.70225e+07	3.38683e+06	2.61442e+07	6.25621e+07	5.24392e+07	2.48529e+07	4.7571e+07	3.80472e+07		6.97309e+07	1.41199e+07		6.99971e+06	0.100382		3.68576e+07	5.03047e+07		1.31289e+07	0.356206
High	Master Protein	P41988	T-complex protein 1 subunit alpha OS=Caenorhabditis elegans OX=6239 GN=cct-1 PE=3 SV=2	46	97	549	58.8	3.09256e+07	1.14797e+06	7.89617e+06	1.61213e+07	1.98649e+07	7.29721e+06	1.55908e+07	9.74158e+06		2.53952e+07	4.22259e+06		2.09328e+06	0.0824281		1.17435e+07	1.29315e+07		3.37496e+06	0.287389
High	Master Protein	A0A1C3NSL9	Apical junction molecule OS=Caenorhabditis elegans OX=6239 GN=ajm-1 PE=1 SV=1	15	145	1644	193.3	1.26782e+07	8.20738e+06	1.35301e+07	1.84535e+07	1.17237e+07	7.40329e+06	1.50302e+07	1.69377e+07		1.2201e+07	7.80533e+06		3.86937e+06	0.317136		1.42802e+07	1.76956e+07		4.61834e+06	0.32341
High	Master Protein	Q9U302	Polyadenylate-binding protein OS=Caenorhabditis elegans OX=6239 GN=pab-1 PE=1 SV=1	36	159	646	71.6	5.79969e+07	2.01013e+06	1.91424e+07	4.45674e+07	3.62169e+07	1.68783e+07	3.07885e+07	2.56096e+07		4.71069e+07	9.44419e+06		4.68181e+06	0.099387		2.49654e+07	3.50885e+07		9.15768e+06	0.366815
High	Master Protein	G5EDD1	Ubiquinol-Cytochrome c oxidoReductase complex OS=Caenorhabditis elegans OX=6239 GN=ucr-2.1 PE=1 SV=1	40	61	424	44.4	1.29126e+07	782644	3.42782e+06	7.90249e+06	9.6955e+06	3.97316e+06	6.58891e+06	4.62299e+06		1.1304e+07	2.3779e+06		1.17881e+06	0.104282		5.00836e+06	6.26274e+06		1.6345e+06	0.326355
High	Master Protein	P50432	Serine hydroxymethyltransferase OS=Caenorhabditis elegans OX=6239 GN=mel-32 PE=1 SV=2	51	120	507	55.7	5.50148e+07	4.64877e+06	2.00927e+07	3.75846e+07	3.17767e+07	1.7978e+07	3.45937e+07	2.17426e+07		4.33958e+07	1.13134e+07		5.60845e+06	0.129239		2.73432e+07	2.96636e+07		7.74184e+06	0.283136
High	Master Protein	H9G2T4	Isocitrate dehydrogenase [NADP] OS=Caenorhabditis elegans OX=6239 GN=idh-1 PE=1 SV=1	44	202	435	48.5	7.26922e+07	2.52204e+06	2.21774e+07	3.73932e+07	4.52387e+07	2.33826e+07	4.10814e+07	2.96526e+07		5.89654e+07	1.29523e+07		6.4209e+06	0.108893		3.16294e+07	3.35229e+07		8.74907e+06	0.276612
High	Master Protein	P90901	Intermediate filament protein ifa-1 OS=Caenorhabditis elegans OX=6239 GN=ifa-1 PE=1 SV=2	45	172	575	66.5	3.98084e+07	1.6135e+07	2.52206e+07	3.61044e+07	3.71548e+07	1.73351e+07	2.63692e+07	3.68406e+07		3.84816e+07	1.6735e+07		8.29613e+06	0.215587		2.57949e+07	3.64725e+07		9.51889e+06	0.369023
High	Master Protein	Q9GRZ9	Transmembrane and Coiled-Coil protein OS=Caenorhabditis elegans OX=6239 GN=tcc-1 PE=1 SV=1	42	98	676	75.8	2.14858e+07	1.77347e+06	6.07127e+06	1.61004e+07	1.39396e+07	6.1936e+06	9.96754e+06	9.9339e+06		1.77127e+07	3.98353e+06		1.97477e+06	0.111489		8.0194e+06	1.30172e+07		3.39732e+06	0.423638
High	Master Protein	P34689	ATP-dependent RNA helicase glh-1 OS=Caenorhabditis elegans OX=6239 GN=glh-1 PE=1 SV=3	30	94	763	79.7	2.65371e+07	959926	6.76659e+06	1.50333e+07	1.41177e+07	5.71476e+06	1.28943e+07	9.90428e+06		2.03274e+07	3.33734e+06		1.65443e+06	0.0813894		9.83046e+06	1.24688e+07		3.2542e+06	0.331032
High	Master Protein	Q9N5T2	Uncharacterized protein OS=Caenorhabditis elegans OX=6239 GN=CELE_F45D11.14 PE=1 SV=1	48	113	508	59.3	1.93696e+07	392225	9.78303e+06	2.44691e+07	1.02246e+07	4.33103e+06	1.77086e+07	1.78918e+07		1.47971e+07	2.36163e+06		1.17074e+06	0.0791197		1.37458e+07	2.11805e+07		5.52785e+06	0.402148
High	Master Protein	G5EDI2	Reticulon-like protein OS=Caenorhabditis elegans OX=6239 GN=ret-1 PE=1 SV=1	6	75	3303	362.3	2.95382e+07	1.41523e+06	5.30052e+06	1.49707e+07	1.83088e+07	5.41086e+06	9.83377e+06	8.84665e+06		2.39235e+07	3413042		1.69196e+06	0.0707239		7.56715e+06	1.19087e+07		3.10802e+06	0.410726
High	Master Protein	P91427	Probable phosphoglycerate kinase OS=Caenorhabditis elegans OX=6239 GN=pgk-1 PE=3 SV=1	45	121	417	44.1	4.43884e+07	1.49089e+06	1.41867e+07	2.9623e+07	3.07267e+07	1.36575e+07	2.38085e+07	2.00637e+07		3.75575e+07	7.57421e+06		3.7548e+06	0.0999746		1.89976e+07	2.48434e+07		6.48382e+06	0.341297
High	Master Protein	A0A0K3AUJ9	PeRoxireDoXin OS=Caenorhabditis elegans OX=6239 GN=prdx-2 PE=1 SV=1	58	165	201	22.4	6.70268e+07	2.82094e+06	2.11537e+07	4.22653e+07	4.4388e+07	2.21828e+07	3.59783e+07	2.84587e+07		5.57074e+07	1.25019e+07		6.19761e+06	0.111253		2.8566e+07	3.5362e+07		9.22906e+06	0.323079
High	Master Protein	O18000	Patterned Expression Site OS=Caenorhabditis elegans OX=6239 GN=pes-9 PE=1 SV=1	54	92	473	52.5	2.60383e+07	1.45387e+06	7.84657e+06	1.56633e+07	1.64072e+07	8.453e+06	1.55013e+07	9.56807e+06		2.12227e+07	4.95344e+06		2.45559e+06	0.115706		1.16739e+07	1.26157e+07		3.29255e+06	0.282043
High	Master Protein	H2L2E8	Tubulin alpha chain OS=Caenorhabditis elegans OX=6239 GN=tba-1 PE=1 SV=1	51	285	454	50.6	2.31645e+08	8.5595e+06	8.23859e+07	1.47116e+08	1.39596e+08	7.86237e+07	1.16196e+08	9.2288e+07		1.85621e+08	4.35916e+07		2.16098e+07	0.116419		9.92908e+07	1.19702e+08		3.12408e+07	0.314639
High	Master Protein	P34466	Clustered mitochondria protein homolog OS=Caenorhabditis elegans OX=6239 GN=clu-1 PE=3 SV=1	21	110	1247	139.8	1.95982e+07	537521	4.75922e+06	1.27772e+07	1.15177e+07	4.59714e+06	9.23335e+06	7.01957e+06		1.5558e+07	2.56733e+06		1.27271e+06	0.0818047		6.99628e+06	9.8984e+06		2.58336e+06	0.369248
High	Master Protein	O17953	Dihydrolipoyl dehydrogenase, mitochondrial OS=Caenorhabditis elegans OX=6239 GN=dld-1 PE=3 SV=2	43	106	495	52.6	2.2093e+07	769809	6.28586e+06	1.45714e+07	1.26687e+07	6.87786e+06	1.08299e+07	9.34067e+06		1.73808e+07	3.82384e+06		1.89561e+06	0.109063		8.55788e+06	1.19561e+07		3.12039e+06	0.364622
High	Master Protein	P46550	T-complex protein 1 subunit zeta OS=Caenorhabditis elegans OX=6239 GN=cct-6 PE=1 SV=1	46	130	539	58.9	3.37134e+07	1.05547e+06	6.77316e+06	1.58979e+07	1.83096e+07	5.81894e+06	1.36299e+07	9.70018e+06		2.60115e+07	3.4372e+06		1.70394e+06	0.0655071		1.02015e+07	1.2799e+07		3.3404e+06	0.327442
High	Master Protein	P54412	Probable elongation factor 1-gamma OS=Caenorhabditis elegans OX=6239 GN=eef-1G PE=1 SV=1	44	237	398	44.4	1.43413e+08	8.50787e+06	5.56472e+07	1.15541e+08	9.24106e+07	4.39095e+07	8.50683e+07	6.99607e+07		1.17912e+08	2.62087e+07		1.29925e+07	0.110188		7.03577e+07	9.27507e+07		2.42068e+07	0.344054
High	Master Protein	O17687	NASP (Human Nuclear Autoantigenic Sperm Protein) homolog OS=Caenorhabditis elegans OX=6239 GN=nasp-2 PE=1 SV=1	31	75	582	62.9	1.27548e+07	1.00108e+06	2.39708e+06	7.07305e+06	8.72588e+06	3.82512e+06	4.32233e+06	3.42913e+06		1.07403e+07	2.4131e+06		1.19626e+06	0.11138		3.35971e+06	5.25109e+06		1.37047e+06	0.407914
High	Master Protein	Q95XN3	TaLiN OS=Caenorhabditis elegans OX=6239 GN=tln-1 PE=1 SV=1	27	84	996	112	249540	110413	154683	307861	262994	503106	175025	286796		256267	306760		152071	0.59341		164854	297329		77599.3	0.470715
High	Master Protein	Q22866	Tropomyosin isoforms a/b/d/f OS=Caenorhabditis elegans OX=6239 GN=lev-11 PE=1 SV=1	57	346	284	33	4.4442e+08	7.98528e+07	1.50581e+08	3.42997e+08	2.81244e+08	1.34692e+08	2.53784e+08	2.85347e+08		3.62832e+08	1.07272e+08		5.31787e+07	0.146566		2.02182e+08	3.14172e+08		8.19952e+07	0.40555
High	Master Protein	O45011	Uncharacterized protein OS=Caenorhabditis elegans OX=6239 GN=CELE_W10C8.5 PE=1 SV=1	41	103	399	44.7	4.43246e+07	973002	1.19745e+07	2.86545e+07	2.38585e+07	1.40882e+07	2.3175e+07	1.87327e+07		3.40916e+07	7.53058e+06		3.73317e+06	0.109504		1.75748e+07	2.36936e+07		6.18375e+06	0.351854
High	Master Protein	G5EBH7	CALUmenin (Calcium-binding protein) homolog OS=Caenorhabditis elegans OX=6239 GN=calu-1 PE=1 SV=1	60	109	314	36.1	6.30957e+07	584762	1.18407e+07	2.58192e+07	2.33003e+07	1.03799e+07	2.20793e+07	1.61926e+07		4.3198e+07	5.48235e+06		2.71779e+06	0.0629146		1.696e+07	2.10059e+07		5.4823e+06	0.323248
High	Master Protein	Q23315	Glutamyl(E) Amino-acyl tRNA Synthetase OS=Caenorhabditis elegans OX=6239 GN=ears-1 PE=1 SV=1	35	100	1149	125.1	2.05866e+07	1.42324e+06	5.49107e+06	1.56264e+07	1.30437e+07	6.70544e+06	1.04294e+07	9.30868e+06		1.68152e+07	4.06434e+06		2.01483e+06	0.119822		7.96024e+06	1.24676e+07		3.25388e+06	0.408767
High	Master Protein	H2L0I3	Lin-5 (Five) Interacting protein OS=Caenorhabditis elegans OX=6239 GN=lfi-1 PE=1 SV=1	13	73	2350	269.4	1.49424e+07	3.24337e+06	3.49258e+06	1.45793e+07	9.46215e+06	6.01194e+06	7.24277e+06	9.21466e+06		1.22023e+07	4.62766e+06		2.29409e+06	0.188005		5367677	1.1897e+07		3.10497e+06	0.578457
High	Master Protein	O62431	Probable glutamine--tRNA ligase OS=Caenorhabditis elegans OX=6239 GN=qars-1 PE=3 SV=1	35	107	786	88.2	2.55232e+07	988017	7.47806e+06	1.82208e+07	1.60331e+07	6.3899e+06	1.33254e+07	9.70865e+06		2.07782e+07	3.68896e+06		1.82874e+06	0.0880127		1.04017e+07	1.39647e+07		3.64462e+06	0.350386
High	Master Protein	Q09543	Probable serine/threonine-protein phosphatase PP2A regulatory subunit OS=Caenorhabditis elegans OX=6239 GN=paa-1 PE=1 SV=2	37	95	590	66.1	2.04916e+07	657852	6.36189e+06	1.26636e+07	1.2635e+07	6.08613e+06	9.28932e+06	7.88094e+06		1.65633e+07	3.37199e+06		1.67161e+06	0.100922		7.8256e+06	1.02723e+07		2.68094e+06	0.342586
High	Master Protein	G5ECC3	Receptor Mediated Endocytosis OS=Caenorhabditis elegans OX=6239 GN=rme-1 PE=3 SV=2	26	105	791	89.2	1.4868e+07	756281	4.44226e+06	9.71643e+06	1.00073e+07	4.76382e+06	8.3848e+06	6.02164e+06		1.24377e+07	2.76005e+06		1.36825e+06	0.110009		6.41353e+06	7.86904e+06		2.05373e+06	0.320218
High	Master Protein	G5EDD4	Tubulin alpha chain OS=Caenorhabditis elegans OX=6239 GN=tba-4 PE=1 SV=1	48	234	448	49.9	9.03076e+06	148596	2.07879e+06	5.27206e+06	5.39852e+06	2.64871e+06	3.82936e+06	3.28851e+06		7.21464e+06	1.39865e+06		693360	0.0961046		2.95408e+06	4.28028e+06		1.1171e+06	0.378156
High	Master Protein	P20163	Endoplasmic reticulum chaperone BiP homolog OS=Caenorhabditis elegans OX=6239 GN=hsp-4 PE=1 SV=2	39	168	657	72.2	1.86249e+07	358266	4.14368e+06	1.01618e+07	1.06575e+07	3.73187e+06	9.00188e+06	6.97546e+06		1.46412e+07	2.04507e+06		1.01381e+06	0.0692438		6.57278e+06	8.56862e+06		2.23631e+06	0.340238
High	Master Protein	Q8MNT0	LIM domain family OS=Caenorhabditis elegans OX=6239 GN=lim-8 PE=1 SV=1	22	102	1099	125.5	1.48668e+07	6.7136e+06	1.09123e+07	1.92249e+07	1.11412e+07	7.33586e+06	1.38641e+07	1.80983e+07		1.3004e+07	7.02473e+06		3.4824e+06	0.267794		1.23882e+07	1.86616e+07		4.87046e+06	0.393153
High	Master Protein	P34460	Probable elongation factor 1-beta/1-delta 1 OS=Caenorhabditis elegans OX=6239 GN=eef-1B.1 PE=1 SV=1	48	218	213	22.7	2.06787e+07	946720	7544932	1.33583e+07	10591932	4.58041e+06	1.11669e+07	1.0247e+07		1.56353e+07	2.76357e+06		1.36999e+06	0.0876218		9.35593e+06	1.18026e+07		3.08034e+06	0.32924
High	Master Protein	O45569	NEPrilysin metallopeptidase family OS=Caenorhabditis elegans OX=6239 GN=nep-17 PE=1 SV=1	18	72	1589	177.9	2.37579e+07	4.06066e+06	8.07126e+06	1.59742e+07	1.69441e+07	7.25731e+06	1.79712e+07	1.40036e+07		2.0351e+07	5.65899e+06		2.80536e+06	0.137849		1.30212e+07	1.49889e+07		3.91192e+06	0.300427
High	Master Protein	P04970	Glyceraldehyde-3-phosphate dehydrogenase 1 OS=Caenorhabditis elegans OX=6239 GN=gpd-1 PE=3 SV=1	47	141	341	36.4	2.53871e+07	648352	6.27718e+06	1.63402e+07	1.49214e+07	5.96246e+06	1.08974e+07	8.83978e+06		2.01542e+07	3.30541e+06		1.6386e+06	0.0813032		8.58727e+06	1.259e+07		3.28584e+06	0.38264
High	Master Protein	A0A1N7SYP6	Eukaryotic translation initiation factor 3 subunit L OS=Caenorhabditis elegans OX=6239 GN=eif-3.l PE=1 SV=1	40	67	538	62.6	3.96791e+07	1.80856e+06	1.2372e+07	3.01441e+07	2.95294e+07	1.22097e+07	2.53367e+07	1.75948e+07		3.46043e+07	7.00912e+06		3.47466e+06	0.100411		1.88543e+07	2.38695e+07		6.22965e+06	0.330409
High	Master Protein	O61199	2-oxoglutarate dehydrogenase, mitochondrial OS=Caenorhabditis elegans OX=6239 GN=ogdh-1 PE=1 SV=2	24	124	1029	115.6	2.75159e+07	2.19648e+06	9.76222e+06	2.22348e+07	1.81467e+07	9.35323e+06	1.70647e+07	1.46168e+07		2.28313e+07	5.77485e+06		2.86279e+06	0.125389		1.34135e+07	1.84258e+07		4.80891e+06	0.358514
High	Master Protein	Q93615	Probable electron transfer flavoprotein subunit alpha, mitochondrial OS=Caenorhabditis elegans OX=6239 GN=F27D4.1 PE=3 SV=2	57	149	332	34.4	3.92194e+07	1.4502e+06	1.32543e+07	3.38127e+07	2.38015e+07	1.18972e+07	2.49637e+07	1.89418e+07		3.15105e+07	6.67369e+06		3.30838e+06	0.104993		1.9109e+07	2.63772e+07		6.88415e+06	0.360258
High	Master Protein	Q93714	Probable isocitrate dehydrogenase [NAD] subunit alpha, mitochondrial OS=Caenorhabditis elegans OX=6239 GN=idha-1 PE=3 SV=3	47	114	358	38.4	7.50844e+07	8.2685e+06	17435756	3.55024e+07	3.85336e+07	1.5604e+07	3.15686e+07	2.94212e+07		5.6809e+07	1.19362e+07		5.9172e+06	0.10416		2.45022e+07	3.24618e+07		8.47213e+06	0.345771
High	Master Protein	O45168	Intermediate filament protein ifc-1 OS=Caenorhabditis elegans OX=6239 GN=ifc-1 PE=3 SV=2	38	204	500	55.8	2.66534e+07	1.74625e+07	1.34546e+07	3.26591e+07	1.62757e+07	2.2362e+07	2.085e+07	2.38943e+07		2.14646e+07	1.99122e+07		9.87119e+06	0.459883		1.71523e+07	2.82767e+07		7.37987e+06	0.430256
High	Master Protein	O17214	Probable fumarate hydratase, mitochondrial OS=Caenorhabditis elegans OX=6239 GN=fum-1 PE=3 SV=1	45	82	501	53.6	2.49125e+07	691599	6.12481e+06	1.70598e+07	1.65787e+07	8.07246e+06	1.29082e+07	1.04478e+07		2.07456e+07	4.38203e+06		2.17232e+06	0.104713		9.51648e+06	1.37538e+07		3.58958e+06	0.377196
High	Master Protein	Q20363	Stress-induced protein 1 OS=Caenorhabditis elegans OX=6239 GN=sip-1 PE=1 SV=1	72	157	159	17.8	1.48468e+08	1.00753e+07	4.59304e+07	1.1197e+08	7.85154e+07	5.3378e+07	6.98962e+07	6.30523e+07		1.13492e+08	3.17267e+07		1.5728e+07	0.138583		5.79133e+07	8.75111e+07		2.28394e+07	0.394372
High	Master Protein	G5EBK3	ERM-1B OS=Caenorhabditis elegans OX=6239 GN=erm-1 PE=1 SV=1	31	126	564	66	2.31543e+07	1.41824e+06	7.53402e+06	1.69502e+07	1.44734e+07	7.7107e+06	1.34164e+07	1.06059e+07		1.88139e+07	4.56447e+06		2.26277e+06	0.120271		1.04752e+07	1.3778e+07		3.59591e+06	0.343278
High	Master Protein	Q09996	Leucine--tRNA ligase OS=Caenorhabditis elegans OX=6239 GN=lars-1 PE=3 SV=2	23	97	1186	134.4	1.51028e+07	585938	3.37711e+06	8.32321e+06	9.15522e+06	4.09396e+06	6.57158e+06	4.43372e+06		1.2129e+07	2.33995e+06		1.15999e+06	0.0956379		4.97435e+06	6.37847e+06		1.6647e+06	0.334658
High	Master Protein	O45904	Galectin OS=Caenorhabditis elegans OX=6239 GN=lec-1 PE=1 SV=1	61	217	285	32.7	1.28461e+08	1.76594e+07	4.88547e+07	9.48422e+07	7.95799e+07	4.35839e+07	8.51316e+07	7.26354e+07		1.0402e+08	3.06216e+07		1.51802e+07	0.145935		6.69931e+07	8.37388e+07		2.18548e+07	0.326225
High	Master Protein	O01761	Muscle M-line assembly protein unc-89 OS=Caenorhabditis elegans OX=6239 GN=unc-89 PE=1 SV=3	5	59	8081	893.7	4.98073e+06	1.3756e+06	2.10844e+06	4.06478e+06	3.12894e+06	2.28014e+06	3.10502e+06	3.90911e+06		4.05483e+06	1.82787e+06		906140	0.223472		2.60673e+06	3.98695e+06		1.04055e+06	0.399177
High	Master Protein	G5ECR0	Uncharacterized protein OS=Caenorhabditis elegans OX=6239 GN=CELE_T25C12.3 PE=1 SV=1	12	54	2103	230.7	9.54527e+06	976138	4.11939e+06	8.6025e+06	5.87031e+06	2.55181e+06	6.34414e+06	4.4932e+06		7.70779e+06	1.76398e+06		874464	0.113452		5.23177e+06	6.54785e+06		1.70891e+06	0.326641
High	Master Protein	K8FDY0	Uncharacterized protein OS=Caenorhabditis elegans OX=6239 GN=hpo-34 PE=1 SV=1	13	88	1801	206.8	1.80209e+06	591597	555995	1.44637e+06	1.22288e+06	1.02112e+06	1.16331e+06	777163		1.51249e+06	806358		399740	0.264293		859652	1.11177e+06		290158	0.33753
High	Master Protein	Q17405	Aminopeptidase-like protein AC3.5 OS=Caenorhabditis elegans OX=6239 GN=AC3.5 PE=1 SV=2	26	46	1090	122.6	7.20116e+06	763506	1.55289e+06	4.34134e+06	4.10242e+06	2.26395e+06	3.13626e+06	3.01744e+06		5.65179e+06	1.51373e+06		750408	0.132773		2.34458e+06	3.67939e+06		960277	0.409573
High	Master Protein	G5ED41	Cullin-associated NEDD8-dissociated protein 1 OS=Caenorhabditis elegans OX=6239 GN=cand-1 PE=1 SV=1	21	98	1274	141.6	2.04533e+07	6.20198e+06	3.71001e+06	1.25498e+07	9.79286e+06	2.86396e+07	7.03006e+06	7.76388e+06		1.51231e+07	1.74208e+07		8.63608e+06	0.571054		5.37003e+06	1.01568e+07		2.65082e+06	0.493631
High	Master Protein	Q9N358	T-complex protein 1 subunit theta OS=Caenorhabditis elegans OX=6239 GN=cct-8 PE=1 SV=3	48	121	548	59.7	4.47522e+07	1.88255e+06	1.04422e+07	2.3186e+07	2.55858e+07	1.00363e+07	2.00913e+07	1.46017e+07		3.5169e+07	5.95941e+06		2.95429e+06	0.0840026		1.52667e+07	1.88939e+07		4.93108e+06	0.322995
High	Master Protein	Q9XVF7	60S ribosomal protein L8 OS=Caenorhabditis elegans OX=6239 GN=rpl-2 PE=3 SV=1	51	191	260	28.2	2.05451e+08	5.2853e+06	5.34381e+07	1.26263e+08	1.11501e+08	3.98577e+07	1.05407e+08	5.84702e+07		1.58476e+08	2.25715e+07		1.11895e+07	0.0706066		7.94226e+07	9.23667e+07		2.41066e+07	0.303523
High	Master Protein	Q22352	Uncharacterized protein OS=Caenorhabditis elegans OX=6239 GN=CELE_T08H10.1 PE=1 SV=2	56	83	333	37.3	2.45611e+07	489219	7.72615e+06	1.33333e+07	1.32207e+07	4.98892e+06	1.3191e+07	7.58052e+06		1.88909e+07	2.73907e+06		1.35785e+06	0.0718786		1.04586e+07	1.04569e+07		2.72913e+06	0.260946
High	Master Protein	P52709	Threonine--tRNA ligase, cytoplasmic OS=Caenorhabditis elegans OX=6239 GN=tars-1 PE=3 SV=1	32	155	725	84.4	2.93789e+07	3.69685e+06	8.54082e+06	1.85205e+07	1.7504e+07	1.29258e+07	1.37437e+07	1.12991e+07		2.34414e+07	8.31132e+06		4.12021e+06	0.175766		1.11423e+07	1.49098e+07		3.89128e+06	0.349236
High	Master Protein	P91917	Obg-like ATPase 1 OS=Caenorhabditis elegans OX=6239 GN=ola-1 PE=3 SV=1	49	162	395	44.3	6.11132e+07	1.87627e+06	1.22782e+07	3.26364e+07	3.59074e+07	1.53619e+07	2.4367e+07	1.83565e+07		4.85103e+07	8.61907e+06		4.27277e+06	0.0880796		1.83226e+07	2.54964e+07		6.65427e+06	0.363173
High	Master Protein	O02328	Eukaryotic translation initiation factor 3 subunit C OS=Caenorhabditis elegans OX=6239 GN=eif-3.C PE=3 SV=2	25	81	898	103.8	2.20938e+07	1.00195e+06	6.59009e+06	1.47356e+07	1.19145e+07	5.93775e+06	1.09924e+07	9.10685e+06		1.70042e+07	3.46985e+06		1.72012e+06	0.101159		8.79125e+06	1.19212e+07		3.1113e+06	0.353909
High	Master Protein	Q7K707	Glucose-6-phosphate isomerase OS=Caenorhabditis elegans OX=6239 GN=gpi-1 PE=1 SV=1	35	100	586	65.2	2.12347e+07	473743	6.76974e+06	1.46299e+07	1.27199e+07	5.94355e+06	1.06829e+07	8.01579e+06		1.69773e+07	3.20865e+06		1.59064e+06	0.0936919		8.7263e+06	1.13228e+07		2.95512e+06	0.338646
High	Master Protein	O45865	Adenine Nucleotide Translocator OS=Caenorhabditis elegans OX=6239 GN=ant-1.1 PE=1 SV=1	58	621	300	33	7.51193e+08	5.67602e+07	2.46454e+08	4.90295e+08	4.8092e+08	2.27704e+08	3.86541e+08	3.32497e+08		6.16057e+08	1.42232e+08		7.05094e+07	0.114453		3.16497e+08	4.11396e+08		1.07369e+08	0.339243
High	Master Protein	Q21217	Probable 4-aminobutyrate aminotransferase, mitochondrial OS=Caenorhabditis elegans OX=6239 GN=gta-1 PE=3 SV=1	38	145	483	53	2.94277e+07	668696	8.3453e+06	18194488	2.04324e+07	7.73608e+06	1.67629e+07	1.27135e+07		2.493e+07	4.20239e+06		2.08327e+06	0.0835646		1.25541e+07	1.5454e+07		4.03331e+06	0.321275
High	Master Protein	Q9N3X2	40S ribosomal protein S4 OS=Caenorhabditis elegans OX=6239 GN=rps-4 PE=1 SV=1	62	320	259	29	3.33745e+08	1.76324e+07	1.15536e+08	2.21537e+08	1.85962e+08	9.96745e+07	1.80984e+08	1.42966e+08		2.59854e+08	5.86535e+07		2.90765e+07	0.111896		1.4826e+08	1.82251e+08		4.75654e+07	0.320824
High	Master Protein	Q20330	Intermediate Filament Organize OS=Caenorhabditis elegans OX=6239 GN=ifo-1 PE=1 SV=2	21	73	1292	148.4	6.73504e+06	5.61785e+06	2.90671e+06	7.85624e+06	4.66953e+06	7.94145e+06	4.70124e+06	6.44093e+06		5.70229e+06	6.77965e+06		3.36091e+06	0.589396		3.80397e+06	7.14859e+06		1.8657e+06	0.49046
High	Master Protein	Q21443	Lamin-1 OS=Caenorhabditis elegans OX=6239 GN=lmn-1 PE=1 SV=2	37	94	566	64	2.68913e+07	1.93625e+06	1.03328e+07	2.67231e+07	1.7636e+07	9.15882e+06	1.85889e+07	1.55199e+07		2.22636e+07	5.54753e+06		2.7501e+06	0.123524		1.44608e+07	2.11215e+07		5.51247e+06	0.3812
High	Master Protein	F5GUA3	Coatomer subunit gamma OS=Caenorhabditis elegans OX=6239 GN=copg-1 PE=1 SV=1	28	102	885	97.8	2.27556e+07	7.3713e+06	1.85644e+07	3.95924e+07	2.01403e+07	2.0055e+07	3.8394e+07	2.89618e+07		2.1448e+07	1.37132e+07		6.79809e+06	0.316957		2.84792e+07	3.42771e+07		8.94592e+06	0.314121
High	Master Protein	Q19020	Dynein heavy chain, cytoplasmic OS=Caenorhabditis elegans OX=6239 GN=dhc-1 PE=1 SV=1	5	47	4568	521.2	6.08665e+06	135337	1.11945e+06	3.73346e+06	3.56846e+06	1.73809e+06	2.59477e+06	2.14483e+06		4.82755e+06	936713		464361	0.0961897		1.85711e+06	2.93915e+06		767082	0.413053
High	Master Protein	G5EBY3	Non-muscle MYosin OS=Caenorhabditis elegans OX=6239 GN=nmy-2 PE=1 SV=1	13	44	2003	231.1	7.41609e+06	736577	1.58137e+06	4.40139e+06	4.1006e+06	2.67612e+06	3.38002e+06	2.52327e+06		5.75835e+06	1.70635e+06		845895	0.146899		2.48069e+06	3.46233e+06		903627	0.364264
High	Master Protein	Q18066	Disorganized muscle protein 1 OS=Caenorhabditis elegans OX=6239 GN=dim-1 PE=1 SV=3	26	232	640	71.8	6.33016e+07	2.40819e+07	3.93778e+07	7.27078e+07	4.94609e+07	6.07134e+07	4.94622e+07	7.44175e+07		5.63813e+07	4.23976e+07		2.1018e+07	0.372783		4.442e+07	7.35627e+07		1.9199e+07	0.432215
High	Master Protein	Q11067	Protein disulfide-isomerase A6 homolog OS=Caenorhabditis elegans OX=6239 GN=pdi-6 PE=3 SV=1	34	97	440	47.7	1.74762e+07	630274	6.47424e+06	1.34816e+07	1.06402e+07	6.29874e+06	1.20139e+07	9.14128e+06		1.40582e+07	3.46451e+06		1.71748e+06	0.122169		9.24408e+06	1.13114e+07		2.95215e+06	0.319356
High	Master Protein	P91020	Uncharacterized protein OS=Caenorhabditis elegans OX=6239 GN=C07D8.6 PE=1 SV=1	62	99	317	35.2	3.63308e+07	624837	8.95338e+06	2.39614e+07	2.56485e+07	9.05963e+06	1.82965e+07	1.22042e+07		3.09897e+07	4.84223e+06		2.40046e+06	0.0774601		1.3625e+07	1.80828e+07		4.7194e+06	0.346379
High	Master Protein	P48150	40S ribosomal protein S14 OS=Caenorhabditis elegans OX=6239 GN=rps-14 PE=3 SV=1	64	112	152	16.2	96856271	4.96176e+06	3.17535e+07	6.53794e+07	5.36512e+07	2.49761e+07	5.13591e+07	3.90246e+07		7.52537e+07	1.49689e+07		7.4206e+06	0.0986078		4.15563e+07	5.2202e+07		1.36241e+07	0.327847
High	Master Protein	Q10657	Triosephosphate isomerase OS=Caenorhabditis elegans OX=6239 GN=tpi-1 PE=1 SV=2	62	145	247	26.6	4.21022e+07	900895	1.26867e+07	3.26574e+07	2.64919e+07	1.22589e+07	2.20546e+07	1.81269e+07		3.42971e+07	6.57991e+06		3.26189e+06	0.0951069		1.73706e+07	2.53921e+07		6.62705e+06	0.381509
High	Master Protein	Q22620	Prolyl Amino-acyl tRNA Synthetase OS=Caenorhabditis elegans OX=6239 GN=pars-1 PE=1 SV=1	36	84	581	65.8	1.86618e+07	528508	6.44726e+06	1.48406e+07	1.07856e+07	4.4629e+06	1.04648e+07	9.44623e+06		1.47237e+07	2.4957e+06		1.23721e+06	0.084028		8.45604e+06	1.21434e+07		3.16929e+06	0.374796
High	Master Protein	P91027	Calponin Homology Domain containing Protein OS=Caenorhabditis elegans OX=6239 GN=chdp-1 PE=1 SV=1	53	84	338	35.9	1.20076e+07	392781	2.10328e+06	6.82098e+06	7.98963e+06	4.31472e+06	3.99435e+06	3.59364e+06		9.99859e+06	2.35375e+06		1.16683e+06	0.1167		3.04882e+06	5.20731e+06		1.35905e+06	0.445762
High	Master Protein	Q9XTT9	Proteasome Regulatory Particle, ATPase-like OS=Caenorhabditis elegans OX=6239 GN=rpt-6 PE=1 SV=1	39	93	416	46.2	1.29828e+07	760258	3.83593e+06	9.64313e+06	7.46969e+06	3.43996e+06	6.97448e+06	5.93333e+06		1.02263e+07	2.10011e+06		1.0411e+06	0.101806		5.40521e+06	7.78823e+06		2.03264e+06	0.376051
High	Master Protein	Q86S66	Nascent polypeptide-associated complex subunit alpha OS=Caenorhabditis elegans OX=6239 GN=icd-2 PE=1 SV=1	56	157	197	22.1	7.38272e+07	2.83971e+06	2.40833e+07	4.36634e+07	4.59898e+07	1.54669e+07	3.55581e+07	2.62082e+07		5.99085e+07	9.15331e+06		4.53761e+06	0.0757424		2.98207e+07	3.49358e+07		9.11783e+06	0.305755
High	Master Protein	Q9TZS5	T-complex protein 1 subunit eta OS=Caenorhabditis elegans OX=6239 GN=cct-7 PE=1 SV=2	44	112	535	58.3	2.6349e+07	760070	7.35464e+06	1.48201e+07	1.61629e+07	5.61593e+06	1.33024e+07	9.17592e+06		2.1256e+07	3.188e+06		1.5804e+06	0.074351		1.03285e+07	1.1998e+07		3.13133e+06	0.303173
High	Master Protein	D0PV95	ATP-dependent RNA helicase laf-1 OS=Caenorhabditis elegans OX=6239 GN=laf-1 PE=1 SV=1	33	86	708	76.3	1.9249e+07	1.47422e+06	4.3375e+06	1.11986e+07	1.26855e+07	5.15239e+06	8.74391e+06	7.60241e+06		1.59673e+07	3.31331e+06		1.64252e+06	0.102868		6.54071e+06	9.40051e+06		2.45342e+06	0.3751
High	Master Protein	Q9N4H7	Coatomer subunit alpha OS=Caenorhabditis elegans OX=6239 GN=copa-1 PE=1 SV=2	18	82	1232	137.6	1.16718e+07	516376	3.85993e+06	7.63804e+06	8.24674e+06	3.93507e+06	6.69763e+06	5.56678e+06		9.95929e+06	2.22572e+06		1.10337e+06	0.110788		5.27878e+06	6.60241e+06		1.72315e+06	0.32643
High	Master Protein	Q09508	Succinate dehydrogenase [ubiquinone] flavoprotein subunit, mitochondrial OS=Caenorhabditis elegans OX=6239 GN=sdha-1 PE=2 SV=3	33	87	646	70.4	2.30843e+07	1.44308e+06	7.91733e+06	1.93656e+07	1.32103e+07	7.15075e+06	1.30715e+07	1.06512e+07		1.81473e+07	4.29691e+06		2.13013e+06	0.11738		1.04944e+07	1.50084e+07		3.91702e+06	0.373248
High	Master Protein	Q966C6	60S ribosomal protein L7a OS=Caenorhabditis elegans OX=6239 GN=rpl-7A PE=1 SV=3	48	185	265	30.2	2.01893e+08	1.02453e+07	7.1688e+07	1.49857e+08	1.20209e+08	5.28272e+07	1.16511e+08	1.01378e+08		1.61051e+08	3.15362e+07		1.56336e+07	0.0970722		9.40996e+07	1.25618e+08		3.27847e+07	0.348404
High	Master Protein	O45518	ARGinine Kinase OS=Caenorhabditis elegans OX=6239 GN=argk-1 PE=1 SV=1	43	112	372	42.1	2.70573e+07	856513	6.80719e+06	1.56619e+07	1.59607e+07	7.89185e+06	1.63365e+07	9.65207e+06		2.1509e+07	4.37418e+06		2.16843e+06	0.100815		1.15718e+07	1.2657e+07		3.30333e+06	0.285463
High	Master Protein	Q9GZH5	26S proteasome non-ATPase regulatory subunit 2 OS=Caenorhabditis elegans OX=6239 GN=rpn-1 PE=1 SV=1	24	71	981	107.3	1.57412e+07	884111	4.89512e+06	1.10564e+07	9.63456e+06	4.56575e+06	8.43456e+06	6.77378e+06		1.26879e+07	2.72493e+06		1.35084e+06	0.106467		6.66484e+06	8.91507e+06		2.32673e+06	0.349105
High	Master Protein	P51403	40S ribosomal protein S2 OS=Caenorhabditis elegans OX=6239 GN=rps-2 PE=3 SV=1	48	203	272	28.9	2.39735e+08	4.18254e+06	5.2268e+07	1.73438e+08	1.3713e+08	4.48203e+07	1.20225e+08	7.36301e+07		1.88433e+08	2.45014e+07		1.21462e+07	0.0644591		8.62463e+07	1.23534e+08		3.2241e+07	0.373824
High	Master Protein	H2KYR1	VIG (Drosophila Vasa Intronic Gene) ortholog OS=Caenorhabditis elegans OX=6239 GN=vig-1 PE=1 SV=1	41	176	378	40.4	5.43549e+07	3.67229e+06	1.77298e+07	3.74236e+07	3.37115e+07	1.8027e+07	2.85283e+07	2.25066e+07		4.40332e+07	1.08496e+07		5.37854e+06	0.122147		2.31291e+07	2.99651e+07		7.82053e+06	0.338126
High	Master Protein	Q19699	Glutamine-Fructose 6-phosphate AminoTransferase homolog OS=Caenorhabditis elegans OX=6239 GN=gfat-2 PE=1 SV=1	31	69	710	79.2	1.73888e+06	146228	554750	1.38467e+06	1.08105e+06	490572	855268	489409		1.40996e+06	318400		157842	0.111948		705009	937041		244557	0.346884
High	Master Protein	O17919	Putative H/ACA ribonucleoprotein complex subunit 4 OS=Caenorhabditis elegans OX=6239 GN=K01G5.5 PE=3 SV=1	36	95	445	50.2	2.50091e+07	2.19585e+06	8.44268e+06	1.64277e+07	1.70712e+07	7.59314e+06	1.46977e+07	1.03349e+07		2.10402e+07	4.89449e+06		2.42637e+06	0.115321		1.15702e+07	1.33813e+07		3.49236e+06	0.301841
High	Master Protein	Q95ZQ3	Lysine--tRNA ligase OS=Caenorhabditis elegans OX=6239 GN=kars-1 PE=1 SV=1	37	100	596	67.8	2.65355e+07	1.2255e+06	7.43848e+06	1.71013e+07	1.68556e+07	7.81471e+06	1.37166e+07	1.08347e+07		2.16955e+07	4.5201e+06		2.24077e+06	0.103283		1.05776e+07	1.3968e+07		3.64549e+06	0.344644
High	Master Protein	Q93572	60S acidic ribosomal protein P0 OS=Caenorhabditis elegans OX=6239 GN=rla-0 PE=1 SV=3	48	275	312	33.8	2.60831e+08	9.07138e+06	7.39207e+07	2.0627e+08	1.63325e+08	7.69162e+07	1.29793e+08	1.01928e+08		2.12078e+08	4.29938e+07		2.13135e+07	0.100498		1.01857e+08	1.54099e+08		4.0218e+07	0.394849
High	Master Protein	O45430	MethylCrotonoyl-Coenzyme A Carboxylase (Alpha) OS=Caenorhabditis elegans OX=6239 GN=mccc-1 PE=1 SV=2	32	67	671	73.7	1.28746e+07	566568	3.67085e+06	1.03256e+07	7.82172e+06	5.10989e+06	7.81952e+06	4.30871e+06		1.03482e+07	2.83823e+06		1.40701e+06	0.135967		5.74519e+06	7.31715e+06		1.90969e+06	0.332398
High	Master Protein	P17140	Collagen alpha-2(IV) chain OS=Caenorhabditis elegans OX=6239 GN=let-2 PE=1 SV=2	8	274	1758	167.6	1.07784e+08	7.68072e+07	1.24511e+08	1.67215e+08	1.14921e+08	9.58006e+07	1.08945e+08	1.50405e+08		1.11352e+08	8.63039e+07		4.27838e+07	0.38422		1.16728e+08	1.5881e+08		4.14476e+07	0.35508
High	Master Protein	Q22100	Acetyl-CoA acetyltransferase homolog, mitochondrial OS=Caenorhabditis elegans OX=6239 GN=kat-1 PE=1 SV=2	38	85	407	42.4	1.72027e+07	1.53051e+06	3.84453e+06	9.55276e+06	9.77583e+06	7.98338e+06	6.40501e+06	5.26639e+06		1.34892e+07	4.75695e+06		2.35818e+06	0.174819		5.12477e+06	7.40958e+06		1.93381e+06	0.377346
High	Master Protein	G5EC98	CTP synthase OS=Caenorhabditis elegans OX=6239 GN=ctps-1 PE=1 SV=1	28	62	672	75.2	1.15376e+07	197892	2.92221e+06	6.13318e+06	7.09625e+06	3.04812e+06	4.36165e+06	3.82081e+06		9.31694e+06	1.62301e+06		804580	0.0863567		3.64193e+06	4.977e+06		1.29894e+06	0.356662
High	Master Protein	Q03577	Aspartate--tRNA ligase, cytoplasmic OS=Caenorhabditis elegans OX=6239 GN=dars-1 PE=3 SV=1	42	139	531	59.9	3.32537e+07	9.2102e+06	1.70019e+07	3.20344e+07	2.33233e+07	1.83624e+07	2.43248e+07	2.33491e+07		2.82885e+07	1.37863e+07		6.83435e+06	0.241594		2.06634e+07	2.76917e+07		7.22722e+06	0.34976
High	Master Protein	Q2V4S2	Rab GDP dissociation inhibitor OS=Caenorhabditis elegans OX=6239 GN=gdi-1 PE=1 SV=1	42	98	459	51.8	2.52679e+07	1.41246e+06	7.90377e+06	1.98086e+07	1.60695e+07	8.54344e+06	1.34271e+07	1.2013e+07		2.06687e+07	4.97795e+06		2.46774e+06	0.119395		1.06654e+07	1.59108e+07		4.15254e+06	0.389346
High	Master Protein	Q19130	Glutamine-Fructose 6-phosphate AminoTransferase homolog OS=Caenorhabditis elegans OX=6239 GN=gfat-1 PE=1 SV=1	35	80	725	81	1.80671e+07	1.09673e+06	4.91976e+06	1.04488e+07	1.08704e+07	4.33399e+06	7.534e+06	6.31674e+06		1.44688e+07	2.71536e+06		1.3461e+06	0.0930347		6.22688e+06	8.38278e+06		2.18781e+06	0.351349
High	Master Protein	P91306	C. Elegans Y-box OS=Caenorhabditis elegans OX=6239 GN=cey-2 PE=1 SV=1	54	125	267	29.4	4.53142e+07	2.1819e+06	1.23627e+07	3.29244e+07	3.22639e+07	1.29573e+07	2.42161e+07	1.69608e+07		3.87891e+07	7.56958e+06		3.7525e+06	0.0967412		1.82894e+07	24942608		6.50972e+06	0.355929
High	Master Protein	Q21531	Initiation Factor 4G (eIF4G) family OS=Caenorhabditis elegans OX=6239 GN=ifg-1 PE=1 SV=1	18	70	1156	129.2	1.4647e+07	1.97096e+06	4.20711e+06	8.76842e+06	9.05396e+06	7.20278e+06	6.8013e+06	5.73972e+06		1.18505e+07	4.58687e+06		2.27387e+06	0.19188		5.50421e+06	7.25407e+06		1.89323e+06	0.34396
High	Master Protein	Q20751	Eukaryotic translation initiation factor 5A-2 OS=Caenorhabditis elegans OX=6239 GN=iff-2 PE=2 SV=1	47	118	161	17.9	3.50857e+07	1.64357e+06	9.9207e+06	2.82087e+07	2.76247e+07	1.04191e+07	18999180	1.53981e+07		3.13552e+07	6.03133e+06		2.98994e+06	0.095357		1.44599e+07	2.18034e+07		5.69044e+06	0.393531
High	Master Protein	O44156	Proteasome subunit alpha type-1 OS=Caenorhabditis elegans OX=6239 GN=pas-6 PE=1 SV=1	57	58	260	28.3	1.22954e+07	308412	4.23119e+06	9.80495e+06	7.36917e+06	5.00122e+06	7.25627e+06	5.68258e+06		9.83229e+06	2.65482e+06		1.31608e+06	0.133853		5.74373e+06	7.74376e+06		2.02103e+06	0.351868
High	Master Protein	Q95Y90	60S ribosomal protein L9 OS=Caenorhabditis elegans OX=6239 GN=rpl-9 PE=3 SV=1	52	228	189	21.5	1.7312e+08	3.87948e+06	3.77938e+07	1.07191e+08	9.11557e+07	3.6926e+07	9.05501e+07	6.41068e+07		1.32138e+08	2.04027e+07		1.01143e+07	0.0765439		6.4172e+07	8.56488e+07		2.23533e+07	0.348335
High	Master Protein	P19826	Vinculin OS=Caenorhabditis elegans OX=6239 GN=deb-1 PE=2 SV=1	21	54	1010	111.9	5.92736e+06	816593	2.05467e+06	3.33317e+06	4.30216e+06	1.94958e+06	3.45137e+06	3.6253e+06		5.11476e+06	1.38309e+06		685645	0.134052		2.75302e+06	3.47923e+06		908039	0.329834
High	Master Protein	Q18885	Transcription factor BTF3 homolog OS=Caenorhabditis elegans OX=6239 GN=icd-1 PE=1 SV=1	63	164	161	17.5	7.43987e+07	8.8488e+06	2.33025e+07	4.60074e+07	4.40593e+07	2.1655e+07	3.18626e+07	3.06888e+07		5.9229e+07	1.52519e+07		7.56089e+06	0.127655		2.75825e+07	3.83481e+07		1.00084e+07	0.362853
High	Master Protein	Q22053	rRNA 2'-O-methyltransferase fibrillarin OS=Caenorhabditis elegans OX=6239 GN=fib-1 PE=2 SV=1	41	131	352	36.4	4.72381e+07	2.97681e+06	1.52615e+07	3.26814e+07	3.15366e+07	1.37177e+07	2.25429e+07	2.15295e+07		3.93873e+07	8.34725e+06		4.13802e+06	0.10506		1.89022e+07	2.71054e+07		7.0742e+06	0.374253
High	Master Protein	Q9U307	Glutamine synthetase OS=Caenorhabditis elegans OX=6239 GN=gln-3 PE=1 SV=1	41	78	388	43.6	2.80216e+07	1.18349e+06	8.91998e+06	1.79865e+07	1.62125e+07	8.02614e+06	1.38611e+07	1.06824e+07		2.21171e+07	4.60481e+06		2.28276e+06	0.103213		1.13905e+07	1.43344e+07		3.74112e+06	0.328441
High	Master Protein	Q65XX4	Uncharacterized protein OS=Caenorhabditis elegans OX=6239 GN=CELE_Y47G6A.15 PE=1 SV=1	57	189	278	30.8	2.20328e+08	1.41942e+08	1.15455e+08	3.74957e+08	1.75577e+08	1.08043e+08	1.85147e+08	3.19873e+08		1.97953e+08	1.24992e+08		6.1963e+07	0.31302		1.50301e+08	3.47415e+08		9.06712e+07	0.603265
High	Master Protein	H2L044	Prion-like-(Q/N-rich)-domain-bearing protein OS=Caenorhabditis elegans OX=6239 GN=pqn-52 PE=1 SV=1	49	383	252	28.7	6.83377e+06	6.11155e+06	14130962	18474531	8.77586e+06	6.06978e+06	1.1551e+07	1.61717e+07		7.80481e+06	6.09067e+06		3.01935e+06	0.386858		1.2841e+07	1.73231e+07		4.52113e+06	0.352085
High	Master Protein	G5ECU3	Phosphate carrier protein, mitochondrial OS=Caenorhabditis elegans OX=6239 GN=CELE_F01G4.6 PE=1 SV=1	38	242	387	42.1	1.34828e+08	9.72854e+06	5.02972e+07	9.81729e+07	8.78197e+07	4.37617e+07	7.60697e+07	6.12879e+07		1.11324e+08	2.67451e+07		1.32585e+07	0.119098		6.31835e+07	7.97304e+07		2.08087e+07	0.329337
High	Master Protein	Q93576	Nucleoside diphosphate kinase OS=Caenorhabditis elegans OX=6239 GN=ndk-1 PE=1 SV=1	76	211	153	17.1	2.51468e+08	7.1392e+06	7.03224e+07	1.7827e+08	1.4328e+08	6.24173e+07	1.27368e+08	1.0217e+08		1.97374e+08	3.47782e+07		1.72408e+07	0.0873508		9.88451e+07	1.4022e+08		3.65958e+07	0.370233
High	Master Protein	A0A131MBU3	Protein irg-7 OS=Caenorhabditis elegans OX=6239 GN=irg-7 PE=2 SV=1	12	61	2217	243.6	1.14319e+07	1.29876e+06	4.15157e+06	7.91566e+06	7.4536e+06	3.44756e+06	6.93861e+06	5.66526e+06		9.44274e+06	2.37316e+06		1.17646e+06	0.124588		5.54509e+06	6.79046e+06		1.77223e+06	0.319603
High	Master Protein	G5EEA8	Annexin OS=Caenorhabditis elegans OX=6239 GN=nex-1 PE=1 SV=1	54	178	322	35.7	4.92466e+07	1.98734e+06	1.55346e+07	4.3231e+07	3.18059e+07	1.76984e+07	3.00483e+07	2.9536e+07		4.05262e+07	9.84289e+06		4.87946e+06	0.120403		2.27915e+07	3.63835e+07		9.49567e+06	0.416633
High	Master Protein	Q8MXJ1	Uncharacterized protein OS=Caenorhabditis elegans OX=6239 GN=CELE_T23E7.2 PE=1 SV=1	24	98	908	98.2		110833	457125	269808		116451	268556	241435		#DIV/0!	113642		56336.3	#DIV/0!		362841	255622		66714.2	0.183866
High	Master Protein	Q9GZH4	Dolichyl-diphosphooligosaccharide--protein glycosyltransferase subunit 1 OS=Caenorhabditis elegans OX=6239 GN=ribo-1 PE=3 SV=2	38	120	586	65.7	2.66242e+07	2.3917e+06	9.4636e+06	2.00851e+07	1.61036e+07	8.51402e+06	1.55348e+07	1.2815e+07		2.13639e+07	5.45286e+06		2.70317e+06	0.12653		1.24992e+07	1.64501e+07		4.29327e+06	0.343484
High	Master Protein	Q22993	Phosphoethanolamine MethylTransferase OS=Caenorhabditis elegans OX=6239 GN=pmt-2 PE=1 SV=1	47	89	437	49.7	3.95569e+07	1.13728e+06	1.11388e+07	2.17139e+07	2.50203e+07	9.81225e+06	2.04221e+07	1.33895e+07		3.22886e+07	5.47476e+06		2.71403e+06	0.0840552		1.57804e+07	1.75517e+07		4.58079e+06	0.290283
High	Master Protein	Q21926	Isoleucine--tRNA ligase, cytoplasmic OS=Caenorhabditis elegans OX=6239 GN=iars-1 PE=3 SV=1	20	98	1141	129.9	1.36926e+07	450229	3.97814e+06	8.3275e+06	8.61915e+06	3.90476e+06	6.95521e+06	5.76567e+06		1.11559e+07	2.1775e+06		1.07946e+06	0.0967617		5.46668e+06	7.04659e+06		1.83908e+06	0.336416
High	Master Protein	P52713	Probable methylmalonate-semialdehyde dehydrogenase [acylating], mitochondrial OS=Caenorhabditis elegans OX=6239 GN=alh-8 PE=3 SV=1	36	152	523	56.4	8.42368e+07	3.84122e+06	2.9688e+07	5.60949e+07	56241833	2.64685e+07	5.3874e+07	3.33249e+07		7.02393e+07	1.51548e+07		7.51277e+06	0.10696		4.1781e+07	4.47099e+07		1.16688e+07	0.279284
High	Master Protein	H2L0N9	Uncharacterized protein OS=Caenorhabditis elegans OX=6239 GN=CELE_Y37E3.17 PE=1 SV=1	30	66	830	91.8	1.3565e+07	1.71329e+06	3.01499e+06	8.93241e+06	7.61578e+06	4.84991e+06	6.26213e+06	5.63084e+06		1.05904e+07	3.2816e+06		1.6268e+06	0.153611		4.63856e+06	7.28162e+06		1.90042e+06	0.4097
High	Master Protein	Q95YF3	ATP-dependent RNA helicase cgh-1 OS=Caenorhabditis elegans OX=6239 GN=cgh-1 PE=1 SV=1	41	168	430	48.7	1.12431e+08	5.21986e+06	2.83333e+07	6.91715e+07	6.41507e+07	2.93078e+07	4.64984e+07	3.95866e+07		8.8291e+07	1.72638e+07		8.55827e+06	0.0969325		3.74159e+07	5.4379e+07		1.41923e+07	0.379312
High	Master Protein	Q21742	Uncharacterized protein OS=Caenorhabditis elegans OX=6239 GN=CELE_R05F9.6 PE=1 SV=1	42	49	568	61.7	1.20644e+07	332334	3.27761e+06	6.48232e+06	7.62236e+06	2.61052e+06	6.88726e+06	4.3741e+06		9.8434e+06	1.47143e+06		729436	0.0741041		5.08244e+06	5.42821e+06		1.4167e+06	0.278744
High	Master Protein	Q9TYL9	Coatomer subunit beta OS=Caenorhabditis elegans OX=6239 GN=copb-1 PE=1 SV=1	19	81	971	107.5	1.19317e+07	447014	3.24111e+06	7.85428e+06	6.54581e+06	3.16511e+06	5.86957e+06	4.84179e+06		9.23874e+06	1.80606e+06		895328	0.0969101		4.55534e+06	6.34803e+06		1.65676e+06	0.363696
High	Master Protein	Q9U2X0	Protein arginine N-methyltransferase 1 OS=Caenorhabditis elegans OX=6239 GN=prmt-1 PE=1 SV=1	44	88	348	39.7	2.81163e+07	976818	8.45072e+06	1.97366e+07	1.76478e+07	9.34138e+06	1.36282e+07	1.12264e+07		2.28821e+07	5.1591e+06		2.55754e+06	0.111771		1.10395e+07	1.54815e+07		4.04049e+06	0.366003
High	Master Protein	O01541	Alanine--tRNA ligase, cytoplasmic OS=Caenorhabditis elegans OX=6239 GN=aars-2 PE=2 SV=1	21	94	968	106.7	1.78305e+07	482761	6.4529e+06	1.36506e+07	1.05483e+07	5.08846e+06	1.05343e+07	8.40245e+06		1.41894e+07	2.78561e+06		1.38092e+06	0.0973208		8493589	1.10265e+07		2.8778e+06	0.33882
High	Master Protein	Q9GPA0	UDP-Glucose Glycoprotein glucosylTransferase OS=Caenorhabditis elegans OX=6239 GN=uggt-1 PE=1 SV=1	14	40	1493	168.4	6.63832e+06	73604	1.55002e+06	3.75591e+06	4.09208e+06	1350768	3.17902e+06	2.39889e+06		5.3652e+06	712186		353055	0.0658047		2.36452e+06	3.0774e+06		803165	0.339673
High	Master Protein	Q18164	Dihydropyrimidine dehydrogenase [NADP(+)] OS=Caenorhabditis elegans OX=6239 GN=dpyd-1 PE=3 SV=2	21	51	1059	115.2	1.11775e+07	424876	3.65757e+06	7.51106e+06	6.94734e+06	3.53355e+06	6.74281e+06	4.82327e+06		9.06242e+06	1.97921e+06		981164	0.108267		5.20019e+06	6.16717e+06		1.60956e+06	0.309519
High	Master Protein	Q18990	CAD protein OS=Caenorhabditis elegans OX=6239 GN=pyr-1 PE=1 SV=2	11	55	2198	242.4	9.2222e+06	193927	2.185e+06	3.52928e+06	5.27069e+06	1.25186e+06	3.06992e+06	2.0324e+06		7.24645e+06	722892		358362	0.0494535		2.62746e+06	2.78084e+06		725766	0.276224
High	Master Protein	Q9XWI6	Eukaryotic translation initiation factor 3 subunit B OS=Caenorhabditis elegans OX=6239 GN=eif-3.B PE=3 SV=2	31	88	725	83	2.43071e+07	7.97677e+06	1.79006e+07	3.54932e+07	2.0468e+07	1.31725e+07	2.44677e+07	2.4112e+07		2.23876e+07	1.05747e+07		5.24222e+06	0.234158		2.11842e+07	2.98026e+07		7.77812e+06	0.367167
High	Master Protein	Q27371	Troponin T OS=Caenorhabditis elegans OX=6239 GN=mup-2 PE=2 SV=1	31	123	405	47	4.17395e+07	5.26559e+06	1.57483e+07	3.48554e+07	2.8257e+07	1.75639e+07	2.90031e+07	2.51212e+07		3.49982e+07	11414722		5.65867e+06	0.161684		2.23757e+07	2.99883e+07		7.82659e+06	0.349781
High	Master Protein	Q22253	Proteasome Regulatory Particle, Non-ATPase-like OS=Caenorhabditis elegans OX=6239 GN=rpn-9 PE=1 SV=1	43	50	387	44.1	8.98138e+06	230125	2.72184e+06	4.89184e+06	4.89515e+06	2.42471e+06	3.60407e+06	3.23368e+06		6.93826e+06	1.32742e+06		658047	0.0948432		3.16296e+06	4.06276e+06		1.06033e+06	0.335235
High	Master Protein	P50306	Probable S-adenosylmethionine synthase 4 OS=Caenorhabditis elegans OX=6239 GN=sams-4 PE=1 SV=1	36	87	404	43.9										#DIV/0!	#DIV/0!		#DIV/0!	#DIV/0!		#DIV/0!	#DIV/0!		#DIV/0!	#DIV/0!
High	Master Protein	O16368	Probable 26S proteasome regulatory subunit 4 OS=Caenorhabditis elegans OX=6239 GN=rpt-2 PE=3 SV=1	38	59	443	49.7	1.15049e+07	455577	2.37466e+06	7.02125e+06	7.02491e+06	3.22425e+06	5.13069e+06	4.18965e+06		9.26489e+06	1.83991e+06		912108	0.0984477		3.75268e+06	5.60545e+06		1.46296e+06	0.389843
High	Master Protein	P50305	Probable S-adenosylmethionine synthase 3 OS=Caenorhabditis elegans OX=6239 GN=sams-3 PE=1 SV=1	35	91	404	44	1.1966e+07	275734	3.51851e+06	6.77184e+06	8.28259e+06	3.58016e+06	6.87444e+06	4.9264e+06		1.01243e+07	1.92795e+06		955751	0.0944018		5.19648e+06	5.84912e+06		1.52655e+06	0.293767
High	Master Protein	P54216	Fructose-bisphosphate aldolase 1 OS=Caenorhabditis elegans OX=6239 GN=aldo-1 PE=1 SV=1	36	84	366	39.2	2.93001e+07	449286	9.99181e+06	2.45118e+07	2.05816e+07	8.52245e+06	1.80718e+07	1.65978e+07		2.49408e+07	4.48587e+06		2.2238e+06	0.089163		1.40318e+07	2.05548e+07		5.36456e+06	0.382315
High	Master Protein	H2KZS2	Uncharacterized protein OS=Caenorhabditis elegans OX=6239 GN=CELE_T23E7.2 PE=1 SV=2	22	98	988	108	1.48671e+07	2.46506e+06	7.70542e+06	1.45894e+07	1.01697e+07	6.47477e+06	1.15435e+07	1.12646e+07		1.25184e+07	4.46992e+06		2.21589e+06	0.177011		9.62444e+06	1.2927e+07		3.37378e+06	0.350543
High	Master Protein	H2KZF5	Phosphoethanolamine MethylTransferase OS=Caenorhabditis elegans OX=6239 GN=pmt-1 PE=1 SV=1	36	88	484	56.4	1.99551e+07	1.70429e+06	5.1995e+06	9.46038e+06	1.15251e+07	6.04143e+06	8.27251e+06	6.05175e+06		1.57401e+07	3.87286e+06		1.91991e+06	0.121975		6.73601e+06	7.75606e+06		2.02424e+06	0.30051
High	Master Protein	Q20780	ALdehyde deHydrogenase OS=Caenorhabditis elegans OX=6239 GN=alh-1 PE=1 SV=3	38	139	510	55	4.38833e+07	971205	1.2811e+07	3.18766e+07	2.75883e+07	1.2964e+07	2.59603e+07	1.95636e+07		3.57358e+07	6.9676e+06		3.45408e+06	0.096656		1.93856e+07	2.57201e+07		6.71263e+06	0.346268
High	Master Protein	Q18212	Spliceosome RNA helicase DDX39B homolog OS=Caenorhabditis elegans OX=6239 GN=hel-1 PE=2 SV=1	38	104	425	48.5	38739354	6.92635e+06	8.26092e+06	2.16731e+07	2.258e+07	2.69531e+07	1.52706e+07	1.33917e+07		3.06597e+07	1.69397e+07		8.3976e+06	0.273897		1.17657e+07	1.75324e+07		4.57574e+06	0.388904
High	Master Protein	Q9NEN6	40S ribosomal protein S6 OS=Caenorhabditis elegans OX=6239 GN=rps-6 PE=1 SV=1	48	210	246	28.1	2.23311e+08	1.84829e+07	6.74024e+07	1.42717e+08	1.334e+08	6.85058e+07	1.11808e+08	8.78998e+07		1.78355e+08	4.34944e+07		2.15617e+07	0.120892		8.96054e+07	1.15308e+08		3.00941e+07	0.335852
High	Master Protein	Q9BKU4	Mitochondrial prohibitin complex protein 1 OS=Caenorhabditis elegans OX=6239 GN=phb-1 PE=1 SV=1	62	93	275	30	2.47859e+07	1.62746e+06	6.47242e+06	1.69323e+07	1.25733e+07	6.40051e+06	1.29022e+07	1.04917e+07		1.86796e+07	4.01398e+06		1.98987e+06	0.106526		9.6873e+06	1.3712e+07		3.57867e+06	0.369419
High	Master Protein	O17732	Pyruvate carboxylase 1 OS=Caenorhabditis elegans OX=6239 GN=pyc-1 PE=1 SV=1	20	70	1175	129.2	2.41894e+07	1.01201e+06	5.78959e+06	1.51505e+07	1.40491e+07	6.40556e+06	1.16952e+07	1.01056e+07		1.91193e+07	3.70878e+06		1.83857e+06	0.0961634		8.7424e+06	1.2628e+07		3.29577e+06	0.376987
High	Master Protein	P46563	Fructose-bisphosphate aldolase 2 OS=Caenorhabditis elegans OX=6239 GN=aldo-2 PE=2 SV=1	51	127	366	38.8	1.40684e+08	2.75527e+06	3.1318e+07	8.52382e+07	92312065	3.41002e+07	7.22109e+07	4.56588e+07		1.16498e+08	1.84277e+07		9.13526e+06	0.0784158		5.17645e+07	6.54485e+07		1.70813e+07	0.329981
High	Master Protein	O45934	Uncharacterized protein OS=Caenorhabditis elegans OX=6239 GN=CELE_Y43F4B.5 PE=1 SV=1	28	70	595	66.5	8.0845e+06	87396.6	2.17594e+06	5.07123e+06	4.77672e+06	2.28423e+06	4.19554e+06	2.87119e+06		6.43061e+06	1.18581e+06		587848	0.091414		3.18574e+06	3.97121e+06		1.03644e+06	0.325337
High	Master Protein	P41932	14-3-3-like protein 1 OS=Caenorhabditis elegans OX=6239 GN=par-5 PE=1 SV=2	45	192	248	28.2	1.9053e+08	5.16337e+06	4.60184e+07	113148022	1.07745e+08	5.17e+07	8.06291e+07	7.08829e+07		1.49137e+08	2.84317e+07		1.40946e+07	0.0945073		6.33238e+07	9.20154e+07		2.40149e+07	0.37924
High	Master Protein	O16520	Eukaryotic peptide chain release factor subunit 1 OS=Caenorhabditis elegans OX=6239 GN=erfa-1 PE=3 SV=3	30	72	593	66.1	1.46174e+07	729658	3.76906e+06	9.47201e+06	8.77837e+06	4.74456e+06	7.03814e+06	6.15996e+06		1.16979e+07	2.73711e+06		1.35688e+06	0.115994		5.4036e+06	7.81599e+06		2.03988e+06	0.377504
High	Master Protein	O76371	26S protease regulatory subunit 6A OS=Caenorhabditis elegans OX=6239 GN=rpt-5 PE=1 SV=1	38	86	430	48.1	1.53348e+07	895695	3.24412e+06	8.57016e+06	1.12307e+07	4.00518e+06	6.42086e+06	5.90078e+06		1.32828e+07	2.45044e+06		1.21477e+06	0.0914544		4.83249e+06	7.23547e+06		1.88837e+06	0.390766
High	Master Protein	Q22562	Uncharacterized protein OS=Caenorhabditis elegans OX=6239 GN=CELE_T19B10.2 PE=1 SV=2	36	61	368	39.5	7.25052e+06	35263.2	2.0534e+06	5.22005e+06	4.53012e+06	2.03637e+06	4.7224e+06	4.05962e+06		5.89032e+06	1.03581e+06		513489	0.087175		3.3879e+06	4.63983e+06		1.21094e+06	0.357431
High	Master Protein	Q93934	Uncharacterized protein OS=Caenorhabditis elegans OX=6239 GN=CELE_R07H5.8 PE=1 SV=1	48	76	342	37.4	3.20789e+07	901664	7.93689e+06	1.6449e+07	2.2459e+07	8.11715e+06	1.6418e+07	1.15405e+07		2.7269e+07	4.50941e+06		2.23547e+06	0.0819785		1.21774e+07	1.39948e+07		3.65247e+06	0.299937
High	Master Protein	P34563	Eukaryotic translation initiation factor 5A-1 OS=Caenorhabditis elegans OX=6239 GN=iff-1 PE=1 SV=1	52	99	161	17.9	8.19133e+07	1.79918e+07	2.48774e+07	5.01465e+07	5.23137e+07	2.91168e+07	4.39347e+07	4.5313e+07		6.71135e+07	2.35543e+07		1.16767e+07	0.173984		3.4406e+07	4.77297e+07		1.24569e+07	0.362056
High	Master Protein	P48154	40S ribosomal protein S3a OS=Caenorhabditis elegans OX=6239 GN=rps-1 PE=3 SV=2	50	260	257	28.9	1.82412e+08	1.10341e+07	6.45473e+07	1.15406e+08	1.34529e+08	4.79021e+07	9.52353e+07	7.76526e+07		1.5847e+08	2.94681e+07		1.46084e+07	0.0921835		7.98913e+07	9.65296e+07		2.51931e+07	0.315342
High	Master Protein	Q20168	Probable coatomer subunit beta' OS=Caenorhabditis elegans OX=6239 GN=copb-2 PE=3 SV=3	21	74	1000	111	1.07272e+07	845362	3.34995e+06	6.70587e+06	7.24668e+06	3.3744e+06	5.6178e+06	4.99009e+06		8.98696e+06	2.10988e+06		1.04594e+06	0.116384		4.48388e+06	5.84798e+06		1.52625e+06	0.340387
High	Master Protein	P53014	Myosin, essential light chain OS=Caenorhabditis elegans OX=6239 GN=mlc-3 PE=4 SV=1	74	239	153	17.1	2.08991e+08	3.01287e+07	8.1061e+07	2.07586e+08	1.36508e+08	8.9238e+07	7.90431e+07	1.3558e+08		1.7275e+08	5.96833e+07		2.95871e+07	0.171271		8.00521e+07	1.71583e+08		4.47811e+07	0.559399
High	Master Protein	P55216	Putative cystathionine gamma-lyase 2 OS=Caenorhabditis elegans OX=6239 GN=cth-2 PE=3 SV=1	42	79	392	43.1	1.1476e+07		2.99832e+06	5.82099e+06	6.265e+06	2.34503e+06	5.02616e+06	3.04972e+06		8.87049e+06	2.34503e+06		1.16251e+06	0.131054		4.01224e+06	4.43536e+06		1.15758e+06	0.288511
High	Master Protein	Q23188	Reticulon-like protein OS=Caenorhabditis elegans OX=6239 GN=ret-1 PE=1 SV=1	46	70	222	24.7	4.32817e+06	191315	1.04757e+06	2.04916e+06	2.11363e+06	897784	2.06062e+06	1.08948e+06		3220901	544549		269952	0.0838125		1554091	1.56932e+06		409574	0.263546
High	Master Protein	Q94148	Ras-related protein Rab-10 OS=Caenorhabditis elegans OX=6239 GN=rab-10 PE=1 SV=2	56	95	201	22.7	3.4939e+06	1.61068e+07	2.4666e+06	9.23636e+06	1.46213e+07	2.04353e+07	5.23585e+06	3629380		9.05759e+06	1.82711e+07	0.495734	9.05759e+06	1		3.85123e+06	6.43287e+06		1.6789e+06	0.43594
High	Master Protein	Q17763	ATP synthase subunit OS=Caenorhabditis elegans OX=6239 GN=atp-5 PE=1 SV=2	62	169	191	21.8	8.71869e+07	5.99539e+06	2.88638e+07	6.85368e+07	5.98407e+07	2.48823e+07	5.31214e+07	3.85785e+07		7.35138e+07	1.54388e+07		7.65356e+06	0.10411		4.09926e+07	5.35577e+07		1.39779e+07	0.340986
High	Master Protein	Q966C7	Transaldolase OS=Caenorhabditis elegans OX=6239 GN=tald-1 PE=1 SV=1	53	86	319	35.3	3.29566e+07	1.31296e+06	9.05627e+06	1.87862e+07	2.14382e+07	9.09106e+06	1.67583e+07	1.13137e+07		2.71974e+07	5.20201e+06		2.57881e+06	0.0948183		1.29073e+07	1.50499e+07		3.92785e+06	0.304313
High	Master Protein	Q9XUW5	DEAD boX helicase homolog OS=Caenorhabditis elegans OX=6239 GN=ddx-17 PE=1 SV=1	32	80	561	60.4	1.8986e+07	838073	4.57646e+06	9.43249e+06	1.11284e+07	4.33296e+06	7.84797e+06	6.38169e+06		1.50572e+07	2.58552e+06		1.28173e+06	0.085124		6.21221e+06	7.90709e+06		2.06366e+06	0.332194
High	Master Protein	Q304E5	Guanyl-specific ribonuclease pgl-1 OS=Caenorhabditis elegans OX=6239 GN=pgl-1 PE=1 SV=1	27	73	771	83.4	2.18505e+07	474485	5.29484e+06	1.21518e+07	1.25657e+07	5.46724e+06	8.99609e+06	7.12273e+06		1.72081e+07	2.97086e+06		1.47276e+06	0.0855854		7.14547e+06	9.63724e+06		2.51521e+06	0.352
High	Master Protein	V6CKR1	Nascent polypeptide-associated complex subunit alpha OS=Caenorhabditis elegans OX=6239 GN=icd-2 PE=1 SV=1	53	119	180	20	2.12137e+06	145777	710371	1.37479e+06	1499894	557767	1237205	1.01759e+06		1.81063e+06	351772		174385	0.0963119		973788	1.19619e+06		312191	0.320595
High	Master Protein	Q22505	MICOS complex subunit MIC60-1 OS=Caenorhabditis elegans OX=6239 GN=immt-1 PE=2 SV=2	26	69	679	76	11621585	740298	3.22543e+06	7.50823e+06	6.52018e+06	3.25895e+06	6.30424e+06	5.39481e+06		9.07088e+06	1.99963e+06		991284	0.109282		4.76484e+06	6.45152e+06		1.68377e+06	0.353374
High	Master Protein	Q20655	14-3-3-like protein 2 OS=Caenorhabditis elegans OX=6239 GN=ftt-2 PE=1 SV=1	42	180	248	28.1	3.45196e+07	1.05818e+06	1.30494e+07	3.82616e+07	2.38235e+07	1.29272e+07	2.5496e+07	2.166e+07		2.91716e+07	6.99268e+06		3.46651e+06	0.118832		1.92727e+07	2.99608e+07		7.81941e+06	0.405724
High	Master Protein	Q18040	Probable ornithine aminotransferase, mitochondrial OS=Caenorhabditis elegans OX=6239 GN=oatr-1 PE=3 SV=3	36	95	422	46.4	2.58672e+07	479678	7.04819e+06	1.7092e+07	1.48723e+07	6.63453e+06	1.42855e+07	1.04977e+07		2.03698e+07	3.5571e+06		1.76338e+06	0.0865685		1.06669e+07	1.37948e+07		3.60028e+06	0.33752
High	Master Protein	Q95XY1	Vasa-and Belle-like Helicase OS=Caenorhabditis elegans OX=6239 GN=vbh-1 PE=1 SV=1	26	73	644	69.6	1.30875e+07	783013	3.5821e+06	8.72393e+06	7.51678e+06	3.15167e+06	6.04136e+06	5.07668e+06		1.03021e+07	1.96734e+06		975278	0.0946675		4.81173e+06	6.90031e+06		1.8009e+06	0.374273
High	Master Protein	Q9U2G0	Putative U5 small nuclear ribonucleoprotein 200 kDa helicase OS=Caenorhabditis elegans OX=6239 GN=snrp-200 PE=3 SV=1	9	39	2145	243.7	3.46874e+06		590681	1.73509e+06	2.24812e+06	775647	1.18715e+06	1.06448e+06		2.85843e+06	775647		384515	0.13452		888918	1.39979e+06		365327	0.41098
High	Master Protein	Q9N4I4	60S ribosomal protein L10a OS=Caenorhabditis elegans OX=6239 GN=rpl-1 PE=3 SV=1	39	210	216	24.1	1.50445e+08	6.00394e+06	3.89128e+07	9.74302e+07	9.64083e+07	4.64722e+07	7.60081e+07	6.5193e+07		1.23427e+08	2.62381e+07		1.30071e+07	0.105383		5.74605e+07	8.13116e+07		2.12214e+07	0.369321
High	Master Protein	Q19825	Probable arginine--tRNA ligase, cytoplasmic OS=Caenorhabditis elegans OX=6239 GN=rars-1 PE=3 SV=2	26	71	713	80.8	1.14547e+07	560636	3.75424e+06	7.3484e+06	7.68868e+06	3.44044e+06	5.61242e+06	4.27124e+06		9.57167e+06	2.00054e+06		991735	0.103612		4.68333e+06	5.80982e+06		1.51629e+06	0.323764
High	Master Protein	Q94010	Uncharacterized protein OS=Caenorhabditis elegans OX=6239 GN=CELE_T08G11.1 PE=1 SV=1	8	44	3212	359.1	7.08928e+06	369132	1.956e+06	4.49336e+06	3.43895e+06	2.28754e+06	3.58508e+06	3.25088e+06		5.26412e+06	1.32833e+06		658501	0.125092		2.77054e+06	3.87212e+06		1.01058e+06	0.364758
High	Master Protein	O17218	Ribosomal Protein, Small subunit OS=Caenorhabditis elegans OX=6239 GN=rps-22 PE=1 SV=1	57	166	130	14.7	1.73708e+08	9.08365e+06	4.46215e+07	1.03269e+08	1.10419e+08	5.06212e+07	6.69716e+07	5.2878e+07		1.42064e+08	2.98524e+07		1.47989e+07	0.104171		5.57966e+07	7.80735e+07		2.03762e+07	0.365188
High	Master Protein	O01802	60S ribosomal protein L7 OS=Caenorhabditis elegans OX=6239 GN=rpl-7 PE=3 SV=1	53	268	244	28.1	3.50062e+08	1.78366e+07	1.1914e+08	2.44548e+08	2.18338e+08	1.04029e+08	1.94869e+08	1.47528e+08		2.842e+08	6.09328e+07		3.02065e+07	0.106286		1.57004e+08	1.96038e+08		5.11635e+07	0.325873
High	Master Protein	P48156	40S ribosomal protein S8 OS=Caenorhabditis elegans OX=6239 GN=rps-8 PE=3 SV=1	57	210	208	23.7	1.8707e+08	1.01535e+07	5.97755e+07	1.24833e+08	1.12548e+08	5.44823e+07	1.05736e+08	7.63106e+07		1.49809e+08	3.23179e+07		1.60211e+07	0.106943		8.2756e+07	1.00572e+08		2.6248e+07	0.317173
High	Master Protein	A8WHP8	Perilipin-1 homolog OS=Caenorhabditis elegans OX=6239 GN=plin-1 PE=1 SV=1	39	65	418	46.5	1.35169e+07	666949	4.09375e+06	9.62448e+06	8.32342e+06	4.13878e+06	6.63865e+06	5.0579e+06		1.09201e+07	2.40286e+06		1.19118e+06	0.109081		5.3662e+06	7.34119e+06		1.91596e+06	0.357043
High	Master Protein	Q21000	MYOsin heavy chain structural genes OS=Caenorhabditis elegans OX=6239 GN=myo-5 PE=1 SV=1	9	113	1974	226.9	1.63542e+06	302181	417943	792102	1.00589e+06	260737	673284	748360		1.32066e+06	281459		139529	0.105651		545613	770231		201021	0.368432
High	Master Protein	Q17994	Aspartate aminotransferase OS=Caenorhabditis elegans OX=6239 GN=got-2.2 PE=1 SV=1	34	92	414	45.6	3.75177e+07	679252	1.07214e+07	2.67025e+07	2.01669e+07	1.04489e+07	2.13105e+07	1.66836e+07		2.88423e+07	5.56407e+06		2.7583e+06	0.0956339		1.6016e+07	2.1693e+07		5.66163e+06	0.353499
High	Master Protein	Q23089	EXPOrtin (Nuclear export receptor) OS=Caenorhabditis elegans OX=6239 GN=xpo-1 PE=1 SV=2	17	55	1080	123.8	6.29122e+06	265890	1.97209e+06	3.15773e+06	3.91638e+06	1.70374e+06	2.71303e+06	2.10205e+06		5.1038e+06	984815		488207	0.0956556		2.34256e+06	2.62989e+06		686370	0.292999
High	Master Protein	Q19853	Uncharacterized protein OS=Caenorhabditis elegans OX=6239 GN=CELE_F28B4.3 PE=1 SV=1	10	51	2229	244.7	6.62852e+06	368055	2.12218e+06	4.22392e+06	4.48248e+06	1.9826e+06	4.11329e+06	2.62126e+06		5.5555e+06	1.17533e+06		582650	0.104878		3.11774e+06	3.42259e+06		893256	0.286508
High	Master Protein	G5EFZ1	2,3-bisphosphoglycerate-independent phosphoglycerate mutase OS=Caenorhabditis elegans OX=6239 GN=ipgm-1 PE=1 SV=1	36	86	539	59.2	2.34427e+07	445767	7.52831e+06	1.39266e+07	1.38561e+07	5.8936e+06	1.14888e+07	9.47717e+06		1.86494e+07	3.16968e+06		1.57132e+06	0.084256		9.50855e+06	1.17019e+07		3.05405e+06	0.32119
High	Master Protein	Q19057	Acyl CoA DeHydrogenase OS=Caenorhabditis elegans OX=6239 GN=acdh-12 PE=1 SV=1	30	62	613	66.1	1.69899e+07	684868	4.6458e+06	8.44901e+06	8.82238e+06	5.94705e+06	6.78335e+06	4.94188e+06		1.29061e+07	3.31596e+06		1.64384e+06	0.127368		5.71458e+06	6.69544e+06		1.74743e+06	0.305785
High	Master Protein	Q9GUF2	ACid Phosphatase family OS=Caenorhabditis elegans OX=6239 GN=acp-6 PE=1 SV=2	41	133	381	43	3.37195e+07	1.8022e+06	1.81459e+07	4.42989e+07	2.01622e+07	1.42962e+07	2.6077e+07	2.67541e+07		2.69409e+07	8.0492e+06		3.99027e+06	0.148112		2.21114e+07	3.55265e+07		9.27199e+06	0.41933
High	Master Protein	Q93379	Glutathione reductase, mitochondrial OS=Caenorhabditis elegans OX=6239 GN=gsr-1 PE=1 SV=2	30	52	473	51.4	11041319	296139	3.25026e+06	6.63654e+06	6.50124e+06	2.99319e+06	5.7056e+06	4.2657e+06		8.77128e+06	1.64467e+06		815317	0.092953		4.47793e+06	5.45112e+06		1.42268e+06	0.317708
High	Master Protein	O01806	Sjogren Syndrome antigen B homolog OS=Caenorhabditis elegans OX=6239 GN=ssb-1 PE=1 SV=1	41	100	396	43.6	2.51361e+07	400467	6.29472e+06	1.71982e+07	1.39057e+07	6.15981e+06	1.12417e+07	9.81364e+06		1.95209e+07	3.28014e+06		1.62608e+06	0.0832995		8.76819e+06	1.35059e+07		3.52489e+06	0.402008
High	Master Protein	H2KZD5	Chromosome-Segregation and RNAi deficient OS=Caenorhabditis elegans OX=6239 GN=csr-1 PE=1 SV=1	19	55	1030	116.2	9.88992e+06	559049	3.44701e+06	6.5137e+06	5.91162e+06	3.08162e+06	4.6412e+06	4.91309e+06		7.90077e+06	1.82034e+06		902404	0.114217		4.04411e+06	5.7134e+06		1.49113e+06	0.368716
High	Master Protein	O45734	CathePsin L family OS=Caenorhabditis elegans OX=6239 GN=cpl-1 PE=1 SV=1	52	96	337	38.1	48069117	1.59079e+06	1.46673e+07	2.80603e+07	2.78468e+07	8.28942e+06	2.45534e+07	1.39567e+07		3.7958e+07	4.9401e+06		2.44898e+06	0.0645182		1.96103e+07	2.10085e+07		5.48296e+06	0.279595
High	Master Protein	P41938	Probable 3-hydroxyacyl-CoA dehydrogenase B0272.3 OS=Caenorhabditis elegans OX=6239 GN=B0272.3 PE=3 SV=1	31	62	309	33.4	1.24226e+07	167307	2.87985e+06	6.88366e+06	7.54784e+06	3.15464e+06	6.42243e+06	4.46888e+06		9.98521e+06	1.66097e+06		823401	0.0824621		4.65114e+06	5.67627e+06		1.48144e+06	0.318511
High	Master Protein	Q23187	Reticulon-like protein OS=Caenorhabditis elegans OX=6239 GN=ret-1 PE=1 SV=4	36	41	252	27.5	501320	26586.7	105024	280514	331580	136621	171966	92199.5		416450	81604.1		40454	0.0971401		138495	186357		48636.9	0.351182
High	Master Protein	P19626	Myosin regulatory light chain 2 OS=Caenorhabditis elegans OX=6239 GN=mlc-2 PE=4 SV=1	75	132	170	18.6	1.05384e+08	1.4611e+07	4.25287e+07	8.1324e+07	6.02042e+07	3.09367e+07	6.43543e+07	5.91469e+07		8.27942e+07	2.27739e+07		1.12898e+07	0.13636		5.34415e+07	7.02355e+07		1.83306e+07	0.343004
High	Master Protein	Q9XVP0	40S ribosomal protein S15 OS=Caenorhabditis elegans OX=6239 GN=rps-15 PE=1 SV=3	51	79	151	17.2	1.05731e+08	5.23274e+06	3.07818e+07	7.14024e+07	5.19905e+07	2.87804e+07	5.19706e+07	4.08479e+07		7.88607e+07	1.70066e+07		8.43075e+06	0.106907		4.13762e+07	5.61251e+07		1.4648e+07	0.354019
High	Master Protein	K8F7V7	Uncharacterized protein OS=Caenorhabditis elegans OX=6239 GN=CELE_W07E11.1 PE=1 SV=1	10	36	2185	241.9	6.17794e+06	157228	1.61199e+06	4.33591e+06	3.89292e+06	1.78501e+06	3.44226e+06	2.44794e+06		5.03543e+06	971119		481417	0.0956059		2.52712e+06	3.39192e+06		885252	0.3503
High	Master Protein	Q95XJ0	Uncharacterized protein OS=Caenorhabditis elegans OX=6239 GN=CELE_Y69A2AR.18 PE=1 SV=1	48	158	299	32.4	8.68065e+07	6.10194e+06	2.5532e+07	6.14285e+07	5.3566e+07	2.39521e+07	4.79101e+07	3.8984e+07		7.01863e+07	1.5027e+07		7.4494e+06	0.106138		3.67211e+07	5.02063e+07		1.31032e+07	0.356832
High	Master Protein	Q94269	Carboxypeptidase OS=Caenorhabditis elegans OX=6239 GN=ctsa-2 PE=1 SV=2	9	42	2314	256.3	9.46942e+06	83924.9	1.84298e+06	3.48287e+06	5.52558e+06	1.99134e+06	4.00841e+06	2.87628e+06		7.4975e+06	1.03763e+06		514390	0.0686082		2.9257e+06	3.17958e+06		829832	0.283636
High	Master Protein	Q95X44	Vacuolar H ATPase OS=Caenorhabditis elegans OX=6239 GN=vha-8 PE=1 SV=1	59	135	226	25.6	6.16568e+07	2.73985e+06	2.01911e+07	4.05434e+07	4.0335e+07	1.55035e+07	3.41162e+07	2.54086e+07		5.09959e+07	9.12169e+06		4.52194e+06	0.0886726		2.71537e+07	3.2976e+07		8.60635e+06	0.31695
High	Master Protein	G5EGT7	Eukaryotic translation initiation factor eIF5B OS=Caenorhabditis elegans OX=6239 GN=iffb-1 PE=1 SV=1	13	36	1074	120.3	4.73849e+06	117394	1.02344e+06	2.74737e+06	2.63427e+06	1.78339e+06	2.22166e+06	1.72412e+06		3.68638e+06	950392		471142	0.127806		1.62255e+06	2.23575e+06		583504	0.359622
High	Master Protein	O16249	Uncharacterized protein OS=Caenorhabditis elegans OX=6239 GN=CELE_F44E7.4 PE=1 SV=1	15	62	1067	121.9	1.70089e+07	551893	3.43358e+06	8.88086e+06	9.5964e+06	3.97945e+06	7.49903e+06	5.86232e+06		1.33027e+07	2.26567e+06		1.12317e+06	0.0844321		5.46631e+06	7.37159e+06		1.9239e+06	0.351956
High	Master Protein	O17071	Probable 26S proteasome regulatory subunit 10B OS=Caenorhabditis elegans OX=6239 GN=rpt-4 PE=1 SV=2	36	70	406	45.8	1.55139e+07	973857	3.32346e+06	6726325	9.43546e+06	4.14596e+06	5.99756e+06	5.25237e+06		1.24747e+07	2.55991e+06		1.26904e+06	0.101729		4.66051e+06	5.98935e+06		1.56315e+06	0.335403
High	Master Protein	P53588	Succinate--CoA ligase [ADP-forming] subunit beta, mitochondrial OS=Caenorhabditis elegans OX=6239 GN=suca-1 PE=3 SV=1	32	121	435	47.4	3.17639e+07	1.38365e+06	7.98199e+06	2.24518e+07	1.70729e+07	7.92887e+06	1.62549e+07	1.46036e+07		2.44184e+07	4.65626e+06		2.30827e+06	0.0945298		1.21185e+07	1.85277e+07		4.83551e+06	0.39902
High	Master Protein	P34462	V-type proton ATPase subunit D OS=Caenorhabditis elegans OX=6239 GN=vha-14 PE=3 SV=1	47	57	257	28.8	1.39516e+07	364302	4.00675e+06	9.97559e+06	8.44083e+06	3.79942e+06	7.09231e+06	5.97478e+06		1.11962e+07	2.08186e+06		1.03205e+06	0.0921786		5.54953e+06	7.97518e+06		2.08143e+06	0.375064
High	Master Protein	O76618	Cysteinyl Amino-acyl tRNA Synthetase OS=Caenorhabditis elegans OX=6239 GN=cars-1 PE=1 SV=1	19	88	909	105.3	1.42539e+07	422564	4.1163e+06	9.5841e+06	8.34861e+06	3.85031e+06	6.72137e+06	5.89452e+06		1.13013e+07	2.13644e+06		1.05911e+06	0.0937157		5.41883e+06	7.73931e+06		2.01987e+06	0.37275
High	Master Protein	Q21351	Ras-Gtpase-activating protein SH3 (Three) domain-Binding Protein OS=Caenorhabditis elegans OX=6239 GN=gtbp-1 PE=1 SV=2	31	67	473	52.4	2.40004e+07	1.30679e+06	6.16516e+06	1.57953e+07	1.37321e+07	6.22417e+06	1.13087e+07	9.5876e+06		1.88663e+07	3.76548e+06		1.86668e+06	0.0989427		8.73691e+06	1.26915e+07		3.31232e+06	0.379119
High	Master Protein	Q20970	Methionine--tRNA ligase, cytoplasmic OS=Caenorhabditis elegans OX=6239 GN=mars-1 PE=3 SV=1	16	46	917	101.6	9.51126e+06	546789	2.49556e+06	6.03708e+06	6.71672e+06	2.51736e+06	4.85276e+06	4.19306e+06		8.11399e+06	1.53207e+06		759502	0.093604		3.67416e+06	5.11507e+06		1.33497e+06	0.36334
High	Master Protein	Q95005	Proteasome subunit alpha type-7 OS=Caenorhabditis elegans OX=6239 GN=pas-4 PE=1 SV=1	60	55	253	28.2	1.29478e+07	333807	2.98296e+06	6.92815e+06	8.31849e+06	3.04459e+06	5.13307e+06	4.56465e+06		1.06331e+07	1.6892e+06		837395	0.0787534		4.05802e+06	5.7464e+06		1.49974e+06	0.369575
High	Master Protein	Q20310	Uncharacterized protein OS=Caenorhabditis elegans OX=6239 GN=CELE_F42A10.5 PE=1 SV=1	50	56	272	29.1	6.05832e+06	26112.9	1.86624e+06	4.9549e+06	3.56843e+06	1.8207e+06	3.53324e+06	2.64035e+06		4.81338e+06	923408		457765	0.0951027		2.69974e+06	3.79763e+06		991135	0.367122
High	Master Protein	Q22633	4-hydroxyphenylpyruvate dioxygenase OS=Caenorhabditis elegans OX=6239 GN=hpd-1 PE=3 SV=1	50	37	393	44.4	1.2539e+07	121862	3.40401e+06	7.53507e+06	8.63135e+06	2.92892e+06	7.43768e+06	4.5524e+06		1.05852e+07	1.52539e+06		756188	0.0714384		5.42084e+06	6.04373e+06		1.57734e+06	0.290977
High	Master Protein	G5ECM6	Elongation factor Tu homologue OS=Caenorhabditis elegans OX=6239 GN=tufm-1 PE=1 SV=1	37	116	496	54.6	3.43651e+07	1.1627e+06	8.31966e+06	2.21159e+07	19320441	7.94297e+06	1.65095e+07	1.41721e+07		2.68428e+07	4.55283e+06		2.257e+06	0.0840821		1.24146e+07	1.8144e+07		4.73537e+06	0.381435
High	Master Protein	Q18678	Probable serine--tRNA ligase, cytoplasmic OS=Caenorhabditis elegans OX=6239 GN=sars-1 PE=3 SV=1	33	67	487	55.2	1.39592e+07	337871	3.661e+06	9.10731e+06	8.59297e+06	4.16039e+06	7.06583e+06	5.63731e+06		11276106	2.24913e+06		1.11497e+06	0.0988792		5.36342e+06	7.37231e+06		1.92409e+06	0.358742
High	Master Protein	P53585	Probable ATP-citrate synthase OS=Caenorhabditis elegans OX=6239 GN=acly-1 PE=3 SV=1	14	51	1106	121.5	4.53406e+06	90808.4	1.39445e+06	2.02317e+06	2.99629e+06	752319	2.08277e+06	1.24532e+06		3.76517e+06	421564		208984	0.0555044		1.73861e+06	1.63424e+06		426518	0.245321
High	Master Protein	Q19749	Dihydrolipoyllysine-residue acetyltransferase component of pyruvate dehydrogenase complex, mitochondrial OS=Caenorhabditis elegans OX=6239 GN=dlat-1 PE=1 SV=1	27	94	507	53.4	2.56307e+07	1.59233e+06	5.7694e+06	1.49984e+07	1.54155e+07	6.65635e+06	1.18182e+07	8.48588e+06		2.05231e+07	4.12434e+06		2.04458e+06	0.0996231		8.79379e+06	1.17421e+07		3.06455e+06	0.348491
High	Master Protein	Q9N4L8	LiPid Depleted OS=Caenorhabditis elegans OX=6239 GN=lpd-5 PE=1 SV=2	50	50	176	20	9.54888e+06	906328	3.23466e+06	6.76123e+06	7.50576e+06	3020502	5.17747e+06	4.58667e+06		8.52732e+06	1.96342e+06		973333	0.114143		4.20606e+06	5.67395e+06		1.48083e+06	0.352071
High	Master Protein	O61792	Proteasome Regulatory Particle, Non-ATPase-like OS=Caenorhabditis elegans OX=6239 GN=rpn-8 PE=1 SV=1	30	40	362	40.7	1.24985e+07	387734	2.35697e+06	8.1876e+06	6.94374e+06	2.17884e+06	4.21217e+06	4.52431e+06		9.7211e+06	1.28329e+06		636169	0.0654421		3.28457e+06	6.35596e+06		1.65883e+06	0.505037
High	Master Protein	P34697	Superoxide dismutase [Cu-Zn] OS=Caenorhabditis elegans OX=6239 GN=sod-1 PE=1 SV=2	43	82	180	18.7	1.91315e+07	354949	5.2445e+06	1.20132e+07	8.76337e+06	4.91722e+06	1.11338e+07	7.59984e+06		1.39475e+07	2.63608e+06		1.3068e+06	0.0936943		8.18914e+06	9.80651e+06		2.55938e+06	0.312534
High	Master Protein	G5EFH8	Cystathionine Beta-Synthase OS=Caenorhabditis elegans OX=6239 GN=cbs-1 PE=1 SV=1	22	40	704	76.3	4.32873e+06	95864.1	1.08684e+06	3.14132e+06	2.49012e+06	865952	1.9428e+06	1.897e+06		3.40942e+06	480908		238403	0.0699246		1.51482e+06	2.51916e+06		657471	0.434025
High	Master Protein	G4SLH0	Titin homolog OS=Caenorhabditis elegans OX=6239 GN=ttn-1 PE=1 SV=2	9	50	18562	2055.5	8.71744e+06	956931	3.2475e+06	7.29872e+06	4.71028e+06	3.88802e+06	4.3366e+06	5.70345e+06		6.71386e+06	2.42248e+06		1.20091e+06	0.17887		3.79205e+06	6.50109e+06		1.69671e+06	0.447437
High	Master Protein	D5MCN2	La-related protein 1 OS=Caenorhabditis elegans OX=6239 GN=larp-1 PE=4 SV=2	14	55	1150	128.2	1.09395e+07	828576	2.74643e+06	6.2823e+06	7.27684e+06	3.24532e+06	5.31886e+06	4.31879e+06		9.10819e+06	2.03695e+06		1.00978e+06	0.110865		4.03265e+06	5.30054e+06		1.38338e+06	0.343045
High	Master Protein	P47991	60S ribosomal protein L6 OS=Caenorhabditis elegans OX=6239 GN=rpl-6 PE=1 SV=1	52	311	217	24.3	2.52215e+08	1.41907e+07	8.09779e+07	1.73008e+08	1.54109e+08	7.13232e+07	1.39454e+08	1.02642e+08		2.03162e+08	4.27569e+07		2.11961e+07	0.104331		1.10216e+08	1.37825e+08		3.59707e+07	0.326366
High	Master Protein	Q23312	40S ribosomal protein S7 OS=Caenorhabditis elegans OX=6239 GN=rps-7 PE=3 SV=1	50	223	194	22	1.43526e+08	7.12132e+06	3.42875e+07	7.49317e+07	8.51674e+07	3.57905e+07	6.00029e+07	4.93465e+07		1.14347e+08	2.14559e+07		1.06364e+07	0.093019		4.71452e+07	6.21391e+07		1.62176e+07	0.343992
High	Master Protein	Q21481	DeHydrogenases, Short chain OS=Caenorhabditis elegans OX=6239 GN=dhs-28 PE=1 SV=1	39	76	436	46.2	1.70402e+07	401839	4.07346e+06	8.83479e+06	1.01645e+07	3.33212e+06	8.01081e+06	7.03075e+06		1.36024e+07	1.86698e+06		925526	0.0680416		6.04213e+06	7.93277e+06		2.07036e+06	0.342653
High	Master Protein	P46502	Probable 26S proteasome regulatory subunit 6B OS=Caenorhabditis elegans OX=6239 GN=rpt-3 PE=3 SV=1	46	65	414	46.3	1.20718e+07	514224	2.4249e+06	6.20604e+06	6.81451e+06	2.9601e+06	4.36224e+06	3.64048e+06		9.44314e+06	1.73716e+06		861171	0.0911955		3.39357e+06	4.92326e+06		1.28491e+06	0.378631
High	Master Protein	Q27245	Putative aminopeptidase W07G4.4 OS=Caenorhabditis elegans OX=6239 GN=lap-2 PE=3 SV=1	36	80	522	56.1	1.80093e+07	464007	5.82207e+06	1.1721e+07	1.02689e+07	4.61963e+06	9.17763e+06	6.78378e+06		1.41391e+07	2.54182e+06		1.26007e+06	0.0891195		7.49985e+06	9.25238e+06		2.41476e+06	0.321975
High	Master Protein	G5EGL2	Uncharacterized protein OS=Caenorhabditis elegans OX=6239 GN=CELE_T28D6.6 PE=1 SV=1	39	56	366	40.8	8.37085e+06	379804	1.91186e+06	4.41764e+06	5.18297e+06	2.67676e+06	3.68571e+06	3.18653e+06		6.77691e+06	1.52828e+06		757623	0.111795		2.79878e+06	3.80209e+06		992300	0.354547
High	Master Protein	P34629	Leucine aminopeptidase 1 OS=Caenorhabditis elegans OX=6239 GN=lap-1 PE=1 SV=1	38	44	491	52.4	6.92766e+06	102792	1926340	4.21004e+06	4.13641e+06	1.9821e+06	3.97474e+06	2.48564e+06		5.53203e+06	1.04245e+06		516777	0.0934155		2.95054e+06	3.34784e+06		873747	0.296131
High	Master Protein	P91398	C. Elegans Y-box OS=Caenorhabditis elegans OX=6239 GN=cey-3 PE=1 SV=1	50	100	265	29.2	5.38149e+07	7.30674e+06	1.58557e+07	4.13727e+07	3.08146e+07	3.31908e+07	2.67763e+07	2.52597e+07		4.23147e+07	2.02488e+07		1.0038e+07	0.237222		2.1316e+07	3.33162e+07		8.69513e+06	0.407915
High	Master Protein	Q18947	Uterine Lumin Expressed/locailized OS=Caenorhabditis elegans OX=6239 GN=ule-3 PE=1 SV=1	33	73	317	33.7	1.68943e+07	6.08014e+06	8.44674e+06	1.46767e+07	2.1418e+07	7.16234e+06	1.04657e+07	8.71631e+06		1.91561e+07	6.62124e+06		3.28238e+06	0.171349		9.45622e+06	1.16965e+07		3.05265e+06	0.322819
High	Master Protein	Q27535	Probable arginine kinase ZC434.8 OS=Caenorhabditis elegans OX=6239 GN=ZC434.8 PE=3 SV=1	45	77	360	40.4	1.74867e+07	487505	5.10506e+06	1.17564e+07	1.16439e+07	5.43788e+06	8.8692e+06	6.88728e+06		1.45653e+07	2.96269e+06		1.46871e+06	0.100836		6.98713e+06	9.32182e+06		2.43288e+06	0.348195
High	Master Protein	O44750	Xaa-Pro aminopeptidase app-1 OS=Caenorhabditis elegans OX=6239 GN=app-1 PE=1 SV=1	30	41	616	69.3	6.21299e+06	216309	1.22904e+06	2.4187e+06	3.66821e+06	1.11021e+06	2.33865e+06	1.45177e+06		4.9406e+06	663262		328802	0.066551		1.78384e+06	1.93524e+06		505075	0.283139
High	Master Protein	Q9U2Z1	Protein transport protein SEC23 OS=Caenorhabditis elegans OX=6239 GN=sec-23 PE=1 SV=2	17	23	821	89.6	3.45262e+06	66341.4	1.06667e+06	2.91385e+06	1.86449e+06	753325	2.19051e+06	1.69968e+06		2.65855e+06	409833		203168	0.0764207		1.62859e+06	2.30676e+06		602038	0.369668
High	Master Protein	Q17334	Alcohol dehydrogenase 1 OS=Caenorhabditis elegans OX=6239 GN=sodh-1 PE=2 SV=2	46	85	349	37.7	2.20546e+07	344926	4.69115e+06	1.83788e+07	1.25003e+07	8.39354e+06	9.32068e+06	9.79208e+06		1.72775e+07	4.36923e+06		2.16598e+06	0.125364		7.00591e+06	1.40855e+07		3.67614e+06	0.524719
High	Master Protein	Q7JNG1	ATP synthase subunit OS=Caenorhabditis elegans OX=6239 GN=atp-3 PE=1 SV=1	61	108	228	24.9	7.48987e+07	1.14932e+07	2.56763e+07	5.069e+07	5.91578e+07	29556586	4.75369e+07	3.52189e+07		6.70282e+07	2.05249e+07		1.01749e+07	0.1518		3.66066e+07	4.29545e+07		1.12106e+07	0.306245
High	Master Protein	O17352	Acid Alpha Glucosidase Relate OS=Caenorhabditis elegans OX=6239 GN=aagr-4 PE=1 SV=3	19	62	903	104	9.64072e+06	307392	3.81695e+06	9.86084e+06	5.4507e+06	3.75773e+06	8.48875e+06	7.24171e+06		7.54571e+06	2.03256e+06		1.00761e+06	0.133534		6.15285e+06	8.55128e+06		2.23178e+06	0.362723
High	Master Protein	P90795	Probable glycerol-3-phosphate dehydrogenase, mitochondrial OS=Caenorhabditis elegans OX=6239 GN=T25G3.4 PE=3 SV=2	28	67	722	80.8	7.8093e+06	548124	2.05784e+06	4.58253e+06	4.81677e+06	1.68963e+06	3.45966e+06	2.83228e+06		6.31303e+06	1.11888e+06		554666	0.0878604		2.75875e+06	3.7074e+06		967589	0.350734
High	Master Protein	O01692	40S ribosomal protein S17 OS=Caenorhabditis elegans OX=6239 GN=rps-17 PE=3 SV=2	50	106	130	14.9	9.42489e+07	4.10933e+06	2.88057e+07	5.33775e+07	2.65654e+07	2.1782e+07	4.50515e+07	3.1708e+07		6.04071e+07	1.29457e+07		6.41762e+06	0.106239		3.69286e+07	4.25427e+07		1.11031e+07	0.300665
High	Master Protein	P54889	Probable delta-1-pyrroline-5-carboxylate synthase OS=Caenorhabditis elegans OX=6239 GN=alh-13 PE=3 SV=2	22	73	802	86.6	1.22885e+07	354360	4.12001e+06	8.45298e+06	6.89253e+06	3.90505e+06	8.02863e+06	4.531e+06		9.59051e+06	2.1297e+06		1.05577e+06	0.110085		6.07432e+06	6.49199e+06		1.69433e+06	0.278934
High	Master Protein	P34383	Fatty-acid and retinol-binding protein 2 OS=Caenorhabditis elegans OX=6239 GN=far-2 PE=3 SV=1	44	278	182	20	3.09862e+08	7.6618e+06	1.27167e+08	2.56745e+08	2.0715e+08	1.05382e+08	1.18301e+08	1.411e+08		2.58506e+08	5.65219e+07		2.80198e+07	0.108391		1.22734e+08	1.98923e+08		5.19164e+07	0.422999
High	Master Protein	Q22631	Uncharacterized protein OS=Caenorhabditis elegans OX=6239 GN=CELE_T21B6.3 PE=1 SV=2	11	64	821	92.1	4.47506e+06	3.58042e+06	1.06895e+07	6.91308e+06	5.1493e+06	3.94826e+06	5.42835e+06	1.11623e+07		4.81218e+06	3.76434e+06		1.86611e+06	0.387789		8.05892e+06	9.03768e+06		2.35873e+06	0.292685
High	Master Protein	O45060	Uncharacterized protein OS=Caenorhabditis elegans OX=6239 GN=C35B1.5 PE=1 SV=1	54	93	151	17	2.69228e+07	463644	7.12311e+06	1.86592e+07	1.76113e+07	8.83382e+06	1.31375e+07	1.07803e+07		2.2267e+07	4.64873e+06		2.30454e+06	0.103495		1.01303e+07	1.47198e+07		3.84168e+06	0.379227
High	Master Protein	Q9XW17	Cytokinesis, Apoptosis, RNA-associated OS=Caenorhabditis elegans OX=6239 GN=car-1 PE=1 SV=1	37	91	340	37.6	4.01478e+07	2.33357e+06	1.11875e+07	2.35628e+07	2.2187e+07	1.01493e+07	1.73523e+07	1.50634e+07		3.11674e+07	6.24141e+06		3.09408e+06	0.0992731		1.42699e+07	1.93131e+07		5.04049e+06	0.353225
High	Master Protein	Q94230	Pur alpha Like Protein OS=Caenorhabditis elegans OX=6239 GN=plp-1 PE=1 SV=1	52	86	226	25.5	2.72552e+07	1.19497e+06	9.00834e+06	2.20833e+07	1.17429e+07	8.11386e+06	1.45394e+07	1.27452e+07		1.94991e+07	4.65441e+06		2.30735e+06	0.118331		1.17739e+07	1.74142e+07		4.54491e+06	0.386017
High	Master Protein	Q93353	Probable isocitrate dehydrogenase [NAD] subunit beta, mitochondrial OS=Caenorhabditis elegans OX=6239 GN=idhb-1 PE=3 SV=1	41	62	379	41.5	1.13286e+07	394809	3.18546e+06	7.97672e+06	8.08017e+06	3.45048e+06	6.07107e+06	5.39324e+06		9.70436e+06	1.92265e+06		953122	0.0982158		4.62827e+06	6.68498e+06		1.7447e+06	0.376966
High	Master Protein	Q22101	Uncharacterized protein OS=Caenorhabditis elegans OX=6239 GN=CELE_T02G5.7 PE=1 SV=1	41	55	390	40.7	1.77324e+07	407423	4.12308e+06	7.13419e+06	9.16977e+06	3.13184e+06	7.36043e+06	4.15417e+06		1.34511e+07	1.76963e+06		877266	0.0652189		5.74175e+06	5.64418e+06		1.47306e+06	0.256553
High	Master Protein	Q19437	UreidoPropionase Beta OS=Caenorhabditis elegans OX=6239 GN=upb-1 PE=1 SV=1	38	65	387	43.2	1.37317e+07	515604	4.22086e+06	9.40215e+06	8.63063e+06	3.55742e+06	7.56701e+06	6.13343e+06		1.11812e+07	2.03651e+06		1.00957e+06	0.090292		5.89393e+06	7.76779e+06		2.0273e+06	0.343964
High	Master Protein	Q9N5E4	Uncharacterized protein OS=Caenorhabditis elegans OX=6239 GN=CELE_T02H6.11 PE=1 SV=1	70	75	130	15.1	2.40551e+07	2.08258e+06	8.75263e+06	1.79747e+07	1.70231e+07	6.50224e+06	1.25789e+07	1.14469e+07		2.05391e+07	4.29241e+06		2.1279e+06	0.103602		1.06658e+07	1.47108e+07		3.83935e+06	0.35997
High	Master Protein	O01974	Eukaryotic translation initiation factor 3 subunit H OS=Caenorhabditis elegans OX=6239 GN=eif-3.H PE=3 SV=2	35	50	365	40.9	9.21822e+06	442727	2.37033e+06	7.11641e+06	5.92901e+06	3.57443e+06	4.66336e+06	4.39381e+06		7.57361e+06	2.00858e+06		995720	0.131472		3.51684e+06	5.75511e+06		1.50201e+06	0.427092
High	Master Protein	Q18853	CYtochrome C OS=Caenorhabditis elegans OX=6239 GN=cyc-1 PE=1 SV=1	36	83	285	30.9	1.95511e+07	1.46317e+06	5.33101e+06	1.03386e+07	1.11784e+07	5.01053e+06	8.18707e+06	7.34152e+06		1.53648e+07	3.23685e+06		1.60462e+06	0.104435		6.75904e+06	8.84004e+06		2.30715e+06	0.341342
High	Master Protein	B7FAR9	Uncharacterized protein OS=Caenorhabditis elegans OX=6239 GN=CELE_Y43F8B.1 PE=1 SV=1	23	28	711	78.6	4.97331e+06	1.71486e+06	3.22139e+06	4.53893e+06	3.11663e+06	1.87306e+06	3.29025e+06	4.2143e+06		4.04497e+06	1.79396e+06		889326	0.21986		3.25582e+06	4.37662e+06		1.14224e+06	0.350832
High	Master Protein	Q95QA6	Protein pat-12 OS=Caenorhabditis elegans OX=6239 GN=pat-12 PE=1 SV=1	22	63	663	76.7	8.17255e+06	3.86973e+06	3.91449e+06	8.999e+06	6.27428e+06	5.79264e+06	4.30328e+06	7.82132e+06		7.22342e+06	4.83119e+06		2.39499e+06	0.331559		4.10888e+06	8.41016e+06		2.19495e+06	0.534197
High	Master Protein	Q9UAQ6	RAB family OS=Caenorhabditis elegans OX=6239 GN=rab-1 PE=1 SV=1	73	87	205	22.5	4.17714e+07	9.51342e+06	1.18317e+07	3.54052e+07	2.76687e+07	2.56426e+07	2.19483e+07	1.89764e+07		3.472e+07	1.7578e+07		8.71402e+06	0.250979		1.689e+07	2.71908e+07		7.09648e+06	0.420159
High	Master Protein	G5EET8	Protein Up-regulated in Daf-2(Gf) OS=Caenorhabditis elegans OX=6239 GN=pud-1.2 PE=1 SV=1	60	82	151	17.2	4.109e+07	1.03507e+06	1.6879e+07	3.3464e+07	2.50779e+07	5.62365e+06	3.40161e+07	2.27774e+07		3.30839e+07	3.32936e+06		1.65048e+06	0.0498876		2.54476e+07	2.81207e+07		7.33917e+06	0.288404
High	Master Protein	Q9N4I3	Uncharacterized protein OS=Caenorhabditis elegans OX=6239 GN=CELE_Y71F9AL.9 PE=1 SV=1	32	67	314	32.2	8.16077e+06	238640	2.55001e+06	5.78488e+06	5.69638e+06	2.11667e+06	4.86374e+06	3.97786e+06		6.92858e+06	1.17766e+06		583805	0.0842604		3.70688e+06	4.88137e+06		1.27398e+06	0.34368
High	Master Protein	O45218	Alkyldihydroxyacetonephosphate synthase OS=Caenorhabditis elegans OX=6239 GN=ads-1 PE=2 SV=1	29	68	597	66.5	1.09224e+07	1.15108e+06	3.39545e+06	6.47981e+06	8.46456e+06	3.48914e+06	4.88484e+06	4.44266e+06		9.69348e+06	2.32011e+06		1.15016e+06	0.118653		4.14015e+06	5.46124e+06		1.42532e+06	0.344268
High	Master Protein	G5ECW7	Dipeptidyl peptidase 3 OS=Caenorhabditis elegans OX=6239 GN=dpt-1 PE=1 SV=1	24	36	745	84	5.33528e+06	93765.1	1.60099e+06	4.62878e+06	2.98767e+06	1.22362e+06	3.32477e+06	2.6914e+06		4.16148e+06	658693		326537	0.0784665		2.46288e+06	3.66009e+06		955240	0.387855
High	Master Protein	P91240	Signal recognition particle subunit SRP72 OS=Caenorhabditis elegans OX=6239 GN=srpa-72 PE=3 SV=2	24	46	635	71.4	1.40093e+07	4.71157e+06	2.74954e+06	7.12314e+06	7.09484e+06	6.28372e+06	8.43775e+06	6.06002e+06		1.05521e+07	5.49764e+06		2.72537e+06	0.258278		5.59364e+06	6.59158e+06		1.72032e+06	0.30755
High	Master Protein	Q18493	Probable UDP-N-acetylglucosamine pyrophosphorylase OS=Caenorhabditis elegans OX=6239 GN=C36A4.4 PE=3 SV=2	33	55	484	53.5	6.49658e+06	79567.6	1.35303e+06	3.37947e+06	4.25237e+06	1.78345e+06	2.38884e+06	1.7772e+06		5.37448e+06	931511		461782	0.0859213		1.87094e+06	2.57834e+06		672915	0.359668
High	Master Protein	Q20140	Adenylate kinase isoenzyme 1 OS=Caenorhabditis elegans OX=6239 GN=F38B2.4 PE=2 SV=1	56	40	210	22.6	6.75032e+06	97363.5	2.21967e+06	5.47704e+06	3.88982e+06	1.94723e+06	4.49644e+06	3.63182e+06		5.32007e+06	1.0223e+06		506788	0.0952597		3.35805e+06	4.55443e+06		1.18865e+06	0.353971
High	Master Protein	O44549	Acyl CoA DeHydrogenase OS=Caenorhabditis elegans OX=6239 GN=acdh-3 PE=1 SV=1	28	61	419	45.7	1.16415e+07	185702	2.85988e+06	6.39463e+06	5.87536e+06	2.62583e+06	6.06145e+06	3.86902e+06		8.75845e+06	1.40577e+06		696887	0.0795674		4.46067e+06	5.13182e+06		1.33935e+06	0.300257
High	Master Protein	P90731	ATP-citrate synthase OS=Caenorhabditis elegans OX=6239 GN=acly-2 PE=1 SV=1	14	42	1099	120.5	13453204	561050	3.44103e+06	7.15245e+06	8.78021e+06	2.78368e+06	6.05302e+06	3.9141e+06		1.11167e+07	1.67236e+06		829048	0.0745768		4.74703e+06	5.53328e+06		1.44412e+06	0.304216
High	Master Protein	G5EE32	Uncharacterized protein OS=Caenorhabditis elegans OX=6239 GN=CELE_T04F3.1 PE=1 SV=1	8	33	3460	392.2	2.69616e+06	1.35547e+06	2.26086e+06	4.7799e+06	2.74293e+06	1.69414e+06	2.79583e+06	3.47757e+06		2.71954e+06	1.5248e+06		755897	0.27795		2.52834e+06	4.12873e+06		1.07755e+06	0.426189
High	Master Protein	Q7Z1Q3	ALdehyde deHydrogenase OS=Caenorhabditis elegans OX=6239 GN=alh-12 PE=1 SV=1	24	39	499	53.2	1.84116e+07	2.88369e+06	3.57541e+06	6.07987e+06	1.10328e+07	1.13499e+07	1.18107e+07	1.14047e+07		1.47222e+07	7.1168e+06		3.52804e+06	0.239641		7.69305e+06	8.74228e+06		2.28163e+06	0.296584
High	Master Protein	Q9BL19	60S ribosomal protein L17 OS=Caenorhabditis elegans OX=6239 GN=rpl-17 PE=3 SV=1	36	174	187	21.5	1.65843e+08	5.64814e+06	3.96763e+07	1.03823e+08	1.05324e+08	3.9082e+07	8.25083e+07	6.20389e+07		1.35584e+08	2.2365e+07		1.10871e+07	0.0817733		6.10923e+07	8.29307e+07		2.16439e+07	0.354282
High	Master Protein	Q21233	NADH dehydrogenase [ubiquinone] 1 alpha subcomplex subunit 10, mitochondrial OS=Caenorhabditis elegans OX=6239 GN=nuo-4 PE=1 SV=1	38	48	436	50.8	1.24211e+07	966738	5.16081e+06	1.01826e+07	8.09124e+06	3.50069e+06	7.5164e+06	6.00946e+06		1.02562e+07	2.23371e+06		1.10733e+06	0.107967		6.3386e+06	8.09602e+06		2.11296e+06	0.333348
High	Master Protein	S6FCZ1	Very-long-chain 3-oxooacyl-coA reductase let-767 OS=Caenorhabditis elegans OX=6239 GN=let-767 PE=1 SV=1	48	72	337	36.7	2.19481e+07	797284	7.58833e+06	1.24342e+07	1.3098e+07	4.71446e+06	1.2856e+07	8.23586e+06		1.75231e+07	2.75587e+06		1.36618e+06	0.0779648		1.02222e+07	1.0335e+07		2.69732e+06	0.26387
High	Master Protein	G5EEI4	Aspartic protease 1 OS=Caenorhabditis elegans OX=6239 GN=asp-1 PE=1 SV=1	32	116	396	42.7	4.49061e+07	1.18376e+06	8.84186e+06	1.05197e+07	2.51922e+07	4.61194e+06	1.57671e+07	6.52689e+06		3.50491e+07	2.89785e+06		1.43656e+06	0.0409872		1.23045e+07	8.52332e+06		2.22448e+06	0.180786
High	Master Protein	Q8I111	Pyruvate dehydrogenase E1 component subunit alpha OS=Caenorhabditis elegans OX=6239 GN=pdha-1 PE=1 SV=1	32	78	414	45.8	2.57655e+07	2.7381e+06	7.4319e+06	1.60682e+07	1.47421e+07	7.77594e+06	1.25816e+07	9.27284e+06		2.02538e+07	5.25702e+06		2.60609e+06	0.128671		1.00068e+07	1.26705e+07		3.30686e+06	0.330462
High	Master Protein	Q18787	26S proteasome regulatory subunit 7 OS=Caenorhabditis elegans OX=6239 GN=rpt-1 PE=1 SV=1	35	89	435	48.6	3.44057e+07	7.73916e+06	1.14842e+07	2.59914e+07	2.27576e+07	1.06378e+07	1.80148e+07	2.01992e+07		2.85817e+07	9.18849e+06		4.55505e+06	0.15937		1.47495e+07	2.30953e+07		6.0276e+06	0.408665
High	Master Protein	Q9TXI4	Uncharacterized protein OS=Caenorhabditis elegans OX=6239 GN=CELE_F23C8.5 PE=1 SV=2	47	59	255	27.6	2.34637e+07	477534	5148600	1.36685e+07	1.14726e+07	4.42778e+06	1.07853e+07	7.30656e+06		1.74681e+07	2.45265e+06		1.21587e+06	0.0696047		7.96696e+06	1.04875e+07		2.73712e+06	0.343559
High	Master Protein	P91134	Adenylosuccinate synthetase OS=Caenorhabditis elegans OX=6239 GN=adss-1 PE=3 SV=3	26	81	457	50.1	2.44528e+07	476327	5.95903e+06	1.59807e+07	1.49616e+07	7.07331e+06	1.14579e+07	9.30104e+06		1.97072e+07	3.77482e+06		1.87131e+06	0.0949554		8.70849e+06	1.26409e+07		3.29911e+06	0.378839
High	Master Protein	G5EFU2	Adenine Nucleotide Translocator OS=Caenorhabditis elegans OX=6239 GN=ant-1.4 PE=1 SV=1	34	371	313	34.3	677944	19719.3	136224	470129	408153	206855	331168	325899		543049	113287		56160.3	0.103417		233696	398014		103877	0.444496
High	Master Protein	Q19713	Phenylalanine--tRNA ligase beta subunit OS=Caenorhabditis elegans OX=6239 GN=fars-3 PE=3 SV=2	21	80	591	66	1.46248e+07	504611	3.76639e+06	9.24447e+06	9.69496e+06	4.43421e+06	7.07565e+06	5.73103e+06		1.21599e+07	2.46941e+06		1.22417e+06	0.100673		5.42102e+06	7.48775e+06		1.95421e+06	0.360488
High	Master Protein	Q9U2D9	Glycogen [starch] synthase OS=Caenorhabditis elegans OX=6239 GN=gsy-1 PE=1 SV=1	22	31	672	76.4	7.44261e+06	449177	1.60935e+06	3.12873e+06	4.64625e+06	1.66471e+06	2.37812e+06	2.08579e+06		6.04443e+06	1.05694e+06		523963	0.0866853		1.99373e+06	2.60726e+06		680465	0.341302
High	Master Protein	Q95XP6	Calcium-transporting ATPase OS=Caenorhabditis elegans OX=6239 GN=mca-3 PE=1 SV=1	15	59	1160	126.9	7.4136e+06	484165	2.69909e+06	6.62605e+06	4.23156e+06	2.40261e+06	5.05418e+06	3.81046e+06		5.82258e+06	1.44339e+06		715536	0.12289		3.87664e+06	5.21826e+06		1.3619e+06	0.351311
High	Master Protein	Q18115	26S proteasome non-ATPase regulatory subunit 1 OS=Caenorhabditis elegans OX=6239 GN=rpn-2 PE=3 SV=4	18	45	965	105.9	1.58657e+07	753578	4.3334e+06	1.1627e+07	8.12103e+06	4.9378e+06	9.51194e+06	7.00528e+06		1.19934e+07	2.84569e+06		1.41071e+06	0.117624		6.92267e+06	9.31615e+06		2.4314e+06	0.351224
High	Master Protein	P30642	Eukaryotic translation initiation factor 3 subunit D OS=Caenorhabditis elegans OX=6239 GN=eif-3.D PE=1 SV=1	22	29	570	64.2	7.51056e+06	91579.5	1.67686e+06	4.59348e+06	3.95665e+06	1.87154e+06	3.30397e+06	2.63802e+06		5.73361e+06	981558		486592	0.0848666		2.49041e+06	3.61575e+06		943668	0.37892
High	Master Protein	Q95008	Proteasome subunit alpha type-5 OS=Caenorhabditis elegans OX=6239 GN=pas-5 PE=1 SV=1	58	86	248	27.2	1.66348e+07	730704	5.84219e+06	1.53793e+07	9.99817e+06	6.03083e+06	9.93496e+06	8.72488e+06		1.33165e+07	3.38077e+06		1.67596e+06	0.125856		7.88857e+06	1.20521e+07		3.14545e+06	0.398735
High	Master Protein	H2KYV3	Uncharacterized protein OS=Caenorhabditis elegans OX=6239 GN=C18B2.5 PE=1 SV=1	22	54	699	77.6	1.14162e+07	531743	3.39512e+06	6.72363e+06	6.04338e+06	3.06566e+06	6.37817e+06	3.89434e+06		8.72979e+06	1.7987e+06		891679	0.102142		4.88664e+06	5.30899e+06		1.38558e+06	0.283545
High	Master Protein	P34540	Kinesin heavy chain OS=Caenorhabditis elegans OX=6239 GN=unc-116 PE=2 SV=2	18	35	815	91.8	4.73883e+06	228803	1.14716e+06	3.28906e+06	2743988	1.4085e+06	2.68763e+06	2.15544e+06		3.74141e+06	818650		405833	0.108471		1.9174e+06	2.72225e+06		710475	0.370541
High	Master Protein	Q9N384	Galectin OS=Caenorhabditis elegans OX=6239 GN=lec-6 PE=1 SV=1	95	86	146	16	1.20601e+08	7.52971e+07	3.52807e+07	5.36614e+07	5.97901e+07	1.36407e+08	5.97636e+07	4.49047e+07		9.01954e+07	1.05852e+08		5.24745e+07	0.581787		4.75222e+07	4.92831e+07		1.28623e+07	0.270659
High	Master Protein	Q9U2V9	Methionine aminopeptidase 2 OS=Caenorhabditis elegans OX=6239 GN=map-2 PE=1 SV=1	30	63	444	49.3	1.10473e+07	467484	2.84113e+06	6.36451e+06	6.15058e+06	2.88661e+06	5.01914e+06	3.78362e+06		8.59892e+06	1.67705e+06		831370	0.0966831		3.93014e+06	5.07406e+06		1.32427e+06	0.336953
High	Master Protein	Q9XX57	DAF-16/FOXO Controlled, germline Tumor affecting OS=Caenorhabditis elegans OX=6239 GN=dct-16 PE=1 SV=1	73	100	90	9.9	101434274	2.25505e+06	2.75952e+07	4.29219e+07	7.33008e+07	3.26116e+07	1.38994e+07	37300608		8.73675e+07	1.74333e+07		8.64229e+06	0.0989188		2.07473e+07	4.01113e+07		1.04686e+07	0.504575
High	Master Protein	Q20647	60S ribosomal protein L23a 2 OS=Caenorhabditis elegans OX=6239 GN=rpl-25.2 PE=3 SV=1	47	127	146	16.3	1.12274e+08	4.49614e+06	35493825	6.78713e+07	6.37752e+07	3.15291e+07	4.37163e+07	4.55604e+07		8.80248e+07	1.80126e+07		8.92948e+06	0.101443		3.9605e+07	5.67158e+07		1.48022e+07	0.373744
High	Master Protein	Q17489	Uncharacterized protein OS=Caenorhabditis elegans OX=6239 GN=unc-44 PE=1 SV=2	33	64	317	34.2	4.70254e+06	338881	1.67391e+06	4.42752e+06	3.13517e+06	1.79259e+06	2.94958e+06	2.83079e+06		3.91886e+06	1.06574e+06		528322	0.134815		2.31174e+06	3.62915e+06		947166	0.409719
High	Master Protein	Q20049	Isocitrate dehydrogenase [NAD] subunit, mitochondrial OS=Caenorhabditis elegans OX=6239 GN=idhg-1 PE=1 SV=2	30	56	396	43.6	1.41898e+07	453924	2.97251e+06	7.34821e+06	9.36574e+06	3.40381e+06	7.29819e+06	4.33207e+06		1.17778e+07	1.92887e+06		956206	0.0811873		5.13535e+06	5.84014e+06		1.52421e+06	0.296807
High	Master Protein	H9G2U4	Dauer Up-Regulated OS=Caenorhabditis elegans OX=6239 GN=dur-1 PE=1 SV=1	27	73	392	43.3	3.66735e+06	3.18236e+06	7.74799e+06	1.66946e+07	3.60867e+06	1.001e+07	1.13734e+07	1.71671e+07		3.63801e+06	6.5962e+06		3.26996e+06	0.898832		9.56072e+06	1.69308e+07		4.41875e+06	0.462178
High	Master Protein	Q9BKU3	Eukaryotic Initiation Factor OS=Caenorhabditis elegans OX=6239 GN=eif-2alpha PE=1 SV=2	38	63	342	38.9	1.55982e+07	772691	3.9674e+06	9.87226e+06	8.74085e+06	4.60453e+06	7.02201e+06	5.45609e+06		1.21695e+07	2.68861e+06		1.33284e+06	0.109523		5.49471e+06	7.66417e+06		2.00026e+06	0.364034
High	Master Protein	Q04908	26S proteasome non-ATPase regulatory subunit 3 OS=Caenorhabditis elegans OX=6239 GN=rpn-3 PE=1 SV=1	35	47	504	57.5	1.14819e+07	707022	3.16693e+06	8.09102e+06	7.22969e+06	3.33381e+06	5.53849e+06	5.35409e+06		9.35581e+06	2.02042e+06		1.00159e+06	0.107055		4.35271e+06	6.72255e+06		1.75451e+06	0.403084
High	Master Protein	G5ECS9	Carnitine Palmitoyl Transferase OS=Caenorhabditis elegans OX=6239 GN=cpt-2 PE=1 SV=2	26	26	646	72.5	5.3874e+06	491233	1.43172e+06	3.22572e+06	3.60633e+06	2.48116e+06	3.19176e+06	2.42113e+06		4.49686e+06	1.48619e+06		736758	0.163838		2.31174e+06	2.82342e+06		736880	0.318755
High	Master Protein	Q7Z072	TropoNin T OS=Caenorhabditis elegans OX=6239 GN=tnt-2 PE=1 SV=1	22	87	428	48.7	1.66338e+07	2.17222e+06	8.70474e+06	1.89955e+07	1.05285e+07	7.29923e+06	1.41205e+07	1.23226e+07		1.35811e+07	4.73573e+06		2.34766e+06	0.172862		1.14126e+07	1.5659e+07		4.08682e+06	0.358096
High	Master Protein	P34528	Putative serine protease K12H4.7 OS=Caenorhabditis elegans OX=6239 GN=K12H4.7 PE=3 SV=2	22	52	510	56.5	1.29772e+07	268081	4.87028e+06	5.87583e+06	8.73297e+06	2.37383e+06	9.48735e+06	3.73436e+06		1.08551e+07	1.32096e+06		654844	0.060326		7.17882e+06	4.8051e+06		1.25407e+06	0.174691
High	Master Protein	Q17474	Uncharacterized protein OS=Caenorhabditis elegans OX=6239 GN=B0334.3 PE=1 SV=2	26	55	634	69.1	8.15382e+06	61501.9	2.68929e+06	5.73508e+06	4.85192e+06	2.04969e+06	4.75126e+06	3.9242e+06		6.50287e+06	1.0556e+06		523296	0.0804715		3.72027e+06	4.82964e+06		1.26048e+06	0.338813
High	Master Protein	Q20748	ATPase family AAA domain-containing protein 3 OS=Caenorhabditis elegans OX=6239 GN=atad-3 PE=1 SV=2	20	39	595	67.1	1.81373e+07	1.55448e+07	1.60588e+07	3.44999e+07	2.64899e+07	1.75025e+07	3.33705e+07	4.14357e+07		2.23136e+07	1.65237e+07		8.19134e+06	0.367101		2.47147e+07	3.79678e+07		9.90915e+06	0.400942
High	Master Protein	Q9NLD1	HnRNP A1 homolog OS=Caenorhabditis elegans OX=6239 GN=hrp-2 PE=1 SV=2	25	63	611	65.9	1.87849e+07	880367	4.25989e+06	1.19863e+07	1.31972e+07	5.16514e+06	9.17753e+06	8.05842e+06		1.59911e+07	3.02275e+06		1.49848e+06	0.0937075		6.71871e+06	1.00224e+07		2.61572e+06	0.389318
High	Master Protein	O45148	DihydroLipoamide S-SuccinylTransferase OS=Caenorhabditis elegans OX=6239 GN=dlst-1 PE=1 SV=2	27	95	463	49.8	1.4153e+07	1.81366e+06	4.77849e+06	1.06125e+07	9.54611e+06	5.48175e+06	7.87231e+06	6.67847e+06		1.18495e+07	3.6477e+06		1.80829e+06	0.152605		6.3254e+06	8.6455e+06		2.25637e+06	0.356716
High	Master Protein	Q19775	Protein phosphatase ppm-1.A OS=Caenorhabditis elegans OX=6239 GN=ppm-1.A PE=1 SV=1	25	42	468	51.9	5.4367e+06	49987.6	1.53142e+06	4.01895e+06	3.27459e+06	1.7106e+06	2942949	2.27063e+06		4.35565e+06	880294		436392	0.10019		2.23719e+06	3.14479e+06		820752	0.366868
High	Master Protein	Q10121	RutC family protein C23G10.2 OS=Caenorhabditis elegans OX=6239 GN=C23G10.2 PE=3 SV=3	74	41	171	18	6.87213e+06	256771	3.07334e+06	9.47886e+06	5.07132e+06	2.8298e+06	4.91605e+06	4.64319e+06		5.97172e+06	1.54328e+06		765059	0.128114		3.9947e+06	7.06103e+06		1.84284e+06	0.461323
High	Master Protein	Q94261	COP9/Signalosome and eIF3 complex-shared subunit 1 OS=Caenorhabditis elegans OX=6239 GN=cif-1 PE=1 SV=1	30	73	390	44.1	1.5346e+07	477133	4.17157e+06	1.00495e+07	8.46362e+06	4.8587e+06	7.53257e+06	5.90867e+06		1.19048e+07	2.66791e+06		1.32258e+06	0.111096		5.85207e+06	7.97908e+06		2.08244e+06	0.355848
High	Master Protein	G5EBJ7	Fructose-1,6-BiPhosphatase OS=Caenorhabditis elegans OX=6239 GN=fbp-1 PE=1 SV=1	31	62	341	37.2	1.65829e+07	424042	4.27226e+06	1.08524e+07	9.97995e+06	5.03843e+06	8.35023e+06	6.4973e+06		1.32814e+07	2.73124e+06		1.35397e+06	0.101945		6.31124e+06	8.67485e+06		2.26403e+06	0.35873
High	Master Protein	Q17761	6-phosphogluconate dehydrogenase, decarboxylating OS=Caenorhabditis elegans OX=6239 GN=T25B9.9 PE=3 SV=2	20	55	484	53.2	1.26134e+07	357784	4.28401e+06	8.19617e+06	8.98563e+06	3.06585e+06	7.54355e+06	3.37481e+06		1.07995e+07	1.71182e+06		848608	0.0785785		5.91378e+06	5.78549e+06		1.50994e+06	0.255327
High	Master Protein	Q20937	NTL-1a OS=Caenorhabditis elegans OX=6239 GN=let-711 PE=1 SV=3	6	37	2641	294.9	4.55125e+06	169090	1.23206e+06	2.39457e+06	3.01299e+06	1.31501e+06	1.65265e+06	1.11457e+06		3.78212e+06	742053		367861	0.0972632		1.44236e+06	1.75457e+06		457921	0.317482
High	Master Protein	O62277	DAF-16/FOXO Controlled, germline Tumor affecting OS=Caenorhabditis elegans OX=6239 GN=dct-18 PE=1 SV=1	52	45	223	24.4	1.03586e+07	271035	2.40637e+06	4.55035e+06	6.61563e+06	1.94854e+06	3.84682e+06	2.84934e+06		8.48711e+06	1.10979e+06		550159	0.0648229		3.12659e+06	3.69984e+06		965615	0.308839
High	Master Protein	Q18625	Galectin OS=Caenorhabditis elegans OX=6239 GN=lec-4 PE=1 SV=1	45	66	283	32.4	8.00021e+06	1.3354e+06	3.07149e+06	5.59334e+06	4.28036e+06	2.77414e+06	5.16124e+06	4.66247e+06		6.14028e+06	2.05477e+06		1.01862e+06	0.165891		4.11636e+06	5.12791e+06		1.33832e+06	0.325123
High	Master Protein	O17626	Uncharacterized protein OS=Caenorhabditis elegans OX=6239 GN=C31C9.2 PE=1 SV=1	39	71	322	34.7	1.34565e+07	254773	3.12384e+06	8.34477e+06	7.7291e+06	3.85409e+06	6.44424e+06	5.18525e+06		1.05928e+07	2.05443e+06		1.01845e+06	0.0961458		4.78404e+06	6.76501e+06		1.76559e+06	0.369058
High	Master Protein	O17406	AT hook Transcription Factor family OS=Caenorhabditis elegans OX=6239 GN=attf-2 PE=1 SV=1	29	27	415	44.3	3.5715e+06	161486	858831	3.64043e+06	2.43476e+06	917322	2.83967e+06	1.63871e+06		3.00313e+06	539404		267401	0.0890407		1.84925e+06	2.63957e+06		688896	0.372527
High	Master Protein	P34334	60S ribosomal protein L21 OS=Caenorhabditis elegans OX=6239 GN=rpl-21 PE=3 SV=3	41	126	161	18.3	1.68084e+08	7.62478e+06	4.94035e+07	102773062	8.06387e+07	5.1867e+07	83396737	6.28642e+07		1.24361e+08	2.97459e+07		1.47461e+07	0.118574		6.64001e+07	8.28186e+07		2.16147e+07	0.325522
High	Master Protein	Q93873	Probable NADH dehydrogenase [ubiquinone] iron-sulfur protein 2, mitochondrial OS=Caenorhabditis elegans OX=6239 GN=gas-1 PE=3 SV=2	28	63	482	54.5	1.38262e+07	1.36038e+06	3.65147e+06	7.73992e+06	9.48673e+06	3.3637e+06	7.44402e+06	5.6796e+06		1.16565e+07	2.36204e+06		1.17095e+06	0.100454		5.54774e+06	6.70976e+06		1.75117e+06	0.315654
High	Master Protein	Q27249	Tropomyosin isoforms c/e OS=Caenorhabditis elegans OX=6239 GN=lev-11 PE=1 SV=1	48	124	256	29.6	9.1258e+06	1.69788e+06	2.66226e+06	7.62887e+06	5.73348e+06	3.40447e+06	4.67154e+06	5.55522e+06		7.42964e+06	2.55118e+06		1.26471e+06	0.170224		3.6669e+06	6.59204e+06		1.72044e+06	0.469182
High	Master Protein	Q9N3H3	Uncharacterized protein OS=Caenorhabditis elegans OX=6239 GN=CELE_Y53G8AL.2 PE=1 SV=2	25	61	431	48.2	9.68614e+06	531451	2.39621e+06	5.1887e+06	6.45054e+06	2.72116e+06	3.84064e+06	3.40032e+06		8.06834e+06	1.62631e+06		806216	0.0999234		3.11842e+06	4.29451e+06		1.12082e+06	0.359418
High	Master Protein	Q17512	Uncharacterized protein OS=Caenorhabditis elegans OX=6239 GN=B0491.5 PE=1 SV=1	41	54	327	36.4	1.0424e+07	484872	3.75943e+06	7.88599e+06	5.83384e+06	3.19591e+06	6.26877e+06	4.98153e+06		8.12893e+06	1.84039e+06		912346	0.112235		5.0141e+06	6.43376e+06		1.67913e+06	0.334882
High	Master Protein	P51404	40S ribosomal protein S13 OS=Caenorhabditis elegans OX=6239 GN=rps-13 PE=3 SV=2	46	147	151	17.3	1.81507e+08	1.04989e+07	4.79866e+07	1.03646e+08	1.01181e+08	4.26958e+07	8.63427e+07	6.59271e+07		1.41344e+08	2.65973e+07		1.31852e+07	0.0932845		6.71647e+07	84786415		2.21282e+07	0.329463
High	Master Protein	Q9NA78	ThioredoXin Domain Containing protein homolog OS=Caenorhabditis elegans OX=6239 GN=txdc-12.1 PE=1 SV=1	41	88	186	21.5	2.71543e+07	854026	8.2012e+06	2.20546e+07	1.58169e+07	7.68141e+06	1.84933e+07	1.64809e+07		2.14856e+07	4.26772e+06		2.11565e+06	0.0984683		1.33473e+07	1.92678e+07		5.02866e+06	0.376756
High	Master Protein	A0A2C9C2Y0	Uncharacterized protein OS=Caenorhabditis elegans OX=6239 GN=unc-108 PE=1 SV=1	57	62	223	24.5	1.16582e+07	885467	4.84782e+06	1.07776e+07	7.27874e+06	4.08412e+06	8.60879e+06	6.53566e+06		9.46847e+06	2.48479e+06		1.2318e+06	0.130095		6.72831e+06	8.65661e+06		2.25927e+06	0.335786
High	Master Protein	P52015	Peptidyl-prolyl cis-trans isomerase 7 OS=Caenorhabditis elegans OX=6239 GN=cyn-7 PE=1 SV=2	53	166	171	18.4	1.19357e+08	2.05126e+06	3.25416e+07	7.76739e+07	8.15229e+07	3.5723e+07	6.8771e+07	4.0861e+07		1.0044e+08	1.88871e+07		9.363e+06	0.0932202		5.06563e+07	5.92675e+07		1.54681e+07	0.305354
High	Master Protein	Q9UAV5	Malate dehydrogenase OS=Caenorhabditis elegans OX=6239 GN=mdh-1 PE=1 SV=1	33	99	336	35.8	5.65988e+07	1.372e+06	1.71352e+07	4.14188e+07	3.95631e+07	1.686e+07	3.26923e+07	2.37838e+07		4.80809e+07	9.11598e+06		4.51911e+06	0.0939895		2.49138e+07	3.26013e+07		8.50854e+06	0.34152
High	Master Protein	G5ECV9	10-formyltetrahydrofolate dehydrogenase OS=Caenorhabditis elegans OX=6239 GN=alh-3 PE=1 SV=1	15	39	908	99.2	1.37703e+07	4.16839e+06	1.5802e+06	5.07365e+06	6.25323e+06	9.8126e+06	4.79631e+06	4459162		1.00118e+07	6.99049e+06		3.46543e+06	0.346136		3.18826e+06	4.76641e+06		1.24398e+06	0.390174
High	Master Protein	Q8MXR6	Homologous to Drosophila SQD (Squid) protein OS=Caenorhabditis elegans OX=6239 GN=sqd-1 PE=1 SV=1	31	48	305	33.4	1.69121e+07	762468	4.78424e+06	1.22401e+07	1.0083e+07	4.91839e+06	9.51995e+06	7.82002e+06		1.34975e+07	2.84043e+06		1.4081e+06	0.104323		7.1521e+06	1.003e+07		2.61772e+06	0.366008
High	Master Protein	O44451	Pyruvate dehydrogenase E1 component subunit beta, mitochondrial OS=Caenorhabditis elegans OX=6239 GN=pdhb-1 PE=1 SV=2	35	63	352	38.1	36393977	2.25161e+06	1.21155e+07	2.36634e+07	25592295	13983818	2.48905e+07	1.313e+07		30993136	8.11771e+06		4.02423e+06	0.129843		1.8503e+07	1.83967e+07		4.80132e+06	0.259489
High	Master Protein	G5EDZ2	Uridine 5'-monophosphate synthase OS=Caenorhabditis elegans OX=6239 GN=umps-1 PE=1 SV=1	26	27	497	54.8	4.81254e+06	28897	1.15557e+06	2.78535e+06	3.49048e+06	1.0424e+06	2.45206e+06	1.4559e+06		4.15151e+06	535648		265539	0.063962		1.80382e+06	2.12062e+06		553457	0.306825
High	Master Protein	O45391	CystaTHionine gamma lyase OS=Caenorhabditis elegans OX=6239 GN=cth-1 PE=1 SV=1	34	61	392	42.9	2.1417e+07	209187	6.37285e+06	1.28306e+07	1.64291e+07	5.89663e+06	9.0035e+06	5.25333e+06		1.8923e+07	3.05291e+06		1.51343e+06	0.0799783		7.68818e+06	9.04196e+06		2.35985e+06	0.306945
High	Master Protein	Q9XXU9	V-type proton ATPase subunit C OS=Caenorhabditis elegans OX=6239 GN=vha-11 PE=2 SV=1	33	80	384	43.4	38342577	1.37224e+06	8.77251e+06	2.12052e+07	2.29191e+07	9.31578e+06	1.69827e+07	1.30186e+07		3.06309e+07	5.34401e+06		2.64921e+06	0.0864883		1.28776e+07	1.71119e+07		4.466e+06	0.346803
High	Master Protein	Q10039	Glycine--tRNA ligase OS=Caenorhabditis elegans OX=6239 GN=gars-1 PE=1 SV=2	18	45	742	84.1	1.28594e+07	465322	4.38702e+06	1.12424e+07	7.75859e+06	3.90953e+06	6.93435e+06	7.75246e+06		1.0309e+07	2.18742e+06		1.08438e+06	0.105188		5.66068e+06	9.49745e+06		2.47872e+06	0.437884
High	Master Protein	G5EC31	ALdehyde deHydrogenase OS=Caenorhabditis elegans OX=6239 GN=alh-6 PE=1 SV=1	24	35	563	61.7	5.8734e+06		1.15886e+06	6.20119e+06	3.53472e+06	1.46348e+06	3.68433e+06	1.98286e+06		4.70406e+06	1.46348e+06		725498	0.154228		2.4216e+06	4.09202e+06		1.06797e+06	0.441019
High	Master Protein	O44954	Succinate dehydrogenase [ubiquinone] flavoprotein subunit, mitochondrial OS=Caenorhabditis elegans OX=6239 GN=sdha-2 PE=1 SV=1	19	49	640	70.4	1.543e+06	40366.4	564099	949063	1.07261e+06	311009	926097	551035		1.30781e+06	175688		87094.4	0.0665958		745098	750049		195754	0.262722
High	Master Protein	Q23670	DNA topoisomerase 2 top-2 OS=Caenorhabditis elegans OX=6239 GN=top-2 PE=1 SV=2	9	21	1520	172.2	3.98124e+06	75505.9	571213	1.98353e+06	2.22272e+06	755654	1.45604e+06	904972		3.10198e+06	415580		206017	0.0664147		1.01363e+06	1.44425e+06		376933	0.371865
High	Master Protein	O02642	Succinate--CoA ligase [ADP/GDP-forming] subunit alpha, mitochondrial OS=Caenorhabditis elegans OX=6239 GN=sucl-2 PE=1 SV=1	43	38	321	33.3	4.95518e+06	532068	1.59945e+06	5.4429e+06	4.15197e+06	1.912e+06	3.47662e+06	2.58197e+06		4.55358e+06	1.22203e+06		605803	0.133039		2.53804e+06	4.01243e+06		1.0472e+06	0.412602
High	Master Protein	A0A2K5ATU7	Aspartyl aminopeptidase OS=Caenorhabditis elegans OX=6239 GN=dnpp-1 PE=1 SV=1	24	38	507	55.5	5.99416e+06	176320	1.72322e+06	3.36545e+06	3.56739e+06	1.25194e+06	3.36887e+06	1.96383e+06		4.78077e+06	714128		354018	0.0740503		2.54605e+06	2.66464e+06		695440	0.273145
High	Master Protein	G5EC91	DumPY: shorter than wild-type OS=Caenorhabditis elegans OX=6239 GN=dpy-11 PE=1 SV=1	46	75	246	27.4	2.25755e+07	1.40408e+06	8059888	1.73259e+07	1.23349e+07	6.02448e+06	1.3746e+07	1.22195e+07		1.74552e+07	3.71428e+06		1.8413e+06	0.105487		1.0903e+07	1.47727e+07		3.85549e+06	0.353619
High	Master Protein	Q9NF11	Hypoxanthine phosphoribosyltransferase OS=Caenorhabditis elegans OX=6239 GN=hprt-1 PE=1 SV=1	54	40	214	23.8	1.2758e+07	89740.5	2.90614e+06	4.86692e+06	7.09115e+06	2.80879e+06	5.30184e+06	3086482		9.92457e+06	1.44926e+06		718450	0.0723911		4.10399e+06	3.9767e+06		1.03787e+06	0.252893
High	Master Protein	P49041	40S ribosomal protein S5 OS=Caenorhabditis elegans OX=6239 GN=rps-5 PE=3 SV=1	49	58	210	23.1	6.84013e+07	2.34899e+06	2.14432e+07	4.49374e+07	4.06841e+07	1.71709e+07	2.26219e+07	2.79981e+07		5.45427e+07	9.75995e+06		4.83834e+06	0.0887075		2.20325e+07	3.64677e+07		9.51765e+06	0.431982
High	Master Protein	Q19264	Putative deoxyribose-phosphate aldolase OS=Caenorhabditis elegans OX=6239 GN=F09E5.3 PE=3 SV=1	43	56	303	33.1	1.11743e+07	320921	2.4518e+06	5.99299e+06	7.23234e+06	3.50726e+06	5.67256e+06	3.00728e+06		9.20331e+06	1.91409e+06		948881	0.103102		4.06218e+06	4.50014e+06		1.17448e+06	0.289126
High	Master Protein	O61820	Eukaryotic translation initiation factor 3 subunit E OS=Caenorhabditis elegans OX=6239 GN=eif-3.E PE=3 SV=1	26	64	432	50.7	1.25212e+07	490046	3.14199e+06	8.27316e+06	7.60272e+06	3.48029e+06	6.0712e+06	5.18171e+06		1.0062e+07	1.98517e+06		984117	0.0978057		4.60659e+06	6.72744e+06		1.75578e+06	0.381145
High	Master Protein	Q22067	Aspartate aminotransferase, cytoplasmic OS=Caenorhabditis elegans OX=6239 GN=got-1.2 PE=1 SV=1	40	53	408	45.5	1.3117e+07	274371	3.37869e+06	9.32413e+06	7.35581e+06	5.09441e+06	6.57243e+06	6.96592e+06		1.02364e+07	2.68439e+06		1.33074e+06	0.130001		4.97556e+06	8.14503e+06		2.12576e+06	0.42724
High	Master Protein	Q18211	Regulator of chromosome condensation OS=Caenorhabditis elegans OX=6239 GN=ran-3 PE=4 SV=1	25	36	569	61.4	4.18595e+06		1.2719e+06	3.27203e+06	2.64649e+06	1.28525e+06	2.06485e+06	1.74631e+06		3.41622e+06	1.28525e+06		637143	0.186505		1.66837e+06	2.50917e+06		654863	0.392516
High	Master Protein	Q07750	Actin-depolymerizing factor 1, isoforms a/b OS=Caenorhabditis elegans OX=6239 GN=unc-60 PE=1 SV=2	48	55	212	23.6	1.85253e+07	539639	5.05583e+06	1.23469e+07	1.12188e+07	6.26146e+06	9.79209e+06	8.79741e+06		1.4872e+07	3.40055e+06		1.68577e+06	0.113352		7.42396e+06	1.05722e+07		2.75921e+06	0.371663
High	Master Protein	G5EDV3	C. Elegans Y-box OS=Caenorhabditis elegans OX=6239 GN=cey-4 PE=1 SV=1	34	63	294	32.4	1.43957e+07	575101	3.19267e+06	7.90389e+06	8.09338e+06	2.84059e+06	5.82292e+06	4.05353e+06		1.12445e+07	1.70784e+06		846637	0.0752931		4.50779e+06	5.97871e+06		1.56037e+06	0.34615
High	Master Protein	Q9TZL8	ATP-dependent 6-phosphofructokinase 1 OS=Caenorhabditis elegans OX=6239 GN=pfk-1.1 PE=3 SV=2	16	57	814	89.7	8.7511e+06	437558	2.4443e+06	5.79331e+06	5.81579e+06	2.20368e+06	4.05782e+06	3.32181e+06		7.28345e+06	1.32062e+06		654677	0.0898857		3.25106e+06	4.55756e+06		1.18947e+06	0.365871
High	Master Protein	Q9U2K8	ABC transporter, class E OS=Caenorhabditis elegans OX=6239 GN=abce-1 PE=1 SV=1	20	46	610	69	2.80128e+07	1.79821e+07	1.30473e+07	1.54135e+07	1.12876e+07	4.19778e+07	2.53552e+07	2.11263e+07		1.96502e+07	2.99799e+07		1.48621e+07	0.756333		1.92013e+07	1.82699e+07		4.76823e+06	0.248329
High	Master Protein	Q20306	ABC transporter, class F OS=Caenorhabditis elegans OX=6239 GN=abcf-3 PE=1 SV=1	17	37	712	80.2	3.62982e+06	88270.6	919214	1.87363e+06	2.45647e+06	791391	1.41186e+06	1.36733e+06		3.04314e+06	439831		218039	0.0716493		1.16554e+06	1.62048e+06		422926	0.362858
High	Master Protein	Q9TYX1	Dipeptidyl Peptidase Four (IV) family OS=Caenorhabditis elegans OX=6239 GN=dpf-5 PE=1 SV=2	18	36	737	82.3	4.98734e+06	141427	1.32852e+06	3.53148e+06	4.35498e+06	1.64578e+06	2.64975e+06	1.76349e+06		4.67116e+06	893603		442990	0.0948351		1.98913e+06	2.64749e+06		690962	0.347368
High	Master Protein	Q19680	Phosphoacetylglucosamine mutase OS=Caenorhabditis elegans OX=6239 GN=CELE_F21D5.1 PE=1 SV=1	22	22	550	61	4.94802e+06	78516.6	1.06302e+06	2.65124e+06	3.35637e+06	1.33363e+06	2.16778e+06	1.47133e+06		4.15219e+06	706072		350024	0.0842987		1.6154e+06	2.06128e+06		537971	0.333027
High	Master Protein	A0A0K3ASH2	Phosphatidylethanolamine-binding protein homolog F40A3.3 OS=Caenorhabditis elegans OX=6239 GN=CELE_F40A3.3 PE=1 SV=1	42	45	226	24.8	7.14226e+06		1.86832e+06	3.2727e+06	4.23793e+06	1.44921e+06	3.38337e+06	2.26722e+06		5.6901e+06	1.44921e+06		718424	0.126259		2.62584e+06	2.76996e+06		722926	0.275312
High	Master Protein	G5EEV5	5C820 OS=Caenorhabditis elegans OX=6239 GN=pud-3 PE=1 SV=1	38	38	172	19.4	6.18103e+06	173341	2.36268e+06	6.40267e+06	4.86288e+06	1.03866e+06	5.88723e+06	4485551		5.52196e+06	606001		300416	0.0544039		4.12496e+06	5.44411e+06		1.42085e+06	0.344452
High	Master Protein	U4PBY0	Enhancer of EfL-1 mutant phenotype OS=Caenorhabditis elegans OX=6239 GN=eel-1 PE=1 SV=1	4	19	4185	466.1	3.41416e+06	108173	819284	1.97126e+06	2.33555e+06	907148	1.66514e+06	1.16684e+06		2.87486e+06	507660		251665	0.0875399		1.24221e+06	1.56905e+06		409504	0.329657
High	Master Protein	Q18038	Uncharacterized protein OS=Caenorhabditis elegans OX=6239 GN=let-716 PE=1 SV=3	8	23	1743	192.1	1.60562e+06		30447.8	691994	1.24982e+06	121681	423707	258447		1.42772e+06	121681		60321.7	0.0422504		227077	475220		124027	0.546188
High	Master Protein	K8F7Z0	Uncharacterized protein OS=Caenorhabditis elegans OX=6239 GN=pod-1 PE=1 SV=1	17	21	1101	120.6	2.82292e+06	22480.9	716423	1.60598e+06	1.36421e+06	616244	1.13955e+06	936933		2.09356e+06	319362		158319	0.0756217		927985	1.27146e+06		331835	0.357587
High	Master Protein	Q95Q60	Peptidylprolyl isomerase OS=Caenorhabditis elegans OX=6239 GN=fkb-5 PE=1 SV=1	31	65	300	34.1	1.23488e+07	466390	4.36728e+06	11682206	7.91617e+06	3.60404e+06	8.74012e+06	7.47325e+06		1.01325e+07	2.03522e+06		1.00893e+06	0.0995736		6.5537e+06	9.57773e+06		2.49967e+06	0.381414
High	Master Protein	O45418	Peptidylprolyl isomerase OS=Caenorhabditis elegans OX=6239 GN=fkb-6 PE=1 SV=1	23	58	431	48	1.36884e+07	274113	3.78457e+06	7.48352e+06	8.62808e+06	2.85981e+06	8.06811e+06	5.7502e+06		1.11583e+07	1.56696e+06		776796	0.0696162		5.92634e+06	6.61686e+06		1.72692e+06	0.291398
High	Master Protein	O44411	Nucleolar GTP-binding protein 1 OS=Caenorhabditis elegans OX=6239 GN=nog-1 PE=1 SV=1	20	31	681	78.4	7.00171e+06	94938.4	1.77059e+06	3.94538e+06	4.27222e+06	1.66827e+06	3.26179e+06	2.86099e+06		5.63697e+06	881603		437041	0.0775312		2.51619e+06	3.40318e+06		888190	0.35299
High	Master Protein	O45946	60S ribosomal protein L18 OS=Caenorhabditis elegans OX=6239 GN=rpl-18 PE=3 SV=1	44	234	188	21	1.7999e+08	7.21765e+06	5.29259e+07	1.213e+08	1.13503e+08	5.14368e+07	1.02458e+08	7.32931e+07		1.46747e+08	2.93272e+07		1.45385e+07	0.0990723		7.7692e+07	9.72966e+07		2.53932e+07	0.326845
High	Master Protein	Q22800	NADH Ubiquinone oxidoreductase Fe-S protein OS=Caenorhabditis elegans OX=6239 GN=nduf-2.2 PE=1 SV=1	29	42	474	53.8	1.30158e+06	44961.6	381937	647821	997843	296480	816211	634615		1.14971e+06	170721		84632.1	0.0736116		599074	641218		167350	0.279348
High	Master Protein	O02365	Intermediate filament protein ifa-2 OS=Caenorhabditis elegans OX=6239 GN=mua-6 PE=1 SV=1	22	39	581	67.1	9.35738e+06	924232	2.90739e+06	6.959e+06	6.6849e+06	3.5102e+06	6.11464e+06	5.50463e+06		8.02114e+06	2.21721e+06		1.09915e+06	0.137032		4.51102e+06	6.23181e+06		1.62643e+06	0.360546
High	Master Protein	H2KYJ5	MiTochondrial Carrier Homolog OS=Caenorhabditis elegans OX=6239 GN=mtch-1 PE=1 SV=1	29	43	342	37.4	8.37979e+06	601643	2.12208e+06	3.83857e+06	4.02072e+06	2.4008e+06	3.71944e+06	2.92462e+06		6.20026e+06	1.50122e+06		744207	0.120028		2.92076e+06	3.38159e+06		882555	0.302166
High	Master Protein	O44512	Cytochrome b-c1 complex subunit Rieske, mitochondrial OS=Caenorhabditis elegans OX=6239 GN=isp-1 PE=1 SV=1	39	43	276	29.7	2.58841e+07	1.49103e+06	7.15477e+06	1.63216e+07	1.44908e+07	6.55242e+06	1.12185e+07	1.01155e+07		2.01875e+07	4.02172e+06		1.99371e+06	0.0987596		9.18664e+06	1.32185e+07		3.44988e+06	0.375533
High	Master Protein	Q9XWD1	Fatty Acid CoA Synthetase family OS=Caenorhabditis elegans OX=6239 GN=acs-5 PE=1 SV=1	19	43	687	75.7	6.68449e+06	147683	2.36431e+06	4.10428e+06	5.39026e+06	2.35298e+06	4.41759e+06	3.14939e+06		6.03737e+06	1.25033e+06		619832	0.102666		3.39095e+06	3.62684e+06		946561	0.279143
High	Master Protein	Q93619	Branched Chain Keto acid Dehydrogenase e1 (E1) subunit OS=Caenorhabditis elegans OX=6239 GN=bckd-1b PE=1 SV=1	42	37	366	40	5.62346e+06	1.40602e+06	1.17799e+06	3.14892e+06	3.56555e+06	4.47681e+06	2.50617e+06	2.24581e+06		4.59451e+06	2.94142e+06		1.45816e+06	0.317371		1.84208e+06	2.69736e+06		703980	0.382166
High	Master Protein	O01869	Ribosomal Protein, Small subunit OS=Caenorhabditis elegans OX=6239 GN=rps-10 PE=1 SV=1	49	152	149	16.9	116304818	4.28019e+06	2.77332e+07	74881983	6.92569e+07	3.77024e+07	4.27764e+07	3.93806e+07		9.27809e+07	2.09913e+07		1.04061e+07	0.112158		3.52548e+07	5.71313e+07		1.49106e+07	0.422938
High	Master Protein	A9Z1L1	SeRPin OS=Caenorhabditis elegans OX=6239 GN=srp-7 PE=1 SV=1	41	27	373	41.2	3.99696e+06	114778	1.15253e+06	3.01946e+06	2.93688e+06	1.02971e+06	2.44292e+06	1.80682e+06		3.46692e+06	572243		283681	0.081825		1.79773e+06	2.41314e+06		629801	0.350332
High	Master Protein	Q9BL46	Uncharacterized protein OS=Caenorhabditis elegans OX=6239 GN=CELE_Y71H2AM.11 PE=1 SV=4	34	48	472	52.2	6.6369e+06	227435	1.70671e+06	4.96899e+06	4.40387e+06	2.41846e+06	3.07592e+06	3.10443e+06		5.52039e+06	1.32295e+06		655830	0.118801		2.39131e+06	4.03671e+06		1.05353e+06	0.440567
High	Master Protein	Q9U3Q6	UDP-glucuronosyltransferase OS=Caenorhabditis elegans OX=6239 GN=ugt-22 PE=1 SV=1	29	36	534	60.2	8.18641e+06	170424	2.47432e+06	3.92481e+06	6.03263e+06	1.33831e+06	4.31341e+06	2324800		7.10952e+06	754367		373966	0.0526007		3.39387e+06	3.1248e+06		815537	0.240297
High	Master Protein	O18239	Yeast SEC homolog OS=Caenorhabditis elegans OX=6239 GN=sec-61 PE=1 SV=1	25	32	473	52.2	3.05223e+07	1.52305e+06	9.44853e+06	1.95031e+07	1.37227e+07	6.46995e+06	1.87476e+07	1.12635e+07		2.21225e+07	3.9965e+06		1.9812e+06	0.0895559		1.40981e+07	1.53833e+07		4.01486e+06	0.284781
High	Master Protein	P34559	Probable enoyl-CoA hydratase, mitochondrial OS=Caenorhabditis elegans OX=6239 GN=ech-6 PE=3 SV=1	31	96	288	31.2	1.84156e+07	1.88096e+06	8.41601e+06	1.74176e+07	1.35939e+07	6.60898e+06	1.70194e+07	8.68073e+06		1.60048e+07	4.24497e+06		2.10438e+06	0.131484		1.27177e+07	1.30491e+07		3.40567e+06	0.26779
High	Master Protein	H2KZG6	Acyl CoA DeHydrogenase OS=Caenorhabditis elegans OX=6239 GN=acdh-1 PE=1 SV=1	30	38	427	47.1	1.0242e+07	360550	2.94099e+06	4.58806e+06	9.7043e+06	2769146	6211478	2.77833e+06		9.97316e+06	1.56485e+06		775749	0.0777837		4.57624e+06	3.68319e+06		961270	0.210057
High	Master Protein	O44995	Uncharacterized protein OS=Caenorhabditis elegans OX=6239 GN=CELE_K12C11.1 PE=1 SV=2	27	32	498	55.6	8.01676e+06	506909	2.80928e+06	5.97717e+06	4.10423e+06	3.02113e+06	5.34353e+06	3.66378e+06		6.0605e+06	1.76402e+06		874486	0.144293		4.07641e+06	4.82048e+06		1.25809e+06	0.308627
High	Master Protein	Q19722	Asparagine--tRNA ligase, cytoplasmic OS=Caenorhabditis elegans OX=6239 GN=nars-1 PE=3 SV=1	21	53	545	61.1	8.38696e+06	822889	4.06087e+06	9.39032e+06	5.86726e+06	5.91712e+06	5.18213e+06	5.1038e+06		7.12711e+06	3.37001e+06		1.67063e+06	0.234405		4.6215e+06	7.24706e+06		1.8914e+06	0.40926
High	Master Protein	P34382	Fatty-acid and retinol-binding protein 1 OS=Caenorhabditis elegans OX=6239 GN=far-1 PE=3 SV=1	37	162	182	20.1	1.13688e+08	2.85578e+06	3.72139e+07	7.63253e+07	8.60871e+07	3.84503e+07	6.02389e+07	5.3739e+07		9.98876e+07	2.0653e+07		1.02384e+07	0.102499		4.87264e+07	6.50322e+07		1.69726e+07	0.348325
High	Master Protein	G5EFG4	ABC transporter, class F OS=Caenorhabditis elegans OX=6239 GN=abcf-2 PE=1 SV=1	24	50	622	70.3	1.80971e+07	1.05455e+06	3.71401e+06	1.05786e+07	1.06727e+07	5.80333e+06	6.94003e+06	6.20406e+06		1.43849e+07	3.42894e+06		1.69984e+06	0.118169		5.32702e+06	8.39131e+06		2.19003e+06	0.411118
High	Master Protein	O01812	Fatty acid-binding protein homolog 6 OS=Caenorhabditis elegans OX=6239 GN=lbp-6 PE=1 SV=1	79	110	135	15.6	1.51087e+08	4.99298e+07	5.19584e+07	5.69307e+07	8.64599e+07	6.97204e+07	1.25263e+08	7.94102e+07		1.18774e+08	5.98251e+07		2.96574e+07	0.249696		8.86107e+07	6.81704e+07		1.77917e+07	0.200785
High	Master Protein	P34385	Probable methylcrotonoyl-CoA carboxylase beta chain, mitochondrial OS=Caenorhabditis elegans OX=6239 GN=F02A9.10 PE=3 SV=1	16	24	608	66.5	6.09398e+06	235807	1.60472e+06	3.74791e+06	3.79373e+06	2.00123e+06	3.07455e+06	2.45745e+06		4.94385e+06	1.11852e+06		554487	0.112157		2.33963e+06	3.10268e+06		809763	0.346107
High	Master Protein	Q86NC2	NADH Ubiquinone Oxidoreductase OS=Caenorhabditis elegans OX=6239 GN=nuo-2 PE=1 SV=1	32	61	268	30.8	8.83546e+06	585135	2.0154e+06	6.12521e+06	5.88065e+06	2.83629e+06	5.00661e+06	3.89886e+06		7.35806e+06	1.71071e+06		848060	0.115256		3.511e+06	5.01203e+06		1.30808e+06	0.372566
High	Master Protein	Q20065	Prolyl 4-hydroxylase subunit alpha-2 OS=Caenorhabditis elegans OX=6239 GN=phy-2 PE=1 SV=1	23	38	539	61.5	5.07936e+06	165420	1.849e+06	4.75963e+06	2.90287e+06	1.59854e+06	3.96613e+06	3.73215e+06		3.99112e+06	881979		437227	0.10955		2.90756e+06	4.24589e+06		1.10813e+06	0.381119
High	Master Protein	Q95QQ4	5-Aminoimidazole-4-carboxamide ribonucleotide formylTransferase/IMP Cyclohydrolase homolog OS=Caenorhabditis elegans OX=6239 GN=atic-1 PE=1 SV=3	19	21	594	64.8	3.26043e+06		754815	1.43942e+06	1.99443e+06	299126	1.35643e+06	679811		2.62743e+06	299126		148287	0.056438		1.05562e+06	1.05961e+06		276547	0.261975
High	Master Protein	Q20585	26S proteasome non-ATPase regulatory subunit 6 OS=Caenorhabditis elegans OX=6239 GN=rpn-7 PE=2 SV=1	27	34	410	47.6	1.17671e+07	689893	3.2155e+06	6.83183e+06	8.12578e+06	3.32255e+06	5.92824e+06	4.66714e+06		9.94645e+06	2.00622e+06		994553	0.0999908		4.57187e+06	5.74949e+06		1.50055e+06	0.328213
High	Master Protein	O62415	Lysozyme-like protein 1 OS=Caenorhabditis elegans OX=6239 GN=lys-1 PE=2 SV=1	34	69	298	32.4	1.91919e+07	6.28852e+06	1.28148e+07	9.45618e+06	9.67175e+06	8.58366e+06	1.50424e+07	7.47377e+06		1.44318e+07	7.43609e+06		3.68633e+06	0.25543		1.39286e+07	8.46497e+06		2.20926e+06	0.158613
High	Master Protein	Q20121	Fatty Acid CoA Synthetase family OS=Caenorhabditis elegans OX=6239 GN=acs-4 PE=1 SV=2	19	54	731	81.2	1.07808e+07	772811	3.26971e+06	8.66909e+06	8.34961e+06	3.58926e+06	6.15764e+06	5.09917e+06		9.56518e+06	2.18103e+06		1.08121e+06	0.113036		4.71368e+06	6.88413e+06		1.79667e+06	0.381162
High	Master Protein	Q9GYS8	Phenylalanyl Amino-acyl tRNA Synthetase OS=Caenorhabditis elegans OX=6239 GN=fars-1 PE=1 SV=1	21	28	552	62.7	5.64168e+06	609541	1.55951e+06	4.0398e+06	3.60928e+06	1.36961e+06	2.20969e+06	2.87453e+06		4.62548e+06	989574		490566	0.106057		1.8846e+06	3.45717e+06		902279	0.478764
High	Master Protein	Q95ZN7	Glycylpeptide N-tetradecanoyltransferase OS=Caenorhabditis elegans OX=6239 GN=nmt-1 PE=1 SV=1	23	35	452	51.1	6.45978e+06	327775	1.6834e+06	4.15236e+06	4.1839e+06	1.73189e+06	3.05675e+06	2.69598e+06		5.32184e+06	1.02983e+06		510522	0.0959296		2.37007e+06	3.42417e+06		893669	0.377064
High	Master Protein	Q19371	Yeast SEC homolog OS=Caenorhabditis elegans OX=6239 GN=sec-24.1 PE=1 SV=1	12	45	1126	121	5.03372e+06	63375.3	1.10756e+06	2.50539e+06	2.91349e+06	1026618	2.57486e+06	2.06593e+06		3.9736e+06	544997		270174	0.0679921		1.84121e+06	2.28566e+06		596530	0.323988
High	Master Protein	P91859	Microtubule-associated protein homolog maph-1.1 OS=Caenorhabditis elegans OX=6239 GN=maph-1.1 PE=1 SV=1	12	32	878	92.2	7.57112e+06	529699	1.93188e+06	5.7542e+06	4.54539e+06	2.52452e+06	4.44592e+06	3.44537e+06		6.05826e+06	1.52711e+06		757042	0.12496		3.1889e+06	4.59978e+06		1.20049e+06	0.376459
High	Master Protein	O62246	Coatomer subunit epsilon OS=Caenorhabditis elegans OX=6239 GN=cope-1 PE=3 SV=1	40	19	292	32.8	4.49838e+06	124530	1.39181e+06	3.55199e+06	2.55873e+06	1.03129e+06	2.88151e+06	2.17788e+06		3.52855e+06	577908		286489	0.0811917		2.13666e+06	2.86493e+06		747713	0.349945
High	Master Protein	Q4A1S8	2-oxoisovalerate dehydrogenase subunit alpha OS=Caenorhabditis elegans OX=6239 GN=bckd-1a PE=1 SV=1	21	53	432	49.1	7.34566e+06	141917	2.26186e+06	4.7864e+06	4.56135e+06	2.00276e+06	4.13061e+06	2.77787e+06		5.95351e+06	1.07234e+06		531595	0.0892911		3.19624e+06	3.78213e+06		987092	0.308829
High	Master Protein	Q93791	NIDogen (Basement membrane protein) OS=Caenorhabditis elegans OX=6239 GN=nid-1 PE=1 SV=2	10	30	1584	174.3	4.51306e+06	913140	1.85488e+06	2.69559e+06	2.99557e+06	1.20652e+06	2.65991e+06	2.14753e+06		3.75431e+06	1.05983e+06		525395	0.139944		2.2574e+06	2.42156e+06		631998	0.279968
High	Master Protein	G5EEK9	V-type proton ATPase subunit a OS=Caenorhabditis elegans OX=6239 GN=vha-5 PE=1 SV=1	15	32	873	99.2	7.13152e+06	872830	2.52691e+06	4.26884e+06	4.47077e+06	2.37149e+06	3.53239e+06	3.59609e+06		5.80115e+06	1.62216e+06		804161	0.138621		3.02965e+06	3.93247e+06		1.02633e+06	0.338761
High	Master Protein	Q9U296	Malic enzyme OS=Caenorhabditis elegans OX=6239 GN=men-1 PE=1 SV=1	24	29	620	69.5	5.24301e+06	763419	2.1906e+06	2.06719e+06	3.99767e+06	1.15943e+06	2.29665e+06	2.09916e+06		4.62034e+06	961426		476612	0.103155		2.24363e+06	2.08318e+06		543684	0.242324
High	Master Protein	K8FE02	IMP Homolog OS=Caenorhabditis elegans OX=6239 GN=imph-1 PE=1 SV=1	15	29	854	94.5	4.90076e+06	22712.8	789483	2.64371e+06	2.79965e+06	1.03162e+06	1.74184e+06	1.10731e+06		3.85021e+06	527169		261336	0.0678758		1.26566e+06	1.87551e+06		489485	0.386743
High	Master Protein	Q21824	Probable peroxiredoxin prdx-3 OS=Caenorhabditis elegans OX=6239 GN=prdx-3 PE=3 SV=1	41	79	226	24.9	3.06226e+07	707350	8.28252e+06	1.93055e+07	2.04114e+07	8.30173e+06	1.34459e+07	1.15065e+07		2.5517e+07	4.50454e+06		2.23306e+06	0.0875126		1.08642e+07	1.5406e+07		4.02078e+06	0.370095
High	Master Protein	H2L0Q1	Uncharacterized protein OS=Caenorhabditis elegans OX=6239 GN=CELE_ZK6.11 PE=1 SV=1	31	49	386	42.4	1.25466e+07	1.09759e+06	4.53585e+06	1.18279e+07	7.83588e+06	4.77203e+06	8.78025e+06	7.3379e+06		1.01912e+07	2.93481e+06		1.45489e+06	0.142759		6.65805e+06	9.58292e+06		2.50103e+06	0.37564
High	Master Protein	Q09165	Mesocentin OS=Caenorhabditis elegans OX=6239 GN=dig-1 PE=1 SV=2	3	20	13100	1372.5	2.56708e+06	245832	1.21431e+06	2.67633e+06	1.47603e+06	739251	1.81261e+06	1.80534e+06		2.02156e+06	492541		244170	0.120783		1.51346e+06	2.24084e+06		584832	0.386421
High	Master Protein	A0A2C9C320	L-lactate dehydrogenase OS=Caenorhabditis elegans OX=6239 GN=ldh-1 PE=1 SV=1	34	46	336	36.4	12914618	241351	3.45437e+06	1.02621e+07	9.06164e+06	3.55172e+06	7482003	5.79153e+06		1.09881e+07	1.89654e+06		940178	0.085563		5.46818e+06	8.02681e+06		2.0949e+06	0.383107
High	Master Protein	Q19324	Proteasome Regulatory Particle, Non-ATPase-like OS=Caenorhabditis elegans OX=6239 GN=rpn-5 PE=1 SV=1	26	46	490	56.4	1.53222e+07	2.05688e+06	5.95152e+06	1.37702e+07	1.04681e+07	5.16268e+06	9.40055e+06	1.07294e+07		1.28951e+07	3.60978e+06		1.78949e+06	0.138773		7.67603e+06	1.22498e+07		3.19705e+06	0.416497
High	Master Protein	P49197	40S ribosomal protein S21 OS=Caenorhabditis elegans OX=6239 GN=rps-21 PE=1 SV=1	58	96	88	9.7	3.78033e+07	1.41007e+06	9.87022e+06	2.47258e+07	2.63497e+07	9.77254e+06	1.84023e+07	1.28374e+07		3.20765e+07	5.59131e+06		2.7718e+06	0.0864123		1.41363e+07	1.87816e+07		4.90177e+06	0.346751
High	Master Protein	Q93831	Uncharacterized protein OS=Caenorhabditis elegans OX=6239 GN=CELE_F59C6.5 PE=1 SV=1	42	55	260	31.2	1.1073e+07	802941	4.69171e+06	9.72429e+06	5.89053e+06	3.7279e+06	7.28553e+06	5.39549e+06		8.48177e+06	2.26542e+06		1.12305e+06	0.132407		5.98862e+06	7559891		1.97304e+06	0.329465
High	Master Protein	Q18496	Acetyl-coenzyme A synthetase OS=Caenorhabditis elegans OX=6239 GN=acs-19 PE=1 SV=1	19	19	680	74.3	2.79706e+06		691845	767169	2.12723e+06	754518	1.13227e+06	452868		2.46214e+06	754518		374041	0.151917		912058	610018		159208	0.174559
High	Master Protein	Q86S57	Aldehyde dehydrogenase OS=Caenorhabditis elegans OX=6239 GN=alh-4 PE=1 SV=1	29	53	494	55.5	1.08605e+07	619838	3.62358e+06	7.735e+06	6.55122e+06	3.85188e+06	6.46466e+06	5.26022e+06		8.70586e+06	2.23586e+06		1.10839e+06	0.127316		5.04412e+06	6.49761e+06		1.6958e+06	0.336193
High	Master Protein	U4PFH6	AminoAdipate-Semialdehyde Synthase homolog OS=Caenorhabditis elegans OX=6239 GN=aass-1 PE=1 SV=1	13	27	952	105.6	4.02117e+06	211367	735987	1.78621e+06	2.66672e+06	1.25972e+06	1.2865e+06	957171		3.34395e+06	735544		364634	0.109043		1.01124e+06	1.37169e+06		357994	0.354014
High	Master Protein	G5ED95	Tyrosine--tRNA ligase OS=Caenorhabditis elegans OX=6239 GN=yars-1 PE=1 SV=1	17	25	722	80.6	7.46305e+06	212233	1.83849e+06	5.09961e+06	4.35397e+06	1.717e+06	3.75937e+06	3.41015e+06		5.90851e+06	964618		478194	0.0809331		2.79893e+06	4.25488e+06		1.11047e+06	0.396749
High	Master Protein	H2KYI5	Uncharacterized protein OS=Caenorhabditis elegans OX=6239 GN=C06G3.5 PE=1 SV=1	37	39	391	43.6	4.49038e+06	49243.1	873265	2.23924e+06	2.88944e+06	1.03759e+06	1.76952e+06	1.18818e+06		3.68991e+06	543417		269390	0.0730073		1.32139e+06	1.71371e+06		447259	0.338475
High	Master Protein	O16294	GMP reductase OS=Caenorhabditis elegans OX=6239 GN=F32D1.5 PE=3 SV=1	36	33	358	38.8	6.62807e+06	190553	2.46883e+06	5.13609e+06	4.15641e+06	1.87945e+06	3.71742e+06	2.4741e+06		5.39224e+06	1.035e+06		513087	0.0951528		3.09312e+06	3.8051e+06		993085	0.321062
High	Master Protein	A0A2C9C377	AMP deaminase OS=Caenorhabditis elegans OX=6239 GN=ampd-1 PE=1 SV=1	15	31	948	108.2	4.11819e+06	474073	1.53643e+06	3.01816e+06	3.11836e+06	1.56639e+06	2.25747e+06	1.74208e+06		3.61828e+06	1.02023e+06		505764	0.13978		1.89695e+06	2.38012e+06		621183	0.327463
High	Master Protein	Q19126	ATP Synthase B homolog OS=Caenorhabditis elegans OX=6239 GN=asb-2 PE=1 SV=1	45	94	305	34.9	3.45988e+07	2.5706e+06	1.1269e+07	2.70809e+07	2.00598e+07	1.06426e+07	1.85955e+07	1.68119e+07		27329328	6.60658e+06		3.27511e+06	0.119839		1.49322e+07	2.19464e+07		5.72775e+06	0.383582
High	Master Protein	Q8WQA8	Ribosomal Protein, Small subunit OS=Caenorhabditis elegans OX=6239 GN=rps-20 PE=1 SV=1	66	141	117	13.2	1.78811e+08	9.55504e+06	5.28335e+07	1.24795e+08	8.44224e+07	4.58382e+07	7.34322e+07	7.55721e+07		1.31617e+08	2.76966e+07		1.37302e+07	0.104319		6.31329e+07	1.00184e+08		2.61468e+07	0.414154
High	Master Protein	P34255	Uncharacterized protein B0303.3 OS=Caenorhabditis elegans OX=6239 GN=B0303.3 PE=3 SV=1	27	62	448	47.8	1.72601e+07	1.15354e+06	4.63547e+06	1.06212e+07	1.12644e+07	5.58011e+06	8.28806e+06	7.09472e+06		1.42623e+07	3.36683e+06		1.66905e+06	0.117026		6.46177e+06	8.85795e+06		2.31182e+06	0.357769
High	Master Protein	Q19278	3-hydroxyisobutyryl-CoA hydrolase, mitochondrial OS=Caenorhabditis elegans OX=6239 GN=hach-1 PE=1 SV=1	23	45	386	42.7	8.96073e+06	177979	2.4759e+06	5.21352e+06	6.26796e+06	3.21451e+06	4.39967e+06	3.33224e+06		7.61435e+06	1.69624e+06		840886	0.110434		3.43779e+06	4.27288e+06		1.11517e+06	0.324386
High	Master Protein	Q20203	Calsequestrin OS=Caenorhabditis elegans OX=6239 GN=csq-1 PE=1 SV=1	21	60	417	48.3	1.15737e+07	1.17807e+06	3.32872e+06	8.63873e+06	8.08564e+06	3.99619e+06	6.48714e+06	6.60272e+06		9.82969e+06	2.58713e+06		1.28253e+06	0.130475		4.90793e+06	7.62072e+06		1.98892e+06	0.405246
High	Master Protein	Q23451	Uncharacterized protein OS=Caenorhabditis elegans OX=6239 GN=rad-23 PE=1 SV=2	23	28	323	34.5	7.56458e+06	224783	1.86249e+06	6.46959e+06	3.83714e+06	1.29727e+06	2.99871e+06	1.92776e+06		5.70086e+06	761027		377267	0.0661773		2.4306e+06	4.19868e+06		1.09581e+06	0.450837
High	Master Protein	Q21962	Glycine cleavage system P protein OS=Caenorhabditis elegans OX=6239 GN=gldc-1 PE=1 SV=1	14	25	979	108.8	6.81035e+06	86913.9	1.92698e+06	3.38543e+06	4.64533e+06	1.13781e+06	3.43913e+06	1.90193e+06		5.72784e+06	612361		303568	0.0529987		2.68306e+06	2.64368e+06		689969	0.257158
High	Master Protein	Q9TZD9	HAlF transporter (PGP related) OS=Caenorhabditis elegans OX=6239 GN=haf-4 PE=1 SV=2	12	17	787	88.2	2.35464e+06		721409	1.67591e+06	1.95647e+06	548883	1.4538e+06	533297		2.15556e+06	548883		272100	0.126232		1.0876e+06	1.1046e+06		288288	0.265067
High	Master Protein	P54688	Branched-chain-amino-acid aminotransferase, cytosolic OS=Caenorhabditis elegans OX=6239 GN=bcat-1 PE=2 SV=2	26	44	415	47.3	8.26441e+06	372093	2.41294e+06	4.93241e+06	4.96445e+06	2.48918e+06	4.40824e+06	3.19372e+06		6.61443e+06	1.43064e+06		709215	0.107222		3.41059e+06	4.06306e+06		1.06041e+06	0.310918
High	Master Protein	Q09622	Pumilio domain-containing protein 12 OS=Caenorhabditis elegans OX=6239 GN=puf-12 PE=4 SV=1	19	38	766	86.9	5.27395e+06	67581.6	1.15382e+06	3.5624e+06	4.79556e+06	1.60173e+06	3.08684e+06	1.87828e+06		5.03475e+06	834657		413768	0.0821824		2.12033e+06	2.72034e+06		709976	0.334842
High	Master Protein	Q9GZE9	Lipid droplet localized protein OS=Caenorhabditis elegans OX=6239 GN=ldp-1 PE=1 SV=1	27	41	426	47.3	1.26885e+07	456071	4.51064e+06	7.51051e+06	6.85558e+06	2.74061e+06	6.54524e+06	3.91857e+06		9.77203e+06	1.59834e+06		792351	0.0810836		5.52794e+06	5.71454e+06		1.49143e+06	0.269798
High	Master Protein	H2KYE0	Nicotinic Receptor Associated OS=Caenorhabditis elegans OX=6239 GN=nra-4 PE=1 SV=1	11	37	1123	121.8	5.09936e+06	143932	1.32873e+06	2.84241e+06	2.65063e+06	1.00085e+06	2.24732e+06	1.66947e+06		3.87499e+06	572393		283755	0.0732272		1.78802e+06	2.25594e+06		588773	0.329287
High	Master Protein	Q965W1	Fatty acid-binding protein homolog 9 OS=Caenorhabditis elegans OX=6239 GN=lbp-9 PE=3 SV=1	43	69	152	16.9	1.03144e+07	367742	3.64034e+06	5.53023e+06	5.20237e+06	3.01732e+06	4.33033e+06	4.28241e+06		7.75836e+06	1.69253e+06		839045	0.108147		3.98533e+06	4.90632e+06		1.28049e+06	0.321301
High	Master Protein	Q9BL07	Putative phospholipase B-like 3 OS=Caenorhabditis elegans OX=6239 GN=Y54F10AM.8 PE=1 SV=1	20	40	581	67.2	1.58915e+07	744746	5.14118e+06	1.17016e+07	7.69419e+06	5.4073e+06	7.16971e+06	9.76217e+06		1.17928e+07	3.07602e+06		1.52489e+06	0.129307		6.15544e+06	1.07319e+07		2.80089e+06	0.455026
High	Master Protein	O44480	60S ribosomal protein L18a OS=Caenorhabditis elegans OX=6239 GN=rpl-20 PE=3 SV=2	49	142	180	20.9	9.25143e+07	6.03111e+06	4.17365e+07	7.64533e+07	6.48703e+07	2.93714e+07	6.33554e+07	5.27122e+07		7.86923e+07	1.77013e+07		8.77512e+06	0.111512		5.2546e+07	6.45828e+07		1.68553e+07	0.320773
High	Master Protein	Q8MXS8	Uncharacterized protein OS=Caenorhabditis elegans OX=6239 GN=CELE_Y47G6A.22 PE=1 SV=1	26	24	254	26.8	2.28309e+06	64802.2	362290	1.65073e+06	1.4343e+06	524872	1.16498e+06	952967		1.8587e+06	294837		146161	0.0786362		763635	1.30185e+06		339768	0.444935
High	Master Protein	Q94272	Fumarylacetoacetase OS=Caenorhabditis elegans OX=6239 GN=fah-1 PE=1 SV=1	33	31	418	46	6.4228e+06	135180	2.20284e+06	4.59456e+06	4.52259e+06	1.82677e+06	3.86695e+06	3.52663e+06		5.47269e+06	980977		486304	0.0888601		3.0349e+06	4.06059e+06		1.05977e+06	0.349194
High	Master Protein	O01803	Ras-related protein rab-11.1 OS=Caenorhabditis elegans OX=6239 GN=rab-11.1 PE=1 SV=1	54	91	211	23.4	1.82126e+07	1.60059e+06	6.97033e+06	3.69433e+07	1.14265e+07	7.23188e+06	1.08056e+07	3.11668e+07		1.48195e+07	4.41624e+06		2.18928e+06	0.147729		8.88797e+06	3.40551e+07	0.260988	8.88797e+06	1
High	Master Protein	P91856	Probable phosphoserine aminotransferase OS=Caenorhabditis elegans OX=6239 GN=F26H9.5 PE=3 SV=1	26	41	370	41	9.24257e+06	192499	2.97921e+06	6.76236e+06	5.33764e+06	2.55812e+06	4.97437e+06	4.38222e+06		7.29011e+06	1.37531e+06		681788	0.0935224		3.97679e+06	5.57229e+06		1.4543e+06	0.365697
High	Master Protein	Q18685	Protein unc-112 OS=Caenorhabditis elegans OX=6239 GN=unc-112 PE=1 SV=1	17	18	720	82.3	2.08254e+06	453736	639183	876594	1.11774e+06	561324	897130	1.18789e+06		1.60014e+06	507530		251600	0.157236		768157	1.03224e+06		269403	0.350713
High	Master Protein	Q94300	60S ribosomal protein L11-1 OS=Caenorhabditis elegans OX=6239 GN=rpl-11.1 PE=3 SV=1	37	238	196	22.7	6.1544e+07	4.29129e+06	1.94368e+07	4.57869e+07	4.90597e+07	1.77911e+07	3.27183e+07	2.41225e+07		5.53018e+07	1.10412e+07		5.47349e+06	0.0989748		2.60775e+07	3.49547e+07		9.12276e+06	0.349832
High	Master Protein	Q09533	60S ribosomal protein L10 OS=Caenorhabditis elegans OX=6239 GN=rpl-10 PE=3 SV=1	39	137	214	24.7	1.98474e+08	8.67917e+06	6.44602e+07	1.49664e+08	1.03861e+08	4.98525e+07	1.02543e+08	8.78164e+07		1.51167e+08	2.92659e+07		1.45081e+07	0.0959736		8.35015e+07	1.1874e+08		3.09898e+07	0.371129
High	Master Protein	Q09580	Probable GMP synthase [glutamine-hydrolyzing] OS=Caenorhabditis elegans OX=6239 GN=gmps-1 PE=3 SV=3	20	16	745	82.6	3.27442e+06		449377	1.55873e+06	1.4007e+06	775961	891559	838486		2.33756e+06	775961		384670	0.164561		670468	1.19861e+06		312822	0.466573
High	Master Protein	P42168	Casein kinase I isoform alpha OS=Caenorhabditis elegans OX=6239 GN=kin-19 PE=3 SV=1	28	47	341	39	3.57388e+07	6.65434e+06	1.17215e+07	2.33549e+07	2.11743e+07	1.25566e+07	1.66442e+07	2.1961e+07		2.84565e+07	9.60545e+06		4.76175e+06	0.167334		1.41828e+07	2.2658e+07		5.91346e+06	0.416945
High	Master Protein	Q17880	NADH dehydrogenase [ubiquinone] flavoprotein 1, mitochondrial OS=Caenorhabditis elegans OX=6239 GN=nuo-1 PE=1 SV=1	22	41	479	52.4	8.68408e+06	507295	1.87845e+06	3.90911e+06	5.24221e+06	2.4375e+06	3.16856e+06	2.69522e+06		6.96315e+06	1.4724e+06		729917	0.104826		2.52351e+06	3.30217e+06		861826	0.341519
High	Master Protein	G5EFK4	ADP-Ribosylation Factor related OS=Caenorhabditis elegans OX=6239 GN=arf-3 PE=1 SV=1	55	82	180	20.6	8370826	262462	2.3873e+06	5.78586e+06	4.50401e+06	2.44835e+06	4.80405e+06	3.71018e+06		6.43742e+06	1.35541e+06		671921	0.104377		3.59568e+06	4748020		1.23918e+06	0.34463
High	Master Protein	Q9XW20	Uncharacterized protein OS=Caenorhabditis elegans OX=6239 GN=CELE_Y18D10A.11 PE=1 SV=1	38	26	248	27.9	3.64221e+06	74013	862539	1.98811e+06	2.26099e+06	317435	579968	853200		2.9516e+06	195724		97027.1	0.0328727		721253	1.42065e+06		370774	0.514069
High	Master Protein	P53589	Succinate--CoA ligase [GDP-forming] subunit beta, mitochondrial OS=Caenorhabditis elegans OX=6239 GN=sucg-1 PE=3 SV=1	28	34	415	45.1	1.12358e+07	310926	2.36298e+06	6.58784e+06	7.07937e+06	3.10561e+06	5.20357e+06	4.13371e+06		9.1576e+06	1.70827e+06		846847	0.0924747		3.78327e+06	5.36077e+06		1.3991e+06	0.369811
High	Master Protein	P91913	60S acidic ribosomal protein P1 OS=Caenorhabditis elegans OX=6239 GN=rla-1 PE=3 SV=2	46	27	111	11.3	1.0786e+07	176568	1.02257e+06	8.07955e+06	6.57719e+06	1.40378e+06	3.18614e+06	886331		8.68161e+06	790176		391717	0.0451203		2.10436e+06	4.48294e+06		1.16999e+06	0.555987
High	Master Protein	G5EBF3	Protein Up-regulated in Daf-2(Gf) OS=Caenorhabditis elegans OX=6239 GN=pud-2.1 PE=1 SV=1	59	79	154	17.4	6.76321e+07	2.08567e+06	2.81529e+07	6.48171e+07	4.59241e+07	1.32409e+07	6.17122e+07	4.50269e+07		5.67781e+07	7.66329e+06		3.79896e+06	0.0669089		4.49325e+07	5.4922e+07		1.4334e+07	0.319012
High	Master Protein	P90868	Proteasome subunit beta OS=Caenorhabditis elegans OX=6239 GN=pbs-7 PE=1 SV=2	46	33	236	26.7	1.38358e+07	359500	2.82412e+06	8.68932e+06	8.07061e+06	3.14018e+06	5.10192e+06	4.67239e+06		1.09532e+07	1.74984e+06		867455	0.0791966		3.96302e+06	6.68086e+06		1.74362e+06	0.439974
High	Master Protein	Q9BL15	Uncharacterized protein OS=Caenorhabditis elegans OX=6239 GN=CELE_Y48G8AL.5 PE=1 SV=4	18	30	684	78.6	5.31563e+06	105663	710983	2.21627e+06	2.96188e+06	1.17247e+06	2.38615e+06	1.47931e+06		4.13875e+06	639066		316807	0.0765465		1.54857e+06	1.84779e+06		482252	0.311418
High	Master Protein	Q10943	ADP-ribosylation factor 1-like 2 OS=Caenorhabditis elegans OX=6239 GN=arf-1.2 PE=2 SV=2	54	71	181	20.5	2.57638e+07	1.26571e+06	7.41709e+06	1.64697e+07	1.69609e+07	8.00248e+06	1.17831e+07	9.50101e+06		2.13624e+07	4.6341e+06		2.29728e+06	0.107539		9.60008e+06	1.29854e+07		3.38902e+06	0.35302
High	Master Protein	Q09236	Probable coatomer subunit delta OS=Caenorhabditis elegans OX=6239 GN=copd-1 PE=3 SV=1	19	42	515	56.6	6.75621e+06	166559	2.39157e+06	5.58343e+06	4.20833e+06	1.83622e+06	4.27644e+06	3.54768e+06		5.48227e+06	1.00139e+06		496422	0.0905505		3.334e+06	4.56555e+06		1.19156e+06	0.357395
High	Master Protein	Q9XWS4	Ribosomal Protein, Large subunit OS=Caenorhabditis elegans OX=6239 GN=rpl-30 PE=1 SV=2	57	64	115	12.4	6.03728e+07	2.57237e+06	2.46658e+07	4.95733e+07	3.76575e+07	1.73729e+07	3.70489e+07	2.83036e+07		4.90151e+07	9.97266e+06		4.94379e+06	0.100863		3.08574e+07	3.89385e+07		1.01625e+07	0.329337
High	Master Protein	P34369	Pre-mRNA-splicing factor 8 homolog OS=Caenorhabditis elegans OX=6239 GN=prp-8 PE=1 SV=1	6	31	2329	271.9	3.56643e+06		620620	1.81898e+06	2.20721e+06	582307	1.2196e+06	1.04486e+06		2.88682e+06	582307		288669	0.0999957		920112	1.43192e+06		373714	0.406162
High	Master Protein	P91128	60S ribosomal protein L13 OS=Caenorhabditis elegans OX=6239 GN=rpl-13 PE=3 SV=1	38	135	207	23.7	1.34385e+08	8.13012e+06	4.59114e+07	8.37627e+07	100101478	4.03498e+07	7.89197e+07	6.49199e+07		1.17243e+08	2.424e+07		1.20166e+07	0.102493		6.24155e+07	7.43413e+07		1.94022e+07	0.310856
High	Master Protein	Q10576	Prolyl 4-hydroxylase subunit alpha-1 OS=Caenorhabditis elegans OX=6239 GN=dpy-18 PE=1 SV=2	17	64	559	63.9	1.06504e+07	385390	3.80328e+06	8.64946e+06	6.08099e+06	3.86268e+06	6.34866e+06	6.10262e+06		8.36567e+06	2.12403e+06		1.05296e+06	0.125866		5.07597e+06	7.37604e+06		1.92506e+06	0.37925
High	Master Protein	Q20239	Acid Alpha Glucosidase Relate OS=Caenorhabditis elegans OX=6239 GN=aagr-3 PE=1 SV=1	15	32	924	105.4	5.43051e+06	62519.6	1.62232e+06	4.39461e+06	3.42343e+06	1.31061e+06	3.07334e+06	2.59017e+06		4.42697e+06	686563		340353	0.0768817		2.34783e+06	3.49239e+06		911472	0.388219
High	Master Protein	O17915	GTP-binding nuclear protein ran-1 OS=Caenorhabditis elegans OX=6239 GN=ran-1 PE=1 SV=1	51	49	215	24.2	3.64326e+07	1.16477e+06	9.83446e+06	2.60357e+07	21411286	1.05532e+07	1.90131e+07	1.40584e+07		2.8922e+07	5.859e+06		2.90451e+06	0.100426		1.44238e+07	2.0047e+07		5.23204e+06	0.362737
High	Master Protein	O01504	60S acidic ribosomal protein P2 OS=Caenorhabditis elegans OX=6239 GN=C37A2.7 PE=3 SV=2	73	56	107	10.8	7.09801e+06	744800	3.68169e+06	1.87972e+07	1.93266e+07	4.95172e+06	1.22208e+07	4.82068e+06		1.32123e+07	2.84826e+06		1.41198e+06	0.106868		7.95122e+06	1.1809e+07		3.082e+06	0.387613
High	Master Protein	P48727	Serine/threonine-protein phosphatase PP1-beta OS=Caenorhabditis elegans OX=6239 GN=gsp-2 PE=1 SV=1	24	55	333	37.8	1.0596e+07	555446	2.70878e+06	6.06212e+06	7.48517e+06	3.03495e+06	4.31661e+06	3.89982e+06		9.0406e+06	1.7952e+06		889942	0.0984384		3.5127e+06	4.98097e+06		1.29997e+06	0.370079
High	Master Protein	O01530	Aspartic protease 6 OS=Caenorhabditis elegans OX=6239 GN=asp-6 PE=1 SV=1	21	42	389	41.5	1.94463e+07	914119	5.13096e+06	8.10535e+06	1.11626e+07	3.28831e+06	9.60805e+06	5.9062e+06		1.53044e+07	2.10121e+06		1.04164e+06	0.0680617		7.3695e+06	7.00578e+06		1.82842e+06	0.248107
High	Master Protein	P48053	Uncharacterized protein C05D11.1 OS=Caenorhabditis elegans OX=6239 GN=C05D11.1 PE=4 SV=2	12	19	995	111.2	5.40673e+06	524823	1.43012e+06	3.3282e+06	3.47346e+06	2.08209e+06	2.92783e+06	1.97242e+06		4.4401e+06	1.30346e+06		646168	0.14553		2.17897e+06	2.65031e+06		691699	0.317442
High	Master Protein	P52009	Peptidyl-prolyl cis-trans isomerase 1 OS=Caenorhabditis elegans OX=6239 GN=cyn-1 PE=2 SV=1	51	81	192	20.7	5.62632e+07	1.46473e+06	1.74615e+07	3.85341e+07	3.04435e+07	1.40382e+07	2.59853e+07	2.34664e+07		4.33534e+07	7.75146e+06		3.84267e+06	0.088636		2.17234e+07	3.10003e+07		8.0907e+06	0.372441
High	Master Protein	G5EBV6	Guanyl-specific ribonuclease pgl-3 OS=Caenorhabditis elegans OX=6239 GN=pgl-3 PE=1 SV=1	16	30	693	74.8	3068447	41277.4	704137	1.24668e+06	2.05332e+06	548612	1.06804e+06	709429		2.56088e+06	294945		146214	0.0570953		886089	978053		255260	0.288075
High	Master Protein	Q21732	Uncharacterized protein OS=Caenorhabditis elegans OX=6239 GN=CELE_R04F11.2 PE=1 SV=1	71	64	107	12.3	3.40789e+07	2.34393e+06	9.32112e+06	2.06841e+07	1.97215e+07	7.0986e+06	9.75791e+06	1.45e+07		2.69002e+07	4.72126e+06		2.34049e+06	0.0870066		9.53952e+06	1.7592e+07		4.59132e+06	0.481294
High	Master Protein	Q9GYF1	Troponin I 2 OS=Caenorhabditis elegans OX=6239 GN=unc-27 PE=2 SV=2	27	84	242	27.5	3.04125e+07	4.4066e+06	1.12172e+07	3.08275e+07	2.28402e+07	11172389	2.45167e+07	2.07325e+07		2.66264e+07	7.7895e+06		3.86152e+06	0.145026		1.7867e+07	2.578e+07		6.72827e+06	0.376576
High	Master Protein	Q21281	Transmembrane matrix receptor MUP-4 OS=Caenorhabditis elegans OX=6239 GN=mup-4 PE=1 SV=4	6	22	2104	229.9	2.23351e+06	1.40714e+06	966556	490233	3.17621e+06	1.1802e+06	955970	1.19603e+06		2.70486e+06	1.29367e+06		641317	0.237098		961263	843130		220047	0.228914
High	Master Protein	O62289	TransThyretin-Related family domain OS=Caenorhabditis elegans OX=6239 GN=ttr-51 PE=1 SV=2	54	57	138	15.4	9.53616e+06	458625	2.08917e+06	5.99074e+06	5.74963e+06	3.11763e+06	3.8789e+06	3.42165e+06		7.64289e+06	1.78813e+06		886436	0.115982		2.98403e+06	4.7062e+06		1.22826e+06	0.411612
High	Master Protein	P48158	60S ribosomal protein L23 OS=Caenorhabditis elegans OX=6239 GN=rpl-23 PE=3 SV=1	64	152	140	14.9	9.38751e+07	5.28002e+06	2.61614e+07	6.73813e+07	4.92696e+07	2.31625e+07	4.70657e+07	4.5022e+07		7.15723e+07	1.42213e+07		7.04998e+06	0.0985015		3.66135e+07	5.62016e+07		1.4668e+07	0.400616
High	Master Protein	Q21086	Guanine nucleotide-binding protein-like 3 homolog OS=Caenorhabditis elegans OX=6239 GN=nst-1 PE=3 SV=1	18	47	556	62.3	5787728	250174	1.46197e+06	3.23472e+06	4.33238e+06	1.48202e+06	2.45381e+06	1.92318e+06		5.06006e+06	866098		429355	0.0848517		1.95789e+06	2.57895e+06		673075	0.343776
High	Master Protein	Q21559	Ref/ALY RNA export adaptor family OS=Caenorhabditis elegans OX=6239 GN=aly-3 PE=1 SV=1	36	26	240	25.7	5.26902e+06	28443	907076	2.44301e+06	2.97308e+06	687503	1.01631e+06	1.19573e+06		4.12105e+06	357973		177460	0.0430617		961691	1.81937e+06		474833	0.493748
High	Master Protein	Q9NAB4	Glutathione S-Transferase OS=Caenorhabditis elegans OX=6239 GN=gst-26 PE=1 SV=1	44	56	209	23.2	4.8913e+06	547826	1.28393e+06	2.03549e+06	2.87048e+06	3.47703e+06	3.5682e+06	3.50032e+06		3.88089e+06	2.01243e+06		997630	0.257062		2.42607e+06	2.76791e+06		722391	0.297762
High	Master Protein	P12456	Tubulin beta-1 chain OS=Caenorhabditis elegans OX=6239 GN=mec-7 PE=2 SV=1	20	87	441	49.2	710907	1.08039e+06	1.2311e+06	2.11102e+06	892922	1.54447e+06	2.09984e+06	2.21308e+06		801914	1.31243e+06		650617	0.81133		1.66547e+06	2.16205e+06		564270	0.338805
High	Master Protein	Q19202	Apyrase apy-1 OS=Caenorhabditis elegans OX=6239 GN=apy-1 PE=1 SV=2	28	23	355	40.3	4.00344e+06	133259	1.75998e+06	3.16674e+06	2.58795e+06	1.29597e+06	3.17895e+06	2.49492e+06		3.29569e+06	714616		354260	0.107492		2.46947e+06	2.83083e+06		738814	0.29918
High	Master Protein	O45599	Chitin-binding domain protein cbd-1 OS=Caenorhabditis elegans OX=6239 GN=cbd-1 PE=3 SV=2	7	36	1319	144.1	2.21333e+06	1.09006e+06	1.27895e+06	1.58171e+06	2.16899e+06	812589	991770	1.11913e+06		2.19116e+06	951323		471604	0.21523		1.13536e+06	1.35042e+06		352444	0.310425
High	Master Protein	Q9NAP0	C-type LECtin OS=Caenorhabditis elegans OX=6239 GN=clec-190 PE=1 SV=1	35	19	233	26.2	2.63271e+06	2.59158e+06	5.8296e+06	6.25256e+06	3.50747e+06	2.00144e+06	2.76622e+06	5.05843e+06		3.07009e+06	2.29651e+06		1.13846e+06	0.370822		4.29791e+06	5.6555e+06		1.47602e+06	0.343427
High	Master Protein	B3WFT8	Uncharacterized protein OS=Caenorhabditis elegans OX=6239 GN=C14F11.4 PE=1 SV=1	28	49	384	43.1	8.97673e+06	2.6489e+06	4.96455e+06	8.52827e+06	5.63394e+06	3.11007e+06	6.25519e+06	6.33955e+06		7.30533e+06	2.87949e+06		1.42746e+06	0.1954		5.60987e+06	7.43391e+06		1.94016e+06	0.345848
High	Master Protein	Q20822	Probable signal recognition particle subunit SRP68 OS=Caenorhabditis elegans OX=6239 GN=srpa-68 PE=3 SV=2	17	30	622	70.5	3.71589e+06	67488.9	1.33181e+06	2.61107e+06	2.81686e+06	840551	2.08637e+06	1.53701e+06		3.26637e+06	454020		225073	0.0689061		1.70909e+06	2.07404e+06		541300	0.316718
High	Master Protein	Q19554	ABC transporter, class F OS=Caenorhabditis elegans OX=6239 GN=abcf-1 PE=1 SV=1	17	36	622	69.1	9.3769e+06	188498	1.89481e+06	4.16726e+06	5.36531e+06	2.10411e+06	4.36024e+06	3.54353e+06		7.37111e+06	1.14631e+06		568263	0.0770934		3.12752e+06	3.85539e+06		1.00621e+06	0.321728
High	Master Protein	Q22515	Uncharacterized protein OS=Caenorhabditis elegans OX=6239 GN=CELE_T14G8.3 PE=1 SV=2	12	32	921	104.6	4.55427e+06	49324	1.18555e+06	3.09836e+06	3.10625e+06	1.33421e+06	2.29036e+06	2.15285e+06		3.83026e+06	691766		342932	0.0895324		1.73795e+06	2.6256e+06		685251	0.394286
High	Master Protein	Q21285	Dauer or Aging adult Overexpression OS=Caenorhabditis elegans OX=6239 GN=dao-3 PE=1 SV=2	26	21	303	33.1	2.29099e+06	238327	670668	1.94864e+06	1.76437e+06	502800	2.11893e+06	1.40511e+06		2.02768e+06	370564		183701	0.0905967		1.3948e+06	1.67688e+06		437645	0.313769
High	Master Protein	Q9N4X8	Glutathione S-transferase P 10 OS=Caenorhabditis elegans OX=6239 GN=gst-10 PE=1 SV=3	49	48	210	24.8	7.12137e+06		3.5937e+06	8.17891e+06	5.47172e+06	2.34167e+06	7.511e+06	4.58975e+06		6.29655e+06	2.34167e+06		1.16085e+06	0.184363		5.55235e+06	6.38433e+06		1.66624e+06	0.300096
High	Master Protein	Q18421	GrpE protein homolog, mitochondrial OS=Caenorhabditis elegans OX=6239 GN=C34C12.8 PE=3 SV=1	42	38	237	26.4	5.77757e+06	16762.2	1.4459e+06	3.98695e+06	3.30818e+06	1.58937e+06	3.10045e+06	1.9832e+06		4.54288e+06	803068		398108	0.0876335		2.27318e+06	2.98507e+06		779068	0.342722
High	Master Protein	P50093	Mitochondrial prohibitin complex protein 2 OS=Caenorhabditis elegans OX=6239 GN=phb-2 PE=1 SV=2	32	54	294	32.6	5.12187e+07	2.59544e+06	1.40723e+07	2.38199e+07	2.91854e+07	4.46557e+06	2.32687e+07	2.02787e+07		4.0202e+07	3.5305e+06		1.75019e+06	0.0435349		1.86705e+07	2.20493e+07		5.7546e+06	0.308219
High	Master Protein	Q09607	Probable glutathione S-transferase gst-36 OS=Caenorhabditis elegans OX=6239 GN=gst-36 PE=3 SV=2	45	35	210	23.9	7.92241e+06	198638	1.74611e+06	4.02957e+06	4.04982e+06	1.87128e+06	3.30096e+06	2.5971e+06		5.98611e+06	1.03496e+06		513066	0.0857093		2.52354e+06	3.31334e+06		864742	0.342671
High	Master Protein	P18334	Casein kinase II subunit alpha OS=Caenorhabditis elegans OX=6239 GN=kin-3 PE=1 SV=1	38	57	360	42.2	1.38701e+07	4.05669e+06	3.36775e+06	8.42145e+06	7.34834e+06	9.32594e+06	6.33805e+06	5.76223e+06		1.06092e+07	6.69131e+06		3.31711e+06	0.312663		4.8529e+06	7.09184e+06		1.85089e+06	0.381398
High	Master Protein	G5EFL5	ALP/Enigma encoding OS=Caenorhabditis elegans OX=6239 GN=alp-1 PE=1 SV=1	8	25	1424	157.3	3.16915e+06	690042	1.10769e+06	1.84326e+06	1.80556e+06	2.02837e+06	1.87794e+06	2.48063e+06		2.48735e+06	1.35921e+06		673806	0.270893		1.49281e+06	2.16194e+06		564241	0.377972
High	Master Protein	O17893	Uncharacterized protein OS=Caenorhabditis elegans OX=6239 GN=CELE_F55B11.3 PE=1 SV=3	39	60	231	26.1	1.00657e+07	3.87874e+06	5.19694e+06	7.82801e+06	7.8734e+06	4.16689e+06	3.84677e+06	7.22167e+06		8.96955e+06	4.02282e+06		1.99425e+06	0.222335		4.52186e+06	7.52484e+06		1.96389e+06	0.434311
High	Master Protein	Q94392	Vesicle-fusing ATPase OS=Caenorhabditis elegans OX=6239 GN=nsf-1 PE=1 SV=2	13	47	824	91.3	2.28814e+06	512534	304164	860965	1.3677e+06	1.64348e+06	837606	553100		1.82792e+06	1.07801e+06		534406	0.292357		570885	707033		184527	0.32323
High	Master Protein	Q19573	Patterned Expression Site OS=Caenorhabditis elegans OX=6239 GN=pes-8 PE=1 SV=2	21	81	490	55.8	8.09586e+06	3.87284e+06	8.82148e+06	1.34153e+07	8.23955e+06	4.49868e+06	8.79268e+06	1.28248e+07		8.1677e+06	4.18576e+06		2.07503e+06	0.254053		8.80708e+06	1.312e+07		3.42417e+06	0.388797
High	Master Protein	Q19064	Uncharacterized protein OS=Caenorhabditis elegans OX=6239 GN=CELE_E04F6.9 PE=1 SV=1	55	82	128	13.7	2.21087e+07	249045	1.12335e+07	2.6695e+07	1.43219e+07	2.94334e+06	2.08181e+07	1.90579e+07		1.82153e+07	1.59619e+06		791288	0.0434409		1.60258e+07	2.28765e+07		5.97048e+06	0.372555
High	Master Protein	P45971	Dolichyl-diphosphooligosaccharide--protein glycosyltransferase 48 kDa subunit OS=Caenorhabditis elegans OX=6239 GN=ostb-1 PE=3 SV=1	24	75	445	48.7	1.03906e+07	695938	3.11481e+06	7.25746e+06	5.49913e+06	3.30089e+06	6.23258e+06	4.95479e+06		7.94484e+06	1.99842e+06		990683	0.124695		4.6737e+06	6.10613e+06		1.59363e+06	0.340978
High	Master Protein	Q9U1W1	TFG related OS=Caenorhabditis elegans OX=6239 GN=tfg-1 PE=1 SV=1	13	27	486	49.7	4759849	181517	1.12126e+06	3.33526e+06	2.73177e+06	1.159e+06	2.06972e+06	1.56059e+06		3.74581e+06	670258		332270	0.0887044		1.59549e+06	2.44793e+06		638880	0.400429
High	Master Protein	Q19905	UDP-glucose 6-dehydrogenase OS=Caenorhabditis elegans OX=6239 GN=sqv-4 PE=1 SV=1	15	27	481	52.7	4.25299e+06	122063	815526	2.8116e+06	1.98686e+06	1.18744e+06	1.89152e+06	1.47191e+06		3.11992e+06	654749		324582	0.104035		1.35352e+06	2.14176e+06		558974	0.412977
High	Master Protein	G5EES9	ThioredoXin-Like OS=Caenorhabditis elegans OX=6239 GN=txl-1 PE=1 SV=1	35	17	284	31.1	2.10768e+06		92905.5	716318	669608	567269	641968	463669		1.38864e+06	567269		281215	0.202511		367437	589994		153981	0.419069
High	Master Protein	Q09541	Tripeptidyl-peptidase 2 OS=Caenorhabditis elegans OX=6239 GN=tpp-2 PE=2 SV=1	11	30	1374	151	5.37432e+06	97237	1.66542e+06	3.63798e+06	3.23366e+06	1.26659e+06	3.46125e+06	2.20611e+06		4.30399e+06	681914		338048	0.078543		2.56333e+06	2.92205e+06		762620	0.297511
High	Master Protein	Q27389	60S ribosomal protein L13a OS=Caenorhabditis elegans OX=6239 GN=rpl-16 PE=2 SV=1	32	138	202	23	1.59768e+08	6.05651e+06	5.14279e+07	1.42522e+08	8.96955e+07	51051438	1.06477e+08	8.91801e+07		1.24732e+08	2.8554e+07		1.41552e+07	0.113485		7.89526e+07	1.15851e+08		3.02357e+07	0.382961
High	Master Protein	Q9U238	TRanslocon-Associated Protein OS=Caenorhabditis elegans OX=6239 GN=trap-4 PE=1 SV=1	45	44	159	17.4	2.30179e+07	1.26124e+06	7.11832e+06	1.25777e+07	1.24221e+07	5.92232e+06	1.22323e+07	9.18278e+06		1.772e+07	3.59178e+06		1.78057e+06	0.100483		9.6753e+06	1.08803e+07		2.83962e+06	0.293491
High	Master Protein	P31161	Superoxide dismutase [Mn] 1, mitochondrial OS=Caenorhabditis elegans OX=6239 GN=sod-2 PE=1 SV=1	41	45	221	24.5	1.1235e+07	244473	3.20928e+06	7.63227e+06	6.61159e+06	2.92533e+06	5.38225e+06	4.73184e+06		8.92331e+06	1.5849e+06		785690	0.0880492		4.29576e+06	6.18205e+06		1.61344e+06	0.375589
High	Master Protein	P48162	60S ribosomal protein L23a 1 OS=Caenorhabditis elegans OX=6239 GN=rpl-25.1 PE=3 SV=1	42	96	147	16.7	3.92717e+07	1.90232e+06	1.01826e+07	2.67788e+07	2.23352e+07	1.41374e+07	2.33067e+07	1.88652e+07		3.08035e+07	8.01986e+06		3.97572e+06	0.129067		1.67447e+07	2.2822e+07		5.95627e+06	0.355712
High	Master Protein	Q23629	Probable 2-oxoglutarate dehydrogenase E1 component DHKTD1 homolog, mitochondrial OS=Caenorhabditis elegans OX=6239 GN=ogdh-2 PE=3 SV=4	12	20	911	102.7	2.22577e+06	71093.7	472562	1.30155e+06	1.53351e+06	496549	831257	567885		1.87964e+06	283822		140700	0.0748548		651909	934717		243950	0.374209
High	Master Protein	Q19102	Alcohol/Ribitol Dehydrogenase family OS=Caenorhabditis elegans OX=6239 GN=ard-1 PE=1 SV=1	38	49	258	27.1	1.07917e+07	783053	5.58198e+06	1.32199e+07	7.47731e+06	5.50481e+06	1.03548e+07	7.40974e+06		9.13449e+06	3.14393e+06		1.55856e+06	0.170623		7.96837e+06	1.03148e+07		2.69204e+06	0.337841
High	Master Protein	O01542	CalPoNin OS=Caenorhabditis elegans OX=6239 GN=cpn-3 PE=1 SV=1	59	108	142	15.5	8.29364e+07	1.31854e+06	2.82632e+07	74717916	4.7569e+07	2.44816e+07	5.35491e+07	4.48194e+07		6.52527e+07	1.29001e+07		6.39502e+06	0.0980039		4.09061e+07	5.97686e+07		1.55989e+07	0.381334
High	Master Protein	O76449	Uncharacterized protein OS=Caenorhabditis elegans OX=6239 GN=CELE_ZK1055.7 PE=1 SV=1	15	35	570	63.1	4.38225e+06	200975	1.70452e+06	4.41352e+06	2.33827e+06	1.91863e+06	4.01886e+06	2.59981e+06		3.36026e+06	1.0598e+06		525379	0.156351		2.86169e+06	3.50667e+06		915198	0.31981
High	Master Protein	G5EE80	Signal recognition particle 54 kDa protein OS=Caenorhabditis elegans OX=6239 GN=SRP54 PE=1 SV=1	19	25	496	54.9	2.91924e+06	42494.2	903774	2.1588e+06	2.29264e+06	660994	2.00846e+06	1.23672e+06		2.60594e+06	351744		174372	0.0669131		1.45612e+06	1.69776e+06		443095	0.304299
High	Master Protein	Q93168	Activator of HSp90 (HSP90) Atpase (ATPase) activity homolog OS=Caenorhabditis elegans OX=6239 GN=ahsa-1 PE=1 SV=1	27	24	342	38.5	4.87538e+06	162188	1.47129e+06	2.65996e+06	3.15877e+06	986855	2.82609e+06	1.50557e+06		4.01707e+06	574521		284810	0.0708999		2.14869e+06	2.08277e+06		543578	0.252981
High	Master Protein	Q21253	Gelsolin-like protein 1 OS=Caenorhabditis elegans OX=6239 GN=gsnl-1 PE=1 SV=1	21	30	475	54.6	3.60374e+06	668460	1.55512e+06	3.08453e+06	2.63099e+06	1.57389e+06	2.79241e+06	2.777e+06		3.11737e+06	1.12117e+06		555804	0.178293		2.17377e+06	2.93077e+06		764895	0.351876
High	Master Protein	O18240	Ribosomal Protein, Small subunit OS=Caenorhabditis elegans OX=6239 GN=rps-18 PE=1 SV=1	44	130	154	17.8	173105198	7.84038e+06	5.71693e+07	1.07159e+08	8.47849e+07	40836001	8.4355e+07	6.38091e+07		1.28945e+08	2.43382e+07		1.20653e+07	0.0935691		7.07622e+07	8.54842e+07		2.23104e+07	0.315287
High	Master Protein	Q11190	Electron transfer flavoprotein-ubiquinone oxidoreductase, mitochondrial OS=Caenorhabditis elegans OX=6239 GN=let-721 PE=3 SV=2	14	23	597	65.3	2.92941e+06	52505.4	886790	1.89083e+06	2.02513e+06	905090	1.51789e+06	902946		2.47727e+06	478798		237357	0.0958139		1.20234e+06	1.39689e+06		364572	0.303218
High	Master Protein	G5EE04	Hsp-70 Interacting Protein homolog OS=Caenorhabditis elegans OX=6239 GN=hip-1 PE=1 SV=1	30	41	422	44.7	1.93352e+07	537534	4.76195e+06	9.80866e+06	9.88911e+06	4.10978e+06	7.74068e+06	6.21827e+06		1.46121e+07	2.32366e+06		1.15192e+06	0.0788329		6.25131e+06	8.01347e+06		2.09142e+06	0.334557
High	Master Protein	O16303	DNaJ domain (Prokaryotic heat shock protein) OS=Caenorhabditis elegans OX=6239 GN=dnj-19 PE=1 SV=1	19	45	439	47.5	7.03845e+06	195249	1.5501e+06	2.78588e+06	3.78564e+06	1.47051e+06	2.79925e+06	1.79138e+06		5.41205e+06	832879		412887	0.0762903		2.17467e+06	2.28863e+06		597305	0.274664
High	Master Protein	P55956	Aspartic protease 3 OS=Caenorhabditis elegans OX=6239 GN=asp-3 PE=1 SV=3	22	34	398	43.4	9.59949e+06	277408	2.18451e+06	3.11937e+06	6.06192e+06	1.40757e+06	4.54228e+06	1.83624e+06		7.83071e+06	842490		417651	0.0533351		3.3634e+06	2.47781e+06		646678	0.192269
High	Master Protein	G5EGA5	Delta(12) fatty acid desaturase fat-2 OS=Caenorhabditis elegans OX=6239 GN=fat-2 PE=2 SV=1	30	56	376	43.4	1.63913e+07	721129	5.86906e+06	9.36035e+06	9.94575e+06	3.08567e+06	8.80744e+06	5.81369e+06		1.31685e+07	1.9034e+06		943581	0.0716544		7.33825e+06	7.58702e+06		1.98012e+06	0.269836
High	Master Protein	Q18359	Probable NADH dehydrogenase [ubiquinone] 1 alpha subcomplex subunit 5 OS=Caenorhabditis elegans OX=6239 GN=C33A12.1 PE=3 SV=1	39	31	150	17.3	7.91052e+06	597710	2.09658e+06	4.01396e+06	5.30991e+06	1.1336e+06	2.60375e+06	3.40122e+06		6.61021e+06	865657		429136	0.0649201		2.35017e+06	3.70759e+06		967637	0.411731
High	Master Protein	U4PS79	Basement membrane proteoglycan OS=Caenorhabditis elegans OX=6239 GN=unc-52 PE=1 SV=1	61	106	137	15.4	100812		125994		110639	145007				105726	145007		71885.1	0.679922		125994	#DIV/0!		#DIV/0!	#DIV/0!
High	Master Protein	Q21230	Eukaryotic translation initiation factor 2 subunit 2 OS=Caenorhabditis elegans OX=6239 GN=K04G2.1 PE=3 SV=4	30	20	250	27.6	4.07626e+06	127121	1.1567e+06	3.19843e+06	2.53406e+06	873480	2.66839e+06	1.9003e+06		3.30516e+06	500300		248016	0.075039		1.91255e+06	2.54936e+06		665354	0.347889
High	Master Protein	O62213	C. Elegans Y-box OS=Caenorhabditis elegans OX=6239 GN=cey-1 PE=1 SV=1	34	43	208	21.3	4.42277e+06	461664	1.95008e+06	4.10716e+06	3.56011e+06	2.33811e+06	3.56048e+06	2.70988e+06		3.99144e+06	1.39989e+06		693972	0.173865		2.75528e+06	3.40852e+06		889584	0.322865
High	Master Protein	Q18036	Uncharacterized protein OS=Caenorhabditis elegans OX=6239 GN=C16A3.5 PE=1 SV=1	52	39	163	19.3	7.9562e+06	380200	2.29692e+06	5.12103e+06	4681456	1.91597e+06	4.2787e+06	3.32283e+06		6.31883e+06	1.14809e+06		569146	0.0900714		3.28781e+06	4.22193e+06		1.10187e+06	0.335139
High	Master Protein	Q23382	CCDC (Human Coiled Coil Domain Containing) homolog OS=Caenorhabditis elegans OX=6239 GN=ccdc-47 PE=1 SV=1	24	26	442	50.8	4.68188e+06	144306	1.1606e+06	3.34556e+06	2.53193e+06	921446	2.3921e+06	1.85314e+06		3.60691e+06	532876		264165	0.0732387		1.77635e+06	2.59935e+06		678399	0.381906
High	Master Protein	P10299	Glutathione S-transferase P OS=Caenorhabditis elegans OX=6239 GN=gst-1 PE=1 SV=1	32	41	208	23.9	1.45938e+07	280827	4.42197e+06	8.77867e+06	9.09913e+06	3.64298e+06	6.77357e+06	5.06602e+06		1.18465e+07	1.9619e+06		972583	0.082099		5.59777e+06	6.92235e+06		1.80665e+06	0.322745
High	Master Protein	Q21465	2 (Zwei) IG domain protein OS=Caenorhabditis elegans OX=6239 GN=zig-12 PE=1 SV=1	53	44	197	22.1	9.57559e+06	301229	2.80916e+06	7.95101e+06	5.22884e+06	2.69367e+06	5.30483e+06	4.76073e+06		7.40222e+06	1.49745e+06		742337	0.100286		4.05699e+06	6.35587e+06		1.65881e+06	0.408876
High	Master Protein	Q93235	Sodium/potassium-transporting ATPase subunit beta-1 OS=Caenorhabditis elegans OX=6239 GN=nkb-1 PE=1 SV=1	27	27	320	36.6	6.1165e+06	545743	2.34361e+06	4.31883e+06	3.97365e+06	1.77041e+06	3.28293e+06	2.99541e+06		5.04508e+06	1.15808e+06		574099	0.113794		2.81327e+06	3.65712e+06		954465	0.339273
High	Master Protein	V6CLI5	Fatty Acid CoA Synthetase family OS=Caenorhabditis elegans OX=6239 GN=acs-13 PE=1 SV=1	15	26	726	79.7	5.79041e+06	338626	1.34136e+06	2.58687e+06	3.5577e+06	1.25019e+06	2.21958e+06	1.65556e+06		4.67406e+06	794411		393817	0.0842558		1.78047e+06	2.12121e+06		553612	0.310936
High	Master Protein	Q21750	Acid Alpha Glucosidase Relate OS=Caenorhabditis elegans OX=6239 GN=aagr-2 PE=1 SV=3	12	26	955	106.8	3.5099e+06	50823.5	755338	1.64044e+06	1.94122e+06	678020	1.8798e+06	1.12007e+06		2.72556e+06	364422		180656	0.0662823		1317567	1.38025e+06		360230	0.273405
High	Master Protein	Q21966	Aspartic protease 4 OS=Caenorhabditis elegans OX=6239 GN=asp-4 PE=2 SV=1	16	45	444	49.2	8.19165e+06	557792	2.52061e+06	4.54979e+06	4.57235e+06	2.68674e+06	5.20353e+06	4.1537e+06		6.382e+06	1.62227e+06		804214	0.126013		3.86207e+06	4.35174e+06		1.13575e+06	0.294079
High	Master Protein	G5EC10	Galectin OS=Caenorhabditis elegans OX=6239 GN=lec-9 PE=1 SV=1	52	43	140	15.5	1.08987e+07	592849	4.50802e+06	1.24247e+07	9.64662e+06	5.86521e+06	7.13719e+06	6.71346e+06		1.02727e+07	3.22903e+06		1.60074e+06	0.155826		5.82261e+06	9.56907e+06		2.49741e+06	0.428917
High	Master Protein	Q9U2M4	Hydroxyacid-oxoacid transhydrogenase, mitochondrial OS=Caenorhabditis elegans OX=6239 GN=hphd-1 PE=3 SV=1	22	34	465	50.5	7.87323e+06	1.07735e+06	2.13722e+06	3.42821e+06	5.02335e+06	4.63945e+06	4.10471e+06	2.27683e+06		6.44829e+06	2.8584e+06		1.41701e+06	0.219749		3.12097e+06	2.85252e+06		744474	0.23854
High	Master Protein	Q8WQC9	Dynamin-Related Protein OS=Caenorhabditis elegans OX=6239 GN=drp-1 PE=1 SV=1	14	15	712	79.9	2.52316e+06	1.05909e+06	657665	1.56702e+06	1.55545e+06	1.74024e+06	1.10995e+06	1.25023e+06		2.0393e+06	1.39966e+06		693860	0.340244		883807	1.40862e+06		367633	0.415966
High	Master Protein	O16297	DNA replication licensing factor MCM7 OS=Caenorhabditis elegans OX=6239 GN=mcm-7 PE=1 SV=1	13	17	730	81.6	4.78619e+06	148102	820948	3.20658e+06	3.0091e+06	900561	2261503	2.02716e+06		3897646	524331		259929	0.0666887		1.54123e+06	2.61687e+06		682972	0.443135
High	Master Protein	P90900	Intermediate filament protein ifa-4 OS=Caenorhabditis elegans OX=6239 GN=ifa-4 PE=1 SV=3	19	40	575	66.3	2.75012e+06	410316	1.01525e+06	2.80199e+06	1.77136e+06	1.22121e+06	1.83473e+06	1.76345e+06		2.26074e+06	815761		404401	0.17888		1.42499e+06	2.28272e+06		595762	0.418081
High	Master Protein	Q17490	Uncharacterized protein OS=Caenorhabditis elegans OX=6239 GN=unc-44 PE=1 SV=2	2	30	6994	774.9	2.04453e+06	169483	643943	1.89942e+06	1.93154e+06	570215	1.19131e+06	1.29826e+06		1.98804e+06	369849		183347	0.092225		917626	1.59884e+06		417279	0.454738
High	Master Protein	P34346	Adenylate kinase OS=Caenorhabditis elegans OX=6239 GN=let-754 PE=3 SV=2	43	36	251	27.9	1.61734e+07	434609	5.52135e+06	1.34761e+07	9.43789e+06	4.85067e+06	1.03292e+07	7.88189e+06		1.28057e+07	2.64264e+06		1.31005e+06	0.102302		7.92527e+06	1.0679e+07		2.78708e+06	0.351671
High	Master Protein	O17694	RNAi-Induced Longevity OS=Caenorhabditis elegans OX=6239 GN=ril-1 PE=1 SV=1	43	50	139	16.5	3.21567e+07	2.331e+06	1.24549e+07	2.55226e+07	2.26924e+07	1.25701e+07	2.29865e+07	2.01658e+07		2.74245e+07	7.45055e+06		3.69349e+06	0.134678		1.77207e+07	2.28442e+07		5.96207e+06	0.336447
High	Master Protein	P17139	Collagen alpha-1(IV) chain OS=Caenorhabditis elegans OX=6239 GN=emb-9 PE=1 SV=5	4	69	1759	170.9	4.31408e+07	1.77816e+07	4.5124e+07	5.38866e+07	1.07734e+07	2.48017e+07	3.17612e+07	4.87523e+07		26957117	2.12917e+07		1.0555e+07	0.391548		3.84426e+07	5.13194e+07		1.33938e+07	0.34841
High	Master Protein	Q9XU92	Uncharacterized protein OS=Caenorhabditis elegans OX=6239 GN=CELE_F57G8.7 PE=1 SV=2	50	65	131	14.1	2.05496e+07	261216	1.40281e+07	3.8861e+07	1.03174e+07	6.8948e+06	2.46421e+07	2.65427e+07		1.54335e+07	3.57801e+06		1.77374e+06	0.114928		1.93351e+07	3.27018e+07		8.53479e+06	0.441413
High	Master Protein	Q17361	Ubiquitin carboxyl-terminal hydrolase 14 OS=Caenorhabditis elegans OX=6239 GN=usp-14 PE=2 SV=2	16	22	489	55.8	4.65123e+06	43091.2	1.19007e+06	2.59649e+06	2.5927e+06	1.18881e+06	2.13386e+06	1.32554e+06		3.62197e+06	615953		305349	0.0843048		1.66196e+06	1.96101e+06		511801	0.30795
High	Master Protein	O44781	Uncharacterized protein OS=Caenorhabditis elegans OX=6239 GN=CELE_F33D11.10 PE=1 SV=1	28	57	399	45.5	1.04358e+07	429551	2.26386e+06	4.34817e+06	6.20305e+06	2.46814e+06	4.74051e+06	3.41902e+06		8.31941e+06	1.44884e+06		718242	0.0863333		3.50218e+06	3.8836e+06		1.01357e+06	0.289412
High	Master Protein	Q95XT5	TRanslocon-Associated Protein OS=Caenorhabditis elegans OX=6239 GN=trap-1 PE=1 SV=1	32	64	257	28.6	1.63951e+07	1.09585e+06	6.09366e+06	1.08835e+07	8.36518e+06	3.45514e+06	9.66017e+06	7.02254e+06		1.23801e+07	2.2755e+06		1.12804e+06	0.0911171		7.87692e+06	8953031		2.33663e+06	0.296643
High	Master Protein	Q19326	Probable histone chaperone asf-1 OS=Caenorhabditis elegans OX=6239 GN=unc-85 PE=3 SV=2	25	10	275	31.2	1.14422e+06		127645	337987	515718	144292	195626	231017		829970	144292		71530.5	0.0861845		161635	284502		74251.6	0.459377
High	Master Protein	Q86G90	Nuclear Pore complex Protein OS=Caenorhabditis elegans OX=6239 GN=npp-9 PE=1 SV=1	10	24	884	95.5	4.44651e+06	505275	1.96495e+06	4.75456e+06	3.43065e+06	2.28866e+06	3.13561e+06	3.17409e+06		3.93858e+06	1.39697e+06		692524	0.175831		2.55028e+06	3.96433e+06		1.03464e+06	0.405697
High	Master Protein	Q21986	N-terminal acetyltransferase B complex subunit NAA25 homolog OS=Caenorhabditis elegans OX=6239 GN=cra-1 PE=1 SV=3	11	37	958	109.2	4.33869e+06	45495.7	1.27993e+06	2.6888e+06	2.66295e+06	812227	2.10558e+06	1.5633e+06		3.50082e+06	428861		212601	0.060729		1.69275e+06	2.12605e+06		554874	0.327794
High	Master Protein	Q9U229	Worm AIF (Apoptosis inducing factor) Homolog OS=Caenorhabditis elegans OX=6239 GN=wah-1 PE=1 SV=2	13	16	700	77.3	2.10089e+06	41795.3	453423	1.15518e+06	1.67477e+06	614526	526237	639175		1.88783e+06	328161		162681	0.0861734		489830	897177		234153	0.478028
High	Master Protein	P34183	Histidine--tRNA ligase OS=Caenorhabditis elegans OX=6239 GN=hars-1 PE=2 SV=3	16	35	521	58.5	3.7025e+06	95656	945247	2.55776e+06	2.58228e+06	1.24904e+06	2.12812e+06	1.53581e+06		3.14239e+06	672346		333305	0.106067		1.53668e+06	2.04678e+06		534186	0.347623
High	Master Protein	P91390	Dolichyl-diphosphooligosaccharide--protein glycosyltransferase subunit 2 OS=Caenorhabditis elegans OX=6239 GN=ostd-1 PE=3 SV=1	18	27	280	31.1	4.00013e+06	86837.3	1.20617e+06	2.12488e+06	1.95385e+06	1.164e+06	1.99983e+06	1.36235e+06		2.97699e+06	625420		310042	0.104146		1.603e+06	1.74361e+06		455062	0.283881
High	Master Protein	Q27274	60 kDa SS-A/Ro ribonucleoprotein homolog OS=Caenorhabditis elegans OX=6239 GN=rop-1 PE=2 SV=1	16	40	643	72.8	9.74212e+06	1.15927e+06	2.85829e+06	8.89854e+06	5.98963e+06	4.8539e+06	5.8295e+06	5.21888e+06		7.86587e+06	3.00658e+06		1.49047e+06	0.189485		4.3439e+06	7.05871e+06		1.84224e+06	0.424099
High	Master Protein	K8ESM2	Carboxypeptidase OS=Caenorhabditis elegans OX=6239 GN=CELE_Y16B4A.2 PE=1 SV=1	5	26	2161	240.3	3.95706e+06	32844.6	1.13774e+06	1.75519e+06	1.96815e+06	535696	2.12047e+06	1.14981e+06		2.9626e+06	284270		140923	0.0475671		1.6291e+06	1.4525e+06		379084	0.232695
High	Master Protein	H2KYS1	Heat Shock Protein OS=Caenorhabditis elegans OX=6239 GN=hsp-43 PE=1 SV=1	26	34	368	43.2	6.21062e+06	1.80834e+06	3.32979e+06	5.0523e+06	3.91797e+06	2.42331e+06	4373917	3.83217e+06		5.0643e+06	2.11583e+06		1.04889e+06	0.207114		3.85185e+06	4.44224e+06		1.15937e+06	0.300991
High	Master Protein	Q9U217	Fatty Acid Amide Hydrolase homolog OS=Caenorhabditis elegans OX=6239 GN=faah-4 PE=1 SV=1	16	13	647	71.7	1.41029e+06		169426	787509	784367	164289	430054	264831		1.09733e+06	164289		81443.5	0.0742198		299740	526170		137324	0.458144
High	Master Protein	P34650	Probable mannose-6-phosphate isomerase OS=Caenorhabditis elegans OX=6239 GN=ZK632.4 PE=3 SV=3	22	14	416	46.4	2.41782e+06		610359	1.58941e+06	1.42248e+06	653588	1.05316e+06	796162		1.92015e+06	653588		324006	0.16874		831759	1.19279e+06		311303	0.37427
High	Master Protein	G5ECG7	Defecation Suppressor of Clk-1 OS=Caenorhabditis elegans OX=6239 GN=dsc-4 PE=1 SV=1	11	23	892	101	3.62718e+06		1.16466e+06	2.67125e+06	2.54443e+06	711554	2.6745e+06	1.40322e+06		3.0858e+06	711554		352742	0.114311		1.91958e+06	2.03724e+06		531694	0.276985
High	Master Protein	O17891	Uncharacterized protein OS=Caenorhabditis elegans OX=6239 GN=CELE_F55B11.2 PE=1 SV=2	34	28	220	25	4.44025e+06		1.16057e+06	2.56365e+06	1.91001e+06	1.25244e+06	1.63793e+06	1.52678e+06		3.17513e+06	1.25244e+06		620875	0.195543		1.39925e+06	2.04522e+06		533777	0.381473
High	Master Protein	A9UJN7	Microtubule-Associated Protein Homolog OS=Caenorhabditis elegans OX=6239 GN=maph-1.2 PE=1 SV=1	11	16	874	91.9	1.11395e+06	29102.1	181745	600650	565163	177224	289230	254914		839558	103163		51141.5	0.0609148		235488	427782		111646	0.474105
High	Master Protein	Q19969	Importin subunit alpha-3 OS=Caenorhabditis elegans OX=6239 GN=ima-3 PE=1 SV=2	13	19	514	56.1	5.08342e+06		437172	2.45408e+06	2.58003e+06	788509	1.27988e+06	1.68152e+06		3.83172e+06	788509		390891	0.102014		858524	2.0678e+06		539672	0.628604
High	Master Protein	G5ECE3	LAMinin related. See also lmb OS=Caenorhabditis elegans OX=6239 GN=lam-3 PE=1 SV=1	4	19	3102	343.6	919895	1.24846e+06	1.02272e+06	1.509e+06	647745	1.62924e+06	1.333e+06	1470370		783820	1.43885e+06		713289	0.910016		1.17786e+06	1.48969e+06		388790	0.330082
High	Master Protein	Q20774	DNaJ domain (Prokaryotic heat shock protein) OS=Caenorhabditis elegans OX=6239 GN=dnj-13 PE=1 SV=1	21	28	331	36.2	8982418	3.00218e+06	1.70713e+06	2.25652e+06	7.22928e+06	2.25764e+06	3.07366e+06	3.2506e+06		8.10585e+06	2.62991e+06		1.30374e+06	0.160839		2.39039e+06	2.75356e+06		718647	0.300639
High	Master Protein	Q9U329	Cytochrome OXidase assembly protein OS=Caenorhabditis elegans OX=6239 GN=cox-4 PE=1 SV=1	37	33	175	20.2	1.17182e+07	707813	4497875	8.77498e+06	8.69417e+06	3.83334e+06	6.97135e+06	5.54553e+06		1.02062e+07	2.27058e+06		1.1256e+06	0.110286		5.73461e+06	7160256		1.86874e+06	0.325871
High	Master Protein	Q9TYS3	Ferritin OS=Caenorhabditis elegans OX=6239 GN=ftn-2 PE=1 SV=1	36	53	170	19.6	1.62176e+07	691988	4.04926e+06	1.13654e+07	1.03476e+07	4.4653e+06	3.97956e+06	8.09165e+06		1.32826e+07	2.57865e+06		1.27832e+06	0.0962404		4.01441e+06	9.72854e+06		2.53903e+06	0.63248
High	Master Protein	O18229	Putative 6-phosphogluconolactonase OS=Caenorhabditis elegans OX=6239 GN=Y57G11C.3 PE=3 SV=2	29	15	269	30.4	3.91097e+06	280383	415421	1.40592e+06	2.05186e+06	1.63917e+06	1.03787e+06	921086		2.98142e+06	959775		475793	0.159586		726647	1.1635e+06		303660	0.417892
High	Master Protein	Q9XW16	Profilin-1 OS=Caenorhabditis elegans OX=6239 GN=pfn-1 PE=2 SV=1	49	70	132	14.2	1.6074e+07	438518	4.25843e+06	9.91583e+06	1.13375e+07	4.55164e+06	7.53573e+06	5.88846e+06		1.37058e+07	2.49508e+06		1.2369e+06	0.0902464		5.89708e+06	7.90215e+06		2.06237e+06	0.349727
High	Master Protein	Q9BKU5	Uncharacterized protein OS=Caenorhabditis elegans OX=6239 GN=CELE_Y37E3.8 PE=1 SV=1	48	145	145	16.2	1.42266e+08	5.3801e+06	4.70067e+07	1.11e+08	8.42038e+07	39448852	7.6412e+07	6.528e+07		1.13235e+08	2.24145e+07		1.11116e+07	0.0981289		6.17094e+07	8.81401e+07		2.30035e+07	0.372772
High	Master Protein	Q95XR0	Eukaryotic Initiation Factor OS=Caenorhabditis elegans OX=6239 GN=eif-2gamma PE=1 SV=1	16	26	469	51.2	6.96935e+06	269095	1.9887e+06	4.59025e+06	2.53937e+06	1.11643e+06	2.71533e+06	2620247		4.75436e+06	692764		343427	0.0722341		2.35201e+06	3.60525e+06		940927	0.400052
High	Master Protein	O16259	Stress-induced-phosphoprotein 1 OS=Caenorhabditis elegans OX=6239 GN=sti-1 PE=1 SV=1	22	27	320	36.9	7072668	257376	2064453	3.61493e+06	4.26921e+06	1.70539e+06	3265069	2.64336e+06		5.67094e+06	981382		486505	0.0857892		2664761	3.12914e+06		816669	0.30647
High	Master Protein	Q09583	Proteasome subunit alpha type-3 OS=Caenorhabditis elegans OX=6239 GN=pas-7 PE=1 SV=3	34	54	250	27.7	2.66521e+07	1.40908e+06	6.85153e+06	2.16334e+07	1.43128e+07	8.28255e+06	1.45741e+07	1.20381e+07		2.04825e+07	4.84581e+06		2.40224e+06	0.117283		1.07128e+07	1.68358e+07		4.39394e+06	0.410158
High	Master Protein	Q27497	Serine/threonine-protein phosphatase PP1-alpha OS=Caenorhabditis elegans OX=6239 GN=gsp-1 PE=1 SV=2	19	51	329	37.2	1.01373e+06	72410.2	312095	855466	747315	429081	702864	537623		880520	250746		124303	0.14117		507480	696544		181790	0.358221
High	Master Protein	Q93618	Zinc finger CCCH domain-containing protein 15 homolog OS=Caenorhabditis elegans OX=6239 GN=F27D4.4 PE=3 SV=3	19	24	374	43.3	2.75512e+06	87785.3	711406	1.77277e+06	1.65812e+06	881605	1.31657e+06	1.05795e+06		2.20662e+06	484695		240280	0.108891		1.01399e+06	1.41536e+06		369392	0.364295
High	Master Protein	Q9GRY9	NOVA kh (KH) homology domain homolog OS=Caenorhabditis elegans OX=6239 GN=nova-1 PE=1 SV=1	21	21	413	42.1	2.38676e+06	143613	716402	1.8785e+06	1.74824e+06	965094	1.34809e+06	1.31439e+06		2.0675e+06	554353		274812	0.13292		1.03224e+06	1.59644e+06		416653	0.403638
High	Master Protein	Q19706	Eukaryotic translation initiation factor 3 subunit G OS=Caenorhabditis elegans OX=6239 GN=eif-3.G PE=3 SV=2	29	41	262	29.9	9.13601e+06	357508	2.4578e+06	5.98146e+06	5.19318e+06	2.44205e+06	3.78984e+06	3.86317e+06		7.1646e+06	1.39978e+06		693919	0.0968539		3.12382e+06	4.92231e+06		1.28467e+06	0.411248
High	Master Protein	Q19537	Probable replication factor A 73 kDa subunit OS=Caenorhabditis elegans OX=6239 GN=rpa-1 PE=1 SV=1	21	29	655	73.2	7.33603e+06	1.90925e+06	1.44133e+06	3.88825e+06	3.46668e+06	5.71233e+06	2.88403e+06	2.38495e+06		5.40135e+06	3.81079e+06		1.88914e+06	0.349753		2.16268e+06	3.1366e+06		818615	0.378518
High	Master Protein	P49196	40S ribosomal protein S12 OS=Caenorhabditis elegans OX=6239 GN=rps-12 PE=3 SV=2	59	51	140	15.1	5.49987e+07	3.37294e+06	1.96832e+07	4.02364e+07	3.9119e+07	1.72033e+07	2.88962e+07	2.85984e+07		4.70588e+07	1.02881e+07		5.10017e+06	0.108379		2.42897e+07	3.44174e+07		8.98253e+06	0.369809
High	Master Protein	Q18529	Uncharacterized protein OS=Caenorhabditis elegans OX=6239 GN=C39D10.7 PE=1 SV=3	9	37	1171	128.7	7.56811e+06	2.23662e+06	4.79853e+06	5.65889e+06	8.66289e+06	2.27215e+06	4.47633e+06	4657494		8.1155e+06	2.25439e+06		1.11758e+06	0.137709		4.63743e+06	5.15819e+06		1.34623e+06	0.290296
High	Master Protein	G5EF37	Paralysed Arrest at Two-fold OS=Caenorhabditis elegans OX=6239 GN=pat-10 PE=1 SV=1	54	42	161	18.5	2.17074e+07	2.51468e+06	7.25432e+06	1.72505e+07	1.66138e+07	8.99408e+06	1.41265e+07	12879350		1.91606e+07	5.75438e+06		2.85264e+06	0.148881		1.06904e+07	1.50649e+07		3.93177e+06	0.367784
High	Master Protein	Q9GZH3	Inosine-5'-monophosphate dehydrogenase OS=Caenorhabditis elegans OX=6239 GN=T22D1.3 PE=3 SV=2	23	35	534	58.1	6.78549e+06	148307	2.50968e+06	5.86293e+06	3.43453e+06	2.24973e+06	4.15191e+06	3.01309e+06		5.11001e+06	1.19902e+06		594394	0.11632		3.33079e+06	4.43801e+06		1.15827e+06	0.347745
High	Master Protein	Q93244	Cysteine synthase 1 OS=Caenorhabditis elegans OX=6239 GN=cysl-1 PE=1 SV=2	30	27	341	35.9	3.89356e+06	27295.1	978876	2.74297e+06	2.33946e+06	1.11964e+06	2039136	1.74025e+06		3.11651e+06	573467		284287	0.0912198		1.50901e+06	2.24161e+06		585034	0.387695
High	Master Protein	Q23495	HEAT repeat-containing protein 1 homolog OS=Caenorhabditis elegans OX=6239 GN=toe-1 PE=3 SV=1	6	10	1650	185.1	1.48693e+06		144496	457127	835217	161283	405617	273960		1.16108e+06	161283		79953.8	0.0688618		275057	365543		95402.5	0.346847
High	Master Protein	X5LVA5	NHERF (Mammalian Na/H Exchange Regulatory Factor) Like OS=Caenorhabditis elegans OX=6239 GN=nrfl-1 PE=1 SV=1	15	29	491	54.7	2.9902e+06	178848	1.11873e+06	2.71783e+06	2.42446e+06	852844	1.9396e+06	1.39186e+06		2.70733e+06	515846		255723	0.0944557		1.52916e+06	2.05485e+06		536290	0.350708
High	Master Protein	P34500	Transthyretin-like protein 2 OS=Caenorhabditis elegans OX=6239 GN=ttr-2 PE=1 SV=1	30	35	148	15.7	7.02399e+06	259625	1.85342e+06	4.92902e+06	4.69801e+06	1.88656e+06	3.971e+06	3.09407e+06		5.861e+06	1.07309e+06		531970	0.0907643		2.91221e+06	4.01154e+06		1.04697e+06	0.359509
High	Master Protein	O17643	Isocitrate dehydrogenase [NADP] OS=Caenorhabditis elegans OX=6239 GN=idh-2 PE=1 SV=1	22	25	435	49	4.36291e+06		1.08393e+06	3.13836e+06	2202889	974946	1.73753e+06	1.77331e+06		3.2829e+06	974946		483314	0.147222		1.41073e+06	2.45583e+06		640943	0.454335
High	Master Protein	P30625	cAMP-dependent protein kinase regulatory subunit OS=Caenorhabditis elegans OX=6239 GN=kin-2 PE=1 SV=3	23	32	366	41.4	7.7815e+06	363202	1.43745e+06	4173933	4.62666e+06	2.21652e+06	3.22033e+06	3.18565e+06		6.20408e+06	1.28986e+06		639429	0.103066		2.32889e+06	3.67979e+06		960381	0.412377
High	Master Protein	O45293	Probable N-acetylgalactosaminyltransferase 8 OS=Caenorhabditis elegans OX=6239 GN=gly-8 PE=1 SV=1	19	39	421	48.3	5.63676e+06	122655	1.9917e+06	4.00906e+06	3.06034e+06	1.5487e+06	3.57928e+06	3.40513e+06		4.34855e+06	835675		414273	0.0952669		2.78549e+06	3.70709e+06		967507	0.347338
High	Master Protein	G5EEG8	FERM domain (Protein4.1-ezrin-radixin-moesin) family OS=Caenorhabditis elegans OX=6239 GN=frm-1 PE=1 SV=1	11	18	4648	525.6	2.71321e+06	120636	780995	2.10779e+06	1.79772e+06	783334	1.24873e+06	1.37415e+06		2.25546e+06	451985		224065	0.0993431		1014862	1.74097e+06		454372	0.447718
High	Master Protein	O45502	DNaJ domain (Prokaryotic heat shock protein) OS=Caenorhabditis elegans OX=6239 GN=dnj-12 PE=1 SV=1	33	18	402	44.3	4.63536e+06	195038	1.24349e+06	2.17411e+06	3.21132e+06	1.06054e+06	2.33529e+06	1.36519e+06		3.92334e+06	627788		311216	0.0793242		1.78939e+06	1.76965e+06		461858	0.258109
High	Master Protein	V6CJY2	Ubiquitin carboxyl-terminal hydrolase OS=Caenorhabditis elegans OX=6239 GN=CELE_H34C03.2 PE=1 SV=1	11	17	980	112	4.11041e+06	976536	3.82432e+06	4.11659e+06	3.26092e+06	2.15653e+06	2.89308e+06	1.07279e+06		3.68566e+06	1.56653e+06		776584	0.210704		3.3587e+06	2.59469e+06		677183	0.201621
High	Master Protein	Q8MQ42	Uncharacterized protein OS=Caenorhabditis elegans OX=6239 GN=CELE_F46H5.7 PE=1 SV=1	15	30	575	64.5	3.81499e+06	550672	1.84156e+06	4.35306e+06	2.49079e+06	2.1267e+06	2.8255e+06	3.23646e+06		3.15289e+06	1.33869e+06		663633	0.210484		2.33353e+06	3.79476e+06		990387	0.424416
High	Master Protein	P91910	Tubulin alpha-3 chain OS=Caenorhabditis elegans OX=6239 GN=mec-12 PE=1 SV=1	22	89	450	50.1	890758		377246	733612	441937	293002	405154	393721		666347	293002		145251	0.217981		391200	563666		147110	0.376049
High	Master Protein	O61708	Prion-like-(Q/N-rich)-domain-bearing protein OS=Caenorhabditis elegans OX=6239 GN=pqn-59 PE=1 SV=2	10	34	712	77.1	4.32912e+06	115652	1.2369e+06	3.89076e+06	2.2693e+06	1.4191e+06	2.34916e+06	1.79236e+06		3.29921e+06	767374		380414	0.115304		1.79303e+06	2.84156e+06		741613	0.413608
High	Master Protein	Q9TYW1	Vacuolar H ATPase OS=Caenorhabditis elegans OX=6239 GN=vha-19 PE=1 SV=1	12	31	451	49.6	6.51178e+06	478273	1.91704e+06	3.71106e+06	3.02904e+06	1.31947e+06	3.25803e+06	2.51088e+06		4.77041e+06	898873		445603	0.0934096		2.58753e+06	3.11097e+06		811926	0.313784
High	Master Protein	Q21053	Vacuolar protein sorting-associated protein 35 OS=Caenorhabditis elegans OX=6239 GN=vps-35 PE=1 SV=3	10	7	821	93.8	1.22591e+06	31237.5	200694	440166	592765		220024	159711		909339	31237.5		15485.5	0.0170294		210359	299938		78280.3	0.372127
High	Master Protein	Q22037	Heterogeneous nuclear ribonucleoprotein A1 OS=Caenorhabditis elegans OX=6239 GN=hrp-1 PE=1 SV=1	20	18	346	36.3	4.42958e+06	154894	1.2785e+06	3.37186e+06	2.67458e+06	1.28131e+06	2.26703e+06	1.83127e+06		3.55208e+06	718103		355988	0.10022		1.77277e+06	2.60157e+06		678978	0.383004
High	Master Protein	Q20616	Peroxidase skpo-1 OS=Caenorhabditis elegans OX=6239 GN=skpo-1 PE=2 SV=1	13	23	655	73.4	959977	267970	567523	1.07199e+06	1.14427e+06	543981	766774	729065		1.05212e+06	405976		201256	0.191286		667149	900528		235027	0.352286
High	Master Protein	Q86NJ8	Piwi-like protein OS=Caenorhabditis elegans OX=6239 GN=ppw-1 PE=1 SV=1	12	38	887	99.5	2.1095e+06	607469	579537	2.03196e+06	1.58041e+06	1.10695e+06	998829	1.22499e+06		1.84495e+06	857209		424948	0.23033		789183	1.62847e+06		425012	0.538547
High	Master Protein	Q27487	Peroxisomal catalase 1 OS=Caenorhabditis elegans OX=6239 GN=ctl-2 PE=2 SV=3	19	30	500	57.4	4.66867e+06	700403	2.52477e+06	3.91088e+06	3.80464e+06	1.04223e+06	3.38556e+06	2.75041e+06		4.23665e+06	871315		431941	0.101953		2.95516e+06	3.33065e+06		869259	0.294149
High	Master Protein	Q09590	NADPH--cytochrome P450 reductase OS=Caenorhabditis elegans OX=6239 GN=emb-8 PE=1 SV=1	14	21	662	75.2	3.23278e+06		734253	1.53425e+06	1.97912e+06	292418	1.81486e+06	623136		2.60595e+06	292418		144962	0.0556272		1.27456e+06	1.07869e+06		281526	0.220881
High	Master Protein	Q09544	ATP synthase subunit delta, mitochondrial OS=Caenorhabditis elegans OX=6239 GN=F58F12.1 PE=1 SV=1	58	52	163	16.9	3.8786e+07	905710	8.30024e+06	2.83961e+07	1.93473e+07	7.67572e+06	1.63405e+07	1.07223e+07		2.90666e+07	4.29071e+06		2.12705e+06	0.0731786		1.23203e+07	1.95592e+07		5.10472e+06	0.414332
High	Master Protein	P91455	Adenine phosphoribosyltransferase OS=Caenorhabditis elegans OX=6239 GN=T19B4.3 PE=2 SV=1	41	11	185	20.2	4.11425e+06	59798.3	913028	2.53837e+06	2.29458e+06	885960	1.93899e+06	1.40002e+06		3.20442e+06	472879		234422	0.073156		1.42601e+06	1.96919e+06		513936	0.360401
High	Master Protein	P90786	Piwi-like protein OS=Caenorhabditis elegans OX=6239 GN=prg-1 PE=1 SV=1	12	14	824	93.8	1427927	34599		584700	993025	233283	363691	394136		1.21048e+06	133941		66399.2	0.0548538		363691	489418		127732	0.351211
High	Master Protein	Q9N4A5	Phosphotransferase OS=Caenorhabditis elegans OX=6239 GN=hxk-3 PE=1 SV=1	18	18	451	50.1	1.49328e+06	35625.9	429556	756941	902023	197277	730591	611994		1.19765e+06	116452		57729	0.0482018		580073	684468		178638	0.307958
High	Master Protein	Q20719	Probable NADH dehydrogenase [ubiquinone] flavoprotein 2, mitochondrial OS=Caenorhabditis elegans OX=6239 GN=F53F4.10 PE=3 SV=1	32	54	239	26.2	1.80082e+07	1.05708e+06	4.63227e+06	9.98872e+06	1.01252e+07	4.33392e+06	6.87689e+06	5.69322e+06		1.40667e+07	2.6955e+06		1.33625e+06	0.0949941		5.75458e+06	7.84097e+06		2.0464e+06	0.355612
High	Master Protein	O02639	60S ribosomal protein L19 OS=Caenorhabditis elegans OX=6239 GN=rpl-19 PE=3 SV=1	30	105	198	23.6	1.64425e+08	4.43178e+06	2.7376e+07	7.21938e+07	7.77141e+07	3.01886e+07	5.45703e+07	5.07747e+07		1.2107e+08	1.73102e+07		8.58126e+06	0.0708787		4.09731e+07	6.14843e+07		1.60467e+07	0.391639
High	Master Protein	Q09444	Ubiquitin carboxyl-terminal hydrolase ubh-4 OS=Caenorhabditis elegans OX=6239 GN=ubh-4 PE=1 SV=2	26	18	321	37.1	3.87166e+06	490498	1.01041e+06	3.87994e+06	3.0442e+06	1.31672e+06	2.52284e+06	2.26326e+06		3.45793e+06	903607		447949	0.129543		1.76662e+06	3.0716e+06		801652	0.453776
High	Master Protein	Q2L6Y6	Heat Shock Protein OS=Caenorhabditis elegans OX=6239 GN=hsp-75 PE=1 SV=1	12	17	672	76.5	2.10624e+06	51947.7	336083	1.47991e+06	1.35e+06	710312	1.00494e+06	1.01366e+06		1.72812e+06	381130		188939	0.109332		670510	1.24679e+06		325396	0.485297
High	Master Protein	P91276	Importin subunit alpha-2 OS=Caenorhabditis elegans OX=6239 GN=ima-2 PE=1 SV=1	22	15	531	59.1	2.76758e+06	31135.6	953787	1.99017e+06	1.71419e+06	685784	1.27749e+06	1.04626e+06		2.24088e+06	358460		177701	0.0792995		1.11564e+06	1.51821e+06		396235	0.355165
High	Master Protein	Q07749	Actin-depolymerizing factor 2, isoform c OS=Caenorhabditis elegans OX=6239 GN=unc-60 PE=1 SV=1	56	27	152	17	1.12183e+07	781002	3.6941e+06	1.18293e+07	6.58477e+06	4986020	8.23295e+06	7.97314e+06		8.90152e+06	2.88351e+06		1.42946e+06	0.160586		5.96352e+06	9.9012e+06		2.5841e+06	0.433317
High	Master Protein	O45622	Eukaryotic Release FActor homolog OS=Caenorhabditis elegans OX=6239 GN=erfa-3 PE=1 SV=2	16	34	532	59.1	5.96637e+06	207375	2.04392e+06	5.13021e+06	3.82821e+06	2.85077e+06	4.02184e+06	3.43765e+06		4.89729e+06	1.52907e+06		758015	0.154782		3.03288e+06	4.28393e+06		1.11805e+06	0.368644
High	Master Protein	P52011	Peptidyl-prolyl cis-trans isomerase 3 OS=Caenorhabditis elegans OX=6239 GN=cyn-3 PE=1 SV=1	42	103	173	18.5	2.4333e+07	250818	6.00284e+06	1.53773e+07	1.38957e+07	5.82565e+06	1.01591e+07	9.67452e+06		1.91143e+07	3.03823e+06		1.50616e+06	0.0787972		8.08096e+06	1.25259e+07		3.26912e+06	0.404546
High	Master Protein	Q22716	Ribosomal Protein, Large subunit OS=Caenorhabditis elegans OX=6239 GN=rpl-32 PE=1 SV=1	25	88	134	15.5	8.02371e+07	4.08651e+06	3.18455e+07	7.31827e+07	5.24647e+07	2.29039e+07	4.86606e+07	4.16009e+07		6.63509e+07	1.34952e+07		6.69005e+06	0.100828		4.02531e+07	5.73918e+07		1.49786e+07	0.372111
High	Master Protein	Q23445	GTP-binding protein SAR1 OS=Caenorhabditis elegans OX=6239 GN=ZK180.4 PE=3 SV=1	29	15	193	21.7	3.34089e+06	256903	654796	2.15874e+06	3.40684e+06	776609	1.48742e+06	1.19215e+06		3.37386e+06	516756		256174	0.0759289		1.07111e+06	1.67544e+06		437271	0.408242
High	Master Protein	Q17335	Alcohol dehydrogenase class-3 OS=Caenorhabditis elegans OX=6239 GN=H24K24.3 PE=1 SV=1	16	48	384	41.3	8.30945e+06	371499	2.02095e+06	5.49339e+06	5.84778e+06	2.72368e+06	4.0398e+06	3.6504e+06		7.07862e+06	1.54759e+06		767194	0.108382		3.03037e+06	4.57189e+06		1.19321e+06	0.39375
High	Master Protein	Q9NEW6	Probable splicing factor, arginine/serine-rich 3 OS=Caenorhabditis elegans OX=6239 GN=rsp-3 PE=1 SV=2	34	49	258	28.7	1.2599e+07	592449	3.54979e+06	8.95068e+06	7.42316e+06	3.96867e+06	6.05368e+06	4.67051e+06		1.00111e+07	2.28056e+06		1.13055e+06	0.11293		4.80173e+06	6.81059e+06		1.77748e+06	0.370175
High	Master Protein	Q9XTV4	MBF (Multiprotein bridging factor) transcriptional coactivator OS=Caenorhabditis elegans OX=6239 GN=mbf-1 PE=1 SV=1	38	31	156	17.1	8.61099e+06	168067	2.11829e+06	5.18502e+06	6.80705e+06	1.81828e+06	3.16129e+06	3.36385e+06		7.70902e+06	993174		492351	0.0638668		2.63979e+06	4.27443e+06		1.11558e+06	0.4226
High	Master Protein	G5EC87	Uncharacterized protein OS=Caenorhabditis elegans OX=6239 GN=CELE_ZK1307.8 PE=1 SV=1	16	16	507	58	2.50744e+06	34048.5	533778	1.44179e+06	1.35974e+06	543528	1.33572e+06	1.01805e+06		1.93359e+06	288788		143162	0.0740397		934747	1.22992e+06		320995	0.343403
High	Master Protein	A5JYX5	Protein dhs-3 OS=Caenorhabditis elegans OX=6239 GN=dhs-3 PE=1 SV=1	31	25	309	33.9	9.23552e+06	169029	2.5441e+06	5.8056e+06	6.16065e+06	2.08919e+06	5.88087e+06	3.88686e+06		7.69809e+06	1.12911e+06		559737	0.0727112		4.21248e+06	4.84623e+06		1.26481e+06	0.300252
High	Master Protein	Q9XXI9	DNA helicase OS=Caenorhabditis elegans OX=6239 GN=mcm-2 PE=1 SV=1	11	12	881	99.3	2.46112e+06	117388	389696	928709	1.48726e+06	255924	597480	415287		1.97419e+06	186656		92531.7	0.0468707		493588	671998		175383	0.355323
High	Master Protein	Q17339	Female germline-specific tumor suppressor gld-1 OS=Caenorhabditis elegans OX=6239 GN=gld-1 PE=1 SV=1	22	13	463	50.6	2953775	54642.3	524995	2.41897e+06	1.56658e+06	784777	1.90719e+06	1.13596e+06		2.26018e+06	419710		208065	0.0920568		1.21609e+06	1.77747e+06		463897	0.381465
High	Master Protein	P34556	Cyclin-dependent kinase 1 OS=Caenorhabditis elegans OX=6239 GN=cdk-1 PE=1 SV=1	30	19	332	38.3	2.64503e+06	49220.3	480144	1.64329e+06	1.98941e+06	765529	1.20203e+06	720872		2.31722e+06	407375		201950	0.0871516		841088	1.18208e+06		308509	0.366798
High	Master Protein	O44782	Major sperm protein OS=Caenorhabditis elegans OX=6239 GN=vpr-1 PE=1 SV=1	32	33	245	26.8	4.77203e+06	222215	1.47867e+06	3.29169e+06	2.56273e+06	1.40119e+06	2.54072e+06	2.29994e+06		3.66738e+06	811703		402389	0.109721		2.00969e+06	2.79582e+06		729675	0.363078
High	Master Protein	Q9U2Y2	CDK5RAP3-like protein OS=Caenorhabditis elegans OX=6239 GN=cdkr-3 PE=3 SV=1	18	27	489	55.7	3.86342e+06	215957	1.41782e+06	2.40134e+06	2.95452e+06	946075	2.03134e+06	1.27025e+06		3.40897e+06	581016		288030	0.0844917		1.72458e+06	1.83579e+06		479120	0.277819
High	Master Protein	P61866	60S ribosomal protein L12 OS=Caenorhabditis elegans OX=6239 GN=rpl-12 PE=3 SV=1	55	83	165	17.8	127586124	6.00456e+06	4.11857e+07	9.45105e+07	7.39878e+07	3.88676e+07	7.81648e+07	6.08962e+07		1.00787e+08	2.24361e+07		1.11223e+07	0.110355		5.96752e+07	7.77034e+07		2.02797e+07	0.339834
High	Master Protein	Q9N3I1	Uncharacterized protein OS=Caenorhabditis elegans OX=6239 GN=CELE_Y51H7C.13 PE=1 SV=2	19	48	344	36.1	1.0386e+07	5.75415e+06	5.3389e+06	1.12912e+07	1.06839e+07	6.66411e+06	6.11232e+06	1.44866e+07		1.05349e+07	6.20913e+06		3.07808e+06	0.292178		5.72561e+06	1.28889e+07		3.36384e+06	0.587508
High	Master Protein	G5EF86	S-formylglutathione hydrolase OS=Caenorhabditis elegans OX=6239 GN=CELE_Y48G10A.1 PE=1 SV=1	27	25	280	31.2	3.36881e+06	24760	911350	2.11896e+06	2.08899e+06	1.08405e+06	1.85298e+06	1.23371e+06		2.7289e+06	554406		274838	0.100714		1.38217e+06	1.67634e+06		437504	0.316535
High	Master Protein	Q23597	Uncharacterized protein OS=Caenorhabditis elegans OX=6239 GN=CELE_ZK809.3 PE=1 SV=1	33	36	210	24.3	1.59539e+07	2.28605e+06	6.03211e+06	1.51214e+07	8.12057e+06	3.48708e+06	8.30719e+06	6.73931e+06		1.20372e+07	2.88656e+06		1.43097e+06	0.118879		7.16965e+06	1.09303e+07		2.85269e+06	0.397884
High	Master Protein	Q9XUY5	Probable sodium/potassium-transporting ATPase subunit beta-3 OS=Caenorhabditis elegans OX=6239 GN=nkb-3 PE=3 SV=1	24	44	317	35.7	1.03688e+07	964897	3.66458e+06	7.72782e+06	5.58051e+06	3.37805e+06	5.64511e+06	4.8542e+06		7.97467e+06	2.17147e+06		1.07647e+06	0.134987		4.65484e+06	6.29101e+06		1.64188e+06	0.352725
High	Master Protein	Q9U2B4	Uncharacterized protein OS=Caenorhabditis elegans OX=6239 GN=CELE_Y47H10A.5 PE=1 SV=1	27	30	331	37.9	613939	2.80852e+06	234803	6.14208e+06	364875	4.91719e+06	459925	4.01966e+06		489407	3.86285e+06		1.91495e+06	3.91279		347364	5.08087e+06		1.32605e+06	3.81746
High	Master Protein	Q21774	Adenylosuccinate lyase OS=Caenorhabditis elegans OX=6239 GN=adsl-1 PE=1 SV=1	20	19	478	53.5	7.19917e+06	27049.8	1.80627e+06	3842667	4.32452e+06	1.73462e+06	3.2821e+06	2.543e+06		5761844	880834		436660	0.0757847		2.54419e+06	3.19283e+06		833291	0.327527
High	Master Protein	Q22758	Uncharacterized protein OS=Caenorhabditis elegans OX=6239 GN=CELE_T24H7.2 PE=1 SV=1	13	22	925	104.1	2.23837e+06	43787.9	622396	1.61341e+06	1.69614e+06	740598	1.26691e+06	883500		1.96725e+06	392193		194423	0.09883		944651	1.24846e+06		325833	0.344924
High	Master Protein	P90916	Probable histone-binding protein lin-53 OS=Caenorhabditis elegans OX=6239 GN=lin-53 PE=1 SV=2	23	24	417	47.1	4.45841e+06	42395.3	1.07254e+06	2.95539e+06	2.91887e+06	1.38829e+06	1.93091e+06	1.51248e+06		3.68864e+06	715341		354619	0.0961381		1.50172e+06	2.23394e+06		583031	0.388241
High	Master Protein	G5EGP4	V-type proton ATPase subunit a OS=Caenorhabditis elegans OX=6239 GN=vha-6 PE=1 SV=1	9	25	865	98.5	1.18516e+07	325950	3.35102e+06	5.55771e+06	6.97894e+06	2.91965e+06	6.52847e+06	4.0845e+06		9.41527e+06	1.6228e+06		804479	0.0854441		4.93975e+06	4.8211e+06		1.25825e+06	0.25472
High	Master Protein	O17586	Proteasome subunit alpha type-6 OS=Caenorhabditis elegans OX=6239 GN=pas-1 PE=1 SV=1	34	35	246	27	9.50365e+06	309302	3.28286e+06	7.8171e+06	6.45858e+06	2.43899e+06	5.52091e+06	3.82264e+06		7.98112e+06	1.37414e+06		681211	0.0853528		4.40189e+06	5.81987e+06		1.51892e+06	0.34506
High	Master Protein	Q22137	Uncharacterized protein OS=Caenorhabditis elegans OX=6239 GN=CELE_T04A8.7 PE=1 SV=1	16	17	681	78.6	2.6216e+06	136576	951578	1.97146e+06	1.49229e+06	760303	1.59272e+06	1.24746e+06		2.05695e+06	448440		222307	0.108076		1.27215e+06	1.60946e+06		420051	0.33019
High	Master Protein	Q9GZH2	RuvB-like 2 OS=Caenorhabditis elegans OX=6239 GN=ruvb-2 PE=1 SV=1	23	18	448	49.3	3.91043e+06	57076.6	700556	2.2598e+06	2.05187e+06	765219	1.409e+06	917877		2.98115e+06	411148		203820	0.0683697		1.05478e+06	1.58884e+06		414669	0.393134
High	Master Protein	I2HAG1	Galectin OS=Caenorhabditis elegans OX=6239 GN=lec-3 PE=1 SV=1	31	46	337	38.2	1.11358e+07	1.20551e+06	3.35961e+06	5.90242e+06	6.37293e+06	3.22527e+06	5.03143e+06	5.34922e+06		8.75438e+06	2.21539e+06		1.09825e+06	0.125451		4.19552e+06	5.62582e+06		1.46827e+06	0.349962
High	Master Protein	Q19420	Inositol monophosphatase ttx-7 OS=Caenorhabditis elegans OX=6239 GN=ttx-7 PE=1 SV=3	25	16	285	31	4.19192e+06	21156.3	849711	2.15976e+06	2.27825e+06	1.01581e+06	1.87235e+06	1.40016e+06		3.23509e+06	518481		257029	0.0794504		1.36103e+06	1.77996e+06		464549	0.341321
High	Master Protein	P19974	Cytochrome c 2.1 OS=Caenorhabditis elegans OX=6239 GN=cyc-2.1 PE=1 SV=2	47	100	111	12.2	5.88689e+07	1.32936e+06	1.68923e+07	51930602	4.11671e+07	1.69867e+07	3.16487e+07	27169615		5.0018e+07	9.15803e+06		4.53995e+06	0.0907663		2.42705e+07	3.95501e+07		1.03221e+07	0.425294
High	Master Protein	Q10020	Uncharacterized protein T28D9.1 OS=Caenorhabditis elegans OX=6239 GN=T28D9.1 PE=4 SV=2	26	27	129	13.7	5.01763e+06	79338.2	1.44252e+06	4.14059e+06	3.26201e+06	980656	2.75004e+06	2.39108e+06		4.13982e+06	529997		262738	0.063466		2.09628e+06	3.26583e+06		852344	0.406598
High	Master Protein	Q20222	Fatty acid-binding protein homolog 3 OS=Caenorhabditis elegans OX=6239 GN=lbp-3 PE=2 SV=2	50	31	165	19.1	7.93086e+06	97806.3	2.22786e+06	4.17154e+06	4.29709e+06	1.71651e+06	3.65679e+06	2.40471e+06		6.11398e+06	907160		449710	0.0735544		2.94233e+06	3.28812e+06		858161	0.29166
High	Master Protein	Q22347	Probable medium-chain specific acyl-CoA dehydrogenase 10, mitochondrial OS=Caenorhabditis elegans OX=6239 GN=acdh-10 PE=2 SV=1	18	50	417	44.8	1.05225e+07	658299	2.15222e+06	6.61188e+06	5.09812e+06	3.47228e+06	4.70724e+06	4.21061e+06		7.81033e+06	2.06529e+06		1.02384e+06	0.131087		3.42973e+06	5.41124e+06		1.41227e+06	0.411773
High	Master Protein	Q9BIB8	IMportin Beta family OS=Caenorhabditis elegans OX=6239 GN=imb-1 PE=1 SV=3	9	21	896	98.7	1.47651e+06	25647.4	203545	416938	674457	160989	390186	201504		1.07549e+06	93318.2		46261.1	0.0430141		296866	309221		80703	0.27185
High	Master Protein	Q9BMU4	ATLastiN (Endoplasmic reticulum GTPase) related OS=Caenorhabditis elegans OX=6239 GN=atln-1 PE=1 SV=1	16	24	573	64.7	5.0138e+06	217021	1.15389e+06	3.2868e+06	3.2685e+06	1.35462e+06	2.85057e+06	2.24984e+06		4.14115e+06	785820		389558	0.0940701		2.00223e+06	2.76832e+06		722499	0.360847
High	Master Protein	Q9TZL9	Fatty acyl-CoA reductase OS=Caenorhabditis elegans OX=6239 GN=fard-1 PE=1 SV=1	14	16	536	61.2	3.76991e+06	104744	905146	1.93006e+06	2.65614e+06	941689	2.09739e+06	1.07432e+06		3.21303e+06	523217		259377	0.0807266		1.50127e+06	1.50219e+06		392054	0.261148
High	Master Protein	Q9XUT9	Uncharacterized protein OS=Caenorhabditis elegans OX=6239 GN=CELE_K06G5.1 PE=1 SV=1	14	24	507	54.7	3.66439e+06	456777	1394250	4865167	2.32988e+06	1.7706e+06	2.38818e+06	3.02913e+06		2.99713e+06	1.11369e+06		552093	0.184207		1.89121e+06	3.94715e+06		1.03016e+06	0.544708
High	Master Protein	O18650	40S ribosomal protein S19 OS=Caenorhabditis elegans OX=6239 GN=rps-19 PE=2 SV=1	32	58	146	16.3	9.80873e+07	6.36615e+06	2.71429e+07	56177531	5.665e+07	2.52832e+07	4.42466e+07	3.08411e+07		7.73687e+07	1.58247e+07		7.84483e+06	0.101395		3.56948e+07	4.35093e+07		1.13554e+07	0.318125
High	Master Protein	Q9NAB3	Glutathione S-Transferase OS=Caenorhabditis elegans OX=6239 GN=gst-27 PE=1 SV=1	37	43	209	23.2	9466541	101723	2.25178e+06	4.92747e+06	5.68851e+06	2.42458e+06	4.27422e+06	3.11985e+06		7.57752e+06	1.26315e+06		626188	0.0826375		3.263e+06	4.02366e+06		1.05013e+06	0.321829
High	Master Protein	H2KYQ5	Glycogenin-1 OS=Caenorhabditis elegans OX=6239 GN=gyg-1 PE=1 SV=1	14	32	429	49	4.62974e+06	126370	1.64664e+06	3.67219e+06	2402922	1.99926e+06	2.70666e+06	3069407		3.51633e+06	1.06282e+06		526875	0.149836		2.17665e+06	3.3708e+06		879738	0.40417
High	Master Protein	Q21746	Small Glutamine-rich Tetratrico repeat protein OS=Caenorhabditis elegans OX=6239 GN=sgt-1 PE=1 SV=1	25	24	337	36.4	5.5563e+06	105091	2.36999e+06	5.45311e+06	2.97214e+06	2.32629e+06	1.53967e+06	3.86642e+06		4.26422e+06	1.21569e+06		602660	0.14133		1.95483e+06	4.65977e+06		1.21614e+06	0.622121
High	Master Protein	Q8WTL6	Uncharacterized protein OS=Caenorhabditis elegans OX=6239 GN=hpo-29 PE=1 SV=2	12	24	852	98.4	6.02752e+06	237016	1734203	4.5576e+06	4.49924e+06	1.56746e+06	3.2139e+06	2.61098e+06		5.26338e+06	902236		447269	0.0849776		2.47405e+06	3.58429e+06		935456	0.378107
High	Master Protein	Q6AHR3	Uncharacterized protein OS=Caenorhabditis elegans OX=6239 GN=CELE_R151.2 PE=1 SV=2	18	31	446	49	5.28389e+06	330671	1.36912e+06	2.7241e+06	3.56509e+06	1.37599e+06	2.3764e+06	1.49717e+06		4.42449e+06	853328		423024	0.0956097		1.87276e+06	2.11063e+06		550850	0.294138
High	Master Protein	Q22647	Mitochondrial import inner membrane translocase subunit TIM50 OS=Caenorhabditis elegans OX=6239 GN=scpl-4 PE=3 SV=1	19	13	452	51.3	1.61955e+06		351777	964259	1.05989e+06	447006	646793	636860		1.33972e+06	447006		221596	0.165405		499285	800559		208936	0.418471
High	Master Protein	O01685	Uncharacterized protein OS=Caenorhabditis elegans OX=6239 GN=C32F10.8 PE=1 SV=2	22	34	504	55.8	9.2476e+06	892678	2.67929e+06	6.58526e+06	5.87229e+06	3.93603e+06	5.07751e+06	3.94394e+06		7.55995e+06	2.41436e+06		1.19688e+06	0.158319		3.8784e+06	5.2646e+06		1.374e+06	0.354269
High	Master Protein	Q9XUS5	UTP--glucose-1-phosphate uridylyltransferase OS=Caenorhabditis elegans OX=6239 GN=CELE_K08E3.5 PE=1 SV=1	18	43	522	58.2	1.71515e+07	1.17132e+06	5.15057e+06	1.25837e+07	1.02984e+07	4.99865e+06	9.29276e+06	7.22589e+06		1.37249e+07	3.08499e+06		1.52933e+06	0.111427		7.22166e+06	9.90477e+06		2.58503e+06	0.357954
High	Master Protein	O02158	Uncharacterized protein OS=Caenorhabditis elegans OX=6239 GN=CELE_T09B4.8 PE=1 SV=3	20	16	444	48.6	4.50092e+06	247892	1.51034e+06	4.70911e+06	2.92358e+06	1.94026e+06	3.08786e+06	2.74856e+06		3.71225e+06	1.09408e+06		542372	0.146103		2.2991e+06	3.72884e+06		973182	0.423289
High	Master Protein	U4PEQ9	cGMP-dependent protein kinase OS=Caenorhabditis elegans OX=6239 GN=egl-4 PE=1 SV=1	14	16	783	87	2.50659e+06	292615	867178	2.13843e+06	2250753	1.21725e+06	2.14395e+06	1.91611e+06		2.37867e+06	754933		374246	0.157334		1.50556e+06	2.02727e+06		529093	0.351425
High	Master Protein	P30632	ATPase asna-1 OS=Caenorhabditis elegans OX=6239 GN=asna-1 PE=1 SV=1	22	30	342	37.5	4.90929e+06	100661	1.40302e+06	3.11909e+06	3.45471e+06	1.63206e+06	2.91406e+06	1.85791e+06		4.182e+06	866359		429484	0.102698		2.15854e+06	2.4885e+06		649469	0.300883
High	Master Protein	Q95X21	Uncharacterized protein OS=Caenorhabditis elegans OX=6239 GN=CELE_Y71H10B.1 PE=1 SV=1	19	42	559	64.6	5.3684e+06	282256	1.48021e+06	3.54007e+06	3.63031e+06	1.84022e+06	2.45122e+06	2.03469e+06		4.49936e+06	1.06124e+06		526092	0.116926		1.96572e+06	2.78738e+06		727474	0.370081
High	Master Protein	Q5WRS4	Aminoacylase OS=Caenorhabditis elegans OX=6239 GN=C06A6.4 PE=1 SV=1	19	30	411	46.9	5.71422e+06	154057	926294	2.33761e+06	3.44655e+06	1.34806e+06	1.82317e+06	1.51852e+06		4.58039e+06	751060		372326	0.0812871		1.37473e+06	1.92806e+06		503202	0.366037
High	Master Protein	G4RYA5	Uncharacterized protein OS=Caenorhabditis elegans OX=6239 GN=CELE_F38A1.8 PE=1 SV=1	14	15	625	69.3	1.89504e+06	31056.6	403250	1.06456e+06	892790	358314	879784	717683		1.39392e+06	194685		96512.2	0.0692382		641517	891123		232572	0.362535
High	Master Protein	Q23571	Lipoamide acyltransferase component of branched-chain alpha-keto acid dehydrogenase complex, mitochondrial OS=Caenorhabditis elegans OX=6239 GN=dbt-1 PE=2 SV=1	20	16	448	49.7	5.19188e+06	315680	1.51772e+06	3.42203e+06	3.27741e+06	1.49835e+06	3.21029e+06	2.2293e+06		4.23465e+06	907017		449640	0.106181		2.36401e+06	2.82566e+06		737465	0.311956
High	Master Protein	P34517	Probable glycerol-3-phosphate dehydrogenase 2 OS=Caenorhabditis elegans OX=6239 GN=gpdh-2 PE=3 SV=2	19	30	392	42.8	8.88704e+06	138711	1.63969e+06	6.79154e+06	5.48933e+06	2.83421e+06	3.15127e+06	3.88566e+06		7.18819e+06	1.48646e+06		736891	0.102514		2.39548e+06	5.3386e+06		1.39331e+06	0.581642
High	Master Protein	Q21284	Uncharacterized protein OS=Caenorhabditis elegans OX=6239 GN=CELE_K07E3.4 PE=1 SV=2	14	28	640	69	5.4905e+06	487127	1.49603e+06	3.4627e+06	3.21449e+06	2.10893e+06	2.88123e+06	2.13301e+06		4.35249e+06	1.29803e+06		643478	0.147841		2.18863e+06	2.79786e+06		730207	0.333637
High	Master Protein	Q93535	Uncharacterized protein OS=Caenorhabditis elegans OX=6239 GN=CELE_F20D1.3 PE=1 SV=2	19	14	463	50.8	1.71971e+06	129870	543459	1.15288e+06	1.32899e+06	467461	1.02038e+06	709471		1.52435e+06	298666		148059	0.097129		781922	931176		243026	0.310806
High	Master Protein	Q9NEZ8	Enoyl-CoA Hydratase OS=Caenorhabditis elegans OX=6239 GN=ech-7 PE=1 SV=1	20	19	256	27.8	2.06592e+06	68940.4	500626	662580	1.37438e+06	519634	1.04233e+06	436926		1.72015e+06	294287		145888	0.0848114		771480	549753		143479	0.185979
High	Master Protein	Q20224	Fatty acid-binding protein homolog 2 OS=Caenorhabditis elegans OX=6239 GN=lbp-2 PE=1 SV=1	45	53	161	18.8	2.08298e+07	746548	6.00523e+06	1.58008e+07	1.16573e+07	6.6337e+06	1.11853e+07	8.48151e+06		1.62436e+07	3.69012e+06		1.82932e+06	0.112618		8.59526e+06	1.21412e+07		3.1687e+06	0.368657
High	Master Protein	Q19877	40S ribosomal protein S23 OS=Caenorhabditis elegans OX=6239 GN=rps-23 PE=3 SV=1	43	92	143	15.9	6.76295e+07	5.92634e+06	34073627	55761747	46957907	2.06122e+07	42107406	31529648		5.72937e+07	1.32693e+07		6.57803e+06	0.114813		3.80905e+07	4.36457e+07		1.1391e+07	0.299051
High	Master Protein	Q93545	Uncharacterized protein OS=Caenorhabditis elegans OX=6239 GN=CELE_F20G2.2 PE=1 SV=1	40	10	249	26.8	2.46995e+06	47101.3	581965	1.31592e+06	1.62873e+06	544753	1.33585e+06	1.27611e+06		2.04934e+06	295927		146701	0.0715847		958908	1.29601e+06		338244	0.352739
High	Master Protein	Q20898	Translational repressor ifet-1 OS=Caenorhabditis elegans OX=6239 GN=ifet-1 PE=1 SV=2	12	25	761	83.9	3.93609e+06	97467.9	724286	2.24628e+06	2.28447e+06	761766	1.31713e+06	971309		3.11028e+06	429617		212976	0.0684748		1.02071e+06	1.60879e+06		419876	0.411357
High	Master Protein	Q18886	Related to yeast Vacuolar Protein Sorting factor OS=Caenorhabditis elegans OX=6239 GN=vps-32.1 PE=1 SV=1	31	9	221	24.7	1.79651e+06	40492.1	220183	915729	1.02552e+06	399331	334306	657747		1.41101e+06	219912		109018	0.0772622		277245	786738		205329	0.740607
High	Master Protein	P90860	Uncharacterized protein OS=Caenorhabditis elegans OX=6239 GN=CELE_F36A2.7 PE=1 SV=1	29	53	167	19.5	1.17402e+07	565544	3407787	6.39172e+06	7.81861e+06	3.23629e+06	5.37563e+06	3.65929e+06		9.77939e+06	1.90092e+06		942350	0.0963608		4.39171e+06	5.02551e+06		1.3116e+06	0.298653
High	Master Protein	P91495	Nuclear Pore complex Protein OS=Caenorhabditis elegans OX=6239 GN=npp-12 PE=1 SV=1	5	11	1847	199.5	966292	15207.5	191349	548489	564490	184458	423019	415069		765391	99832.6		49490.5	0.0646604		307184	481779		125739	0.409327
High	Master Protein	G5EFW3	SMAll OS=Caenorhabditis elegans OX=6239 GN=sma-1 PE=1 SV=1	2	11	4166	481.5	659601	27125.2	83611.5	638650	175322	178810	142922	243904		417461	102968		51044.6	0.122274		113267	441277		115168	1.01679
High	Master Protein	Q9BL81	Uncharacterized protein OS=Caenorhabditis elegans OX=6239 GN=CELE_Y47G6A.21 PE=1 SV=4	26	19	255	26.8	2.16824e+06		405293	1.45296e+06	1.22142e+06	442646	1.25143e+06	1.05043e+06		1.69483e+06	442646		219435	0.129473		828364	1.25169e+06		326677	0.394364
High	Master Protein	P34604	Probable translation initiation factor eIF-2B subunit alpha OS=Caenorhabditis elegans OX=6239 GN=ZK1098.4 PE=1 SV=1	19	13	305	34.1	864350	32207	130036	328715	576713	221930	196788	222710		720531	127069		62992.4	0.0874249		163412	275713		71957.8	0.440345
High	Master Protein	Q21153	Probable calcium-binding mitochondrial carrier K02F3.2 OS=Caenorhabditis elegans OX=6239 GN=K02F3.2 PE=3 SV=3	13	30	716	79.5	4.75508e+06	553162	2.13675e+06	4.2524e+06	3.65348e+06	1.79286e+06	3.79988e+06	3.20289e+06		4.20428e+06	1.17301e+06		581501	0.138312		2.96831e+06	3.72764e+06		972871	0.327752
High	Master Protein	O61856	Acetolactate synthase-like protein OS=Caenorhabditis elegans OX=6239 GN=T26C12.1 PE=3 SV=2	10	15	640	69.2	2.19934e+06		423477	887862	1.23085e+06	318636	836831	540634		1.7151e+06	318636		157959	0.0920991		630154	714248		186410	0.295817
High	Master Protein	O01615	Acidic leucine-rich nuclear phosphoprotein 32-related protein 2 OS=Caenorhabditis elegans OX=6239 GN=T19H12.2 PE=3 SV=1	19	23	225	24.4	7.50591e+06	295768	1.41095e+06	4.32287e+06	4.39343e+06	2.32048e+06	2.53702e+06	2.1319e+06		5.94967e+06	1.30812e+06		648482	0.108995		1.97399e+06	3.22738e+06		842308	0.426704
High	Master Protein	O44144	PERMeable eggshell OS=Caenorhabditis elegans OX=6239 GN=perm-4 PE=1 SV=2	18	39	331	34.9	7.3422e+06	2.73288e+06	4.93826e+06	8.07166e+06	9.86318e+06	2.4969e+06	5.97251e+06	4.737e+06		8.60269e+06	2.61489e+06		1.29629e+06	0.150684		5.45539e+06	6.40433e+06		1.67145e+06	0.306386
High	Master Protein	G5EGP8	CathePsin Z OS=Caenorhabditis elegans OX=6239 GN=cpz-1 PE=1 SV=1	24	25	306	34.7	3.67874e+06	72098.2	1.64317e+06	2.70986e+06	2.53664e+06	853323	3.04408e+06	1.94326e+06		3.10769e+06	462710		229382	0.073811		2.34363e+06	2.32656e+06		607205	0.259088
High	Master Protein	O02153	GRounDhog (Hedgehog-like family) OS=Caenorhabditis elegans OX=6239 GN=grd-14 PE=1 SV=2	36	24	154	16.7	1.34644e+07	4.84642e+06	5.35973e+06	5.42936e+06	1.09022e+07	4.92318e+06	6.06173e+06	8.18612e+06		1.21833e+07	4.8848e+06		2.42156e+06	0.198761		5.71073e+06	6.80774e+06		1.77674e+06	0.311123
High	Master Protein	G5EDY2	Tryptophanyl(W) Amino-acyl tRNA Synthetase OS=Caenorhabditis elegans OX=6239 GN=wars-1 PE=1 SV=1	19	29	417	47.2	6.56232e+06	208641	1.84681e+06	4.85486e+06	4.23941e+06	2.22831e+06	3.44531e+06	2.74942e+06		5.40087e+06	1.21848e+06		604040	0.111841		2.64606e+06	3.80214e+06		992314	0.375015
High	Master Protein	O16999	Zinc finger protein ZPR1 homolog OS=Caenorhabditis elegans OX=6239 GN=W03F9.1 PE=3 SV=2	16	18	455	50.9	3.12092e+06	252445	764068	1.9337e+06	2.4338e+06	504072	1.65822e+06	1.09605e+06		2.77736e+06	378258		187516	0.0675157		1.21114e+06	1.51487e+06		395364	0.326439
High	Master Protein	P90925	Phenylalanine-4-hydroxylase OS=Caenorhabditis elegans OX=6239 GN=pah-1 PE=1 SV=2	14	28	457	52.1	3.25779e+06	113185	789900	1.89168e+06	1.92305e+06	791212	1.5056e+06	1.2625e+06		2.59042e+06	452199		224170	0.0865383		1.14775e+06	1.57709e+06		411601	0.358617
High	Master Protein	Q9XVT0	Ribosome biogenesis regulatory protein homolog OS=Caenorhabditis elegans OX=6239 GN=rrbs-1 PE=3 SV=1	19	14	333	38	1.46176e+06		535884	1.06312e+06	858219	584055	783684	689522		1.15999e+06	584055		289536	0.249603		659784	876321		228709	0.346643
High	Master Protein	G5EBV4	Galectin OS=Caenorhabditis elegans OX=6239 GN=lec-10 PE=1 SV=1	21	31	192	22	5.98841e+06	1.01494e+06	3.64421e+06	2.83741e+06	4.96681e+06	2.15271e+06	5.4877e+06	2.91491e+06		5.47761e+06	1.58383e+06		785158	0.143339		4.56596e+06	2.87616e+06		750644	0.1644
High	Master Protein	P36609	Neuronal calcium sensor 2 OS=Caenorhabditis elegans OX=6239 GN=ncs-2 PE=2 SV=2	37	28	190	22	4.52249e+06	213573	1.43795e+06	3.84188e+06	2.80801e+06	1.66467e+06	2.90667e+06	2.27294e+06		3.66525e+06	939121		465554	0.127018		2.17231e+06	3.05741e+06		797947	0.367326
High	Master Protein	H2KYV1	Uncharacterized protein OS=Caenorhabditis elegans OX=6239 GN=C25H3.9 PE=1 SV=1	30	27	186	22	4.68515e+06	536852	1.95908e+06	3.68566e+06	3.02132e+06	1.64835e+06	2.98595e+06	2.33757e+06		3.85323e+06	1.0926e+06		541639	0.140567		2472515	3.01161e+06		785995	0.317893
High	Master Protein	O01804	Aspartate aminotransferase OS=Caenorhabditis elegans OX=6239 GN=got-2.1 PE=1 SV=3	21	32	419	46.6	3.45979e+06	85980	799514	2.1641e+06	2.03767e+06	872277	1.88669e+06	1.34621e+06		2.74873e+06	479128		237520	0.0864111		1.3431e+06	1.75516e+06		458075	0.341057
High	Master Protein	O44952	Lon protease homolog, mitochondrial OS=Caenorhabditis elegans OX=6239 GN=lonp-1 PE=3 SV=1	10	19	971	108.1	2.11811e+06		390561	1.16865e+06	1.02562e+06	318050	864911	587512		1.57187e+06	318050		157668	0.100306		627736	878081		229169	0.365072
High	Master Protein	Q9XVM0	LETM1 (Leucine zipper, EF-hand, TransMembrane mitochondrial protein) homolog OS=Caenorhabditis elegans OX=6239 GN=letm-1 PE=1 SV=1	12	14	784	88.7	1.39412e+06		230428	796799	1.02894e+06	256523	663197	400639		1.21153e+06	256523		127167	0.104964		446812	598719		156258	0.349718
High	Master Protein	Q7JMA9	Suppressor of presenilin-2 OS=Caenorhabditis elegans OX=6239 GN=spr-2 PE=1 SV=1	26	15	313	36	1.69568e+06		315172	971292	1856118	340747	1.8573e+06	400346		1.7759e+06	340747		168920	0.095118		1.08624e+06	685819		178991	0.16478
High	Master Protein	Q9UAW8	Uncharacterized protein OS=Caenorhabditis elegans OX=6239 GN=CELE_T12B3.3 PE=1 SV=1	25	27	356	40.6	3.09464e+06	108752	889237	1.64598e+06	2.14751e+06	738936	1.82638e+06	1.10612e+06		2.62108e+06	423844		210114	0.0801633		1.35781e+06	1.37605e+06		359132	0.264494
High	Master Protein	P91408	Ethanolamine-phosphate phospho-lyase homolog 1 OS=Caenorhabditis elegans OX=6239 GN=eppl-1 PE=3 SV=1	24	26	467	51.6	5.44075e+06	183386	1.59567e+06	5.40479e+06	1.70366e+06	1.68743e+06	2.92159e+06	2.99512e+06		3.57221e+06	935408		463714	0.129812		2.25863e+06	4.19996e+06		1.09614e+06	0.485312
High	Master Protein	Q95YD5	V-type proton ATPase subunit OS=Caenorhabditis elegans OX=6239 GN=vha-16 PE=1 SV=1	24	53	348	39.9	1.18527e+07	1.28281e+06	3.54825e+06	7.15135e+06	6.62322e+06	3.47251e+06	6.80027e+06	4.14743e+06		9.23796e+06	2.37766e+06		1.17869e+06	0.127592		5.17426e+06	5.64939e+06		1.47442e+06	0.284954
High	Master Protein	Q21193	Profilin-3 OS=Caenorhabditis elegans OX=6239 GN=pfn-3 PE=2 SV=1	52	33	126	13.5	5627992		1.18258e+06	3.59984e+06	3.26163e+06	1.54191e+06	2.63082e+06	1.91516e+06		4.44481e+06	1.54191e+06		764377	0.171971		1.9067e+06	2.7575e+06		719674	0.377444
High	Master Protein	Q86NE0	ASpartyl Protease OS=Caenorhabditis elegans OX=6239 GN=asp-2 PE=1 SV=1	13	32	429	46.6	8.97638e+06	426384	2.31103e+06	3.11587e+06	4.20772e+06	1.58191e+06	4.34989e+06	2.45302e+06		6.59205e+06	1.00414e+06		497789	0.0755136		3.33046e+06	2.78444e+06		726707	0.2182
High	Master Protein	Q18943	Uncharacterized protein OS=Caenorhabditis elegans OX=6239 GN=CELE_D1054.10 PE=1 SV=1	31	63	188	20.6	3.70926e+07	1.52569e+07	2.15361e+07	3.09191e+07	3.81079e+07	2.19381e+07	1.85088e+07	1.97826e+07		3.76003e+07	1.85975e+07		9.21942e+06	0.245196		2.00224e+07	2.53508e+07		6.61627e+06	0.330443
High	Master Protein	Q9NAI5	Uncharacterized protein OS=Caenorhabditis elegans OX=6239 GN=CELE_Y39G8B.1 PE=1 SV=1	26	27	316	35.2	7.45764e+06		1.42616e+06	4.73333e+06	4.5003e+06	1.49807e+06	4.04919e+06	2.45636e+06		5.97897e+06	1.49807e+06		742644	0.124209		2.73768e+06	3.59485e+06		938212	0.342704
High	Master Protein	O18178	Serine/threonine-protein phosphatase 2A regulatory subunit pptr-1 OS=Caenorhabditis elegans OX=6239 GN=pptr-1 PE=1 SV=4	15	32	542	61.8	5.11045e+06	34737.7	1.44671e+06	3.47867e+06	3.20869e+06	1.6038e+06	2.73764e+06	1.88288e+06		4.15957e+06	819268		406139	0.0976397		2.09217e+06	2.68078e+06		699651	0.334413
High	Master Protein	Q21210	Uncharacterized protein OS=Caenorhabditis elegans OX=6239 GN=CELE_K04C2.2 PE=1 SV=1	7	15	990	109.8	1.9444e+06	29859	590932	969441	1.07879e+06	462317	842263	740069		1.5116e+06	246088		121994	0.0807056		716598	854755		223081	0.311306
High	Master Protein	Q19832	Major sperm protein 3 OS=Caenorhabditis elegans OX=6239 GN=msp-3 PE=2 SV=3	38	113	127	14.2	1.20924e+08	2.01597e+06	3.01909e+07	8.28925e+07	7.22396e+07	3.97749e+07	5.07143e+07	5.57326e+07		9.65818e+07	2.08955e+07		1.03586e+07	0.107252		4.04526e+07	6.93125e+07		1.80898e+07	0.447184
High	Master Protein	A0A061AD47	Uncharacterized protein OS=Caenorhabditis elegans OX=6239 GN=tag-273 PE=1 SV=1	11	11	891	100.5	1.36149e+06	21674	440388	1.44377e+06	930293	390151	974595	746046		1.14589e+06	205913		102078	0.0890817		707492	1.09491e+06		285757	0.403902
High	Master Protein	Q20938	Probable 26S proteasome regulatory subunit rpn-6.1 OS=Caenorhabditis elegans OX=6239 GN=rpn-6.1 PE=2 SV=2	19	31	438	49.1	6.4279e+06	395315	1.85667e+06	4.45859e+06	3.5558e+06	2.22648e+06	2.98646e+06	2.28781e+06		4.99185e+06	1.3109e+06		649856	0.130183		2.42156e+06	3.3732e+06		880365	0.363553
High	Master Protein	Q19339	Fatty Acid CoA Synthetase family OS=Caenorhabditis elegans OX=6239 GN=acs-14 PE=1 SV=1	16	20	544	60.3	3.19275e+06	149407	657470	1.311e+06	1.51529e+06	856104	1.19024e+06	912878		2.35402e+06	502756		249233	0.105876		923856	1.11194e+06		290203	0.314122
High	Master Protein	G5EDP2	Non-specific lipid-transfer protein-like 2 OS=Caenorhabditis elegans OX=6239 GN=daf-22 PE=1 SV=1	18	21	412	44.4	7.40576e+06	40393.7	1.89984e+06	4.06603e+06	5.00902e+06	1.63633e+06	3.86336e+06	2.89081e+06		6.20739e+06	838361		415605	0.0669532		2.8816e+06	3.47842e+06		907827	0.315043
High	Master Protein	Q9TXU7	Eukaryotic Initiation Factor OS=Caenorhabditis elegans OX=6239 GN=eif-1.a PE=1 SV=1	31	28	216	24.4	3.90542e+06	132637	2.47609e+06	5.19042e+06	2.68514e+06	2.11024e+06	3.48801e+06	2.745e+06		3.29528e+06	1.12144e+06		555937	0.168707		2.98205e+06	3.96771e+06		1.03552e+06	0.347253
High	Master Protein	G5EGK8	Serine/threonine-protein phosphatase 2A catalytic subunit OS=Caenorhabditis elegans OX=6239 GN=let-92 PE=1 SV=1	19	23	318	36.3	3.34888e+06	212365	1.12566e+06	2.4738e+06	2.02773e+06	1.42057e+06	1.52925e+06	1.49898e+06		2.68831e+06	816466		404750	0.15056		1.32746e+06	1.98639e+06		518425	0.39054
High	Master Protein	Q9UAZ2	Uncharacterized protein OS=Caenorhabditis elegans OX=6239 GN=CELE_Y49G5A.1 PE=1 SV=1	37	49	182	19.9	3.4011e+07	564349	1.48175e+07	4.05923e+07	1.80378e+07	1.02701e+07	2.67017e+07	2.34703e+07		2.60244e+07	5.41722e+06		2.6855e+06	0.103192		2.07596e+07	3.20313e+07		8.35979e+06	0.402695
High	Master Protein	Q17974	Uncharacterized protein OS=Caenorhabditis elegans OX=6239 GN=mma-1 PE=1 SV=1	9	13	1058	118.8	2.34787e+06	397239	178687	557886	668501	1.05713e+06	236248	501844		1.50819e+06	727185		360491	0.239023		207467	529865		138288	0.666555
High	Master Protein	Q336L8	Probable Hsp90 co-chaperone cdc37 OS=Caenorhabditis elegans OX=6239 GN=cdc-37 PE=1 SV=1	15	14	403	46.7	1.9043e+06	51631.7	693215	1.21046e+06	827569	389849	860745	689700		1.36593e+06	220740		109429	0.0801127		776980	950082		247960	0.319133
High	Master Protein	A5JYX8	Nicalin OS=Caenorhabditis elegans OX=6239 GN=nra-2 PE=1 SV=1	14	9	563	61.8	2.92959e+06	120626	509874	1.47591e+06	1.0572e+06	446485	1.35955e+06	830228		1.99339e+06	283556		140568	0.0705171		934711	1.15307e+06		300937	0.321958
High	Master Protein	Q19642	Centromere/kinetochore protein zw10 homolog OS=Caenorhabditis elegans OX=6239 GN=czw-1 PE=1 SV=1	8	17	778	87.9	2.36935e+06	175790	411284	1.13486e+06	1.0513e+06	484677	746760	693628		1.71032e+06	330233		163708	0.0957177		579022	914245		238607	0.412087
High	Master Protein	P46562	Putative aldehyde dehydrogenase family 7 member A1 homolog OS=Caenorhabditis elegans OX=6239 GN=alh-9 PE=3 SV=2	16	35	531	57	1.15522e+07	343797	3.26609e+06	7.28618e+06	8.87505e+06	3.29578e+06	5.51719e+06	5.03898e+06		1.02136e+07	1.81979e+06		902131	0.0883263		4.39164e+06	6.16258e+06		1.60836e+06	0.366232
High	Master Protein	G5EFF7	Ubiquilin OS=Caenorhabditis elegans OX=6239 GN=ubql-1 PE=2 SV=1	16	14	502	54.1	2.79044e+06		701201	2.54675e+06	1.96907e+06	523123	1.5185e+06	981485		2.37975e+06	523123		259330	0.108974		1.10985e+06	1.76412e+06		460413	0.414843
High	Master Protein	Q1XFY9	Ribosomal Protein, Small subunit OS=Caenorhabditis elegans OX=6239 GN=rps-24 PE=1 SV=1	33	64	131	14.9	4.34413e+07	2.0615e+06	1.29438e+07	2.37521e+07	2.44729e+07	1.2784e+07	1.81747e+07	1.32931e+07		3.39571e+07	7.42277e+06		3.67973e+06	0.108364		1.55592e+07	1.85226e+07		4.83417e+06	0.310695
High	Master Protein	Q9XU97	Uncharacterized protein OS=Caenorhabditis elegans OX=6239 GN=CELE_F44E5.1 PE=1 SV=1	62	49	78	8.9	2.76889e+07	1.27972e+06	9.25297e+06	1.98757e+07	1.44832e+07	7.14719e+06	4.65791e+06	1.11675e+07		2.10861e+07	4.21345e+06		2.08875e+06	0.0990585		6.95544e+06	1.55216e+07		4.05096e+06	0.582415
High	Master Protein	Q9N5Y2	Probable very-long-chain enoyl-CoA reductase art-1 OS=Caenorhabditis elegans OX=6239 GN=art-1 PE=3 SV=1	12	32	308	35.1	7.2949e+06	172688	2.67931e+06	4279143	4.58626e+06	2.19027e+06	4.16653e+06	2.42868e+06		5.94058e+06	1.18148e+06		585700	0.0985931		3.42292e+06	3.35391e+06		875330	0.255726
High	Master Protein	P91914	60S ribosomal protein L27 OS=Caenorhabditis elegans OX=6239 GN=rpl-27 PE=2 SV=1	30	87	136	15.7	8.16812e+07	3.55728e+06	2.29405e+07	4.42101e+07	4.63861e+07	1.7762e+07	3.41679e+07	2.74465e+07		64033633	1.06596e+07		5.28435e+06	0.0825246		2.85542e+07	3.58283e+07		9.35076e+06	0.327474
High	Master Protein	O16309	Peptidylprolyl isomerase OS=Caenorhabditis elegans OX=6239 GN=fkb-3 PE=1 SV=1	35	21	261	29.1	3.78842e+06		1.41348e+06	3.74626e+06	2.22561e+06	703662	2.55347e+06	2.583e+06		3.00702e+06	703662		348829	0.116005		1.98348e+06	3.16463e+06		825932	0.416406
High	Master Protein	Q20206	Ribosomal Protein, Small subunit OS=Caenorhabditis elegans OX=6239 GN=rps-11 PE=1 SV=1	37	117	155	17.7	110195799	5.38814e+06	3.70858e+07	67675287	5.6113e+07	26786276	5.22569e+07	4.26395e+07		8.31544e+07	1.60872e+07		7.97498e+06	0.0959057		4.46713e+07	5.51574e+07		1.43954e+07	0.322252
High	Master Protein	Q09596	Probable glutathione S-transferase 5 OS=Caenorhabditis elegans OX=6239 GN=gst-5 PE=1 SV=1	40	27	207	23.2	2.58921e+06	34356.8	1.23698e+06	1.43194e+06	1.61621e+06	654403	1.59511e+06	1.05401e+06		2.10271e+06	344380		170721	0.0811909		1.41604e+06	1.24298e+06		324402	0.229091
High	Master Protein	O16319	Uncharacterized protein OS=Caenorhabditis elegans OX=6239 GN=C10B5.3 PE=1 SV=2	49	31	148	16.7	4.24056e+06	2.81053e+06	3.51636e+06	5.90863e+06	4.5955e+06	2.75668e+06	3.8739e+06	5.93602e+06		4.41803e+06	2.78361e+06		1.37993e+06	0.31234		3.69513e+06	5.92232e+06		1.54566e+06	0.418295
High	Master Protein	Q86DC6	Intermediate filament protein ifd-1 OS=Caenorhabditis elegans OX=6239 GN=ifd-1 PE=3 SV=2	15	23	575	66.7	2.36646e+06	582890	1.43807e+06	5.40251e+06	1.0314e+06	2.06358e+06	3.28091e+06	3.68449e+06		1.69893e+06	1.32323e+06		655972	0.386109		2.35949e+06	4.5435e+06		1.1858e+06	0.502566
High	Master Protein	Q18967	Eukaryotic translation initiation factor 3 subunit F OS=Caenorhabditis elegans OX=6239 GN=eif-3.F PE=3 SV=1	19	17	294	32.9	4.00276e+06	74180.6	1.07193e+06	2.7769e+06	1.55659e+06	1.04857e+06	2.11384e+06	1.7855e+06		2.77967e+06	561374		278293	0.100117		1.59289e+06	2.2812e+06		595367	0.373766
High	Master Protein	Q965N8	Uncharacterized protein OS=Caenorhabditis elegans OX=6239 GN=CELE_Y46E12BL.2 PE=1 SV=1	7	15	1334	147.6	1.66113e+06		259055	427566	794758	166291	329286	241172		1.22794e+06	166291		82436.3	0.0671337		294170	334369		87266.3	0.296652
High	Master Protein	P52717	Uncharacterized serine carboxypeptidase F41C3.5 OS=Caenorhabditis elegans OX=6239 GN=F41C3.5 PE=1 SV=1	16	58	469	53.6	3.13089e+07	1.36487e+06	8.76462e+06	2.27201e+07	18850489	8.93142e+06	1.64854e+07	1.41085e+07		2.50797e+07	5.14815e+06		2.55212e+06	0.10176		1.2625e+07	1.84143e+07		4.80591e+06	0.380665
High	Master Protein	Q22508	Uncharacterized protein OS=Caenorhabditis elegans OX=6239 GN=tag-18 PE=1 SV=1	41	56	201	24.4	1.3241e+07	3.66414e+06	6.09623e+06	7.90694e+06	9.22332e+06	3.84978e+06	7.43104e+06	7.78529e+06		1.12321e+07	3.75696e+06		1.86245e+06	0.165815		6.76364e+06	7.84612e+06		2.04774e+06	0.302758
High	Master Protein	Q95Y72	Probable 26S proteasome complex subunit dss-1 OS=Caenorhabditis elegans OX=6239 GN=dss-1 PE=1 SV=2	68	19	82	9.5	4147916	73529.4	951484	2617759	2.58647e+06	904759	1.58108e+06	1.25223e+06		3.3672e+06	489144		242486	0.0720141		1.26628e+06	1.935e+06		505011	0.398814
High	Master Protein	P34714	SPARC OS=Caenorhabditis elegans OX=6239 GN=ost-1 PE=1 SV=1	17	15	264	30.2	2.12846e+06	30031.8	324030	872969	1.55267e+06	580049	690945	583932		1.84056e+06	305040		151219	0.082159		507488	728450		190117	0.374624
High	Master Protein	P52013	Peptidyl-prolyl cis-trans isomerase 5 OS=Caenorhabditis elegans OX=6239 GN=cyn-5 PE=1 SV=2	27	80	204	21.9	5.55566e+07	1.65272e+06	1.40326e+07	3.68927e+07	3.35278e+07	1.75651e+07	2.69149e+07	2.20202e+07		4.45422e+07	9.6089e+06		4.76347e+06	0.106943		2.04738e+07	2.94565e+07		7.68779e+06	0.375495
High	Master Protein	Q09936	Uncharacterized protein C53C9.2 OS=Caenorhabditis elegans OX=6239 GN=C53C9.2 PE=3 SV=2	22	29	397	44.8	6.29693e+06	924211	2.06329e+06	4.93538e+06	4.27214e+06	2.31317e+06	3.83888e+06	3.39045e+06		5.28453e+06	1.61869e+06		802440	0.151847		2.95109e+06	4.16292e+06		1.08647e+06	0.36816
High	Master Protein	P90850	Uncharacterized peptidase C1-like protein F26E4.3 OS=Caenorhabditis elegans OX=6239 GN=F26E4.3 PE=1 SV=3	23	34	452	51.1	1.09688e+07	3.19336e+06	6.45789e+06	1.25973e+07	1.21774e+07	6.79529e+06	7.23896e+06	1.12871e+07		1.15731e+07	4.99433e+06		2.47586e+06	0.213933		6.84842e+06	1.19422e+07		3.11678e+06	0.455109
High	Master Protein	P92005	CathePsin Z OS=Caenorhabditis elegans OX=6239 GN=cpz-2 PE=1 SV=1	19	21	467	53.1	3.77845e+06	383460	975430	2.17313e+06	1.86804e+06	1.28434e+06	2.00717e+06	2.26266e+06		2.82324e+06	833900		413393	0.146425		1.4913e+06	2.2179e+06		578845	0.388148
High	Master Protein	O44572	Troponin I 4 OS=Caenorhabditis elegans OX=6239 GN=tni-4 PE=2 SV=2	27	17	194	23	1.70797e+06	97654.7	176415	864403	1.23684e+06	388631	578074	492587		1.4724e+06	243143		120534	0.0818623		377244	678495		177079	0.469402
High	Master Protein	O02252	Prolyl Carboxy Peptidase like OS=Caenorhabditis elegans OX=6239 GN=pcp-3 PE=1 SV=2	7	7	1080	121	1.80084e+06		479458	583920	629258	170124	728308	342078		1.21505e+06	170124		84336.1	0.0694097		603883	462999		120837	0.200101
High	Master Protein	Q23449	26S proteasome non-ATPase regulatory subunit 8 OS=Caenorhabditis elegans OX=6239 GN=rpn-12 PE=3 SV=1	32	27	250	28.8	6.18726e+06	285528	1.79103e+06	5.25969e+06	3.34588e+06	1604587	2.75807e+06	2.70383e+06		4.76657e+06	945058		468498	0.0982882		2.27455e+06	3.98176e+06		1.03919e+06	0.456878
High	Master Protein	A7DTF5	Uncharacterized protein OS=Caenorhabditis elegans OX=6239 GN=CELE_Y56A3A.7 PE=1 SV=1	12	6	570	64.2	1.02721e+06		66165.1	961826	762231	355638	414220	559887		894718	355638		176302	0.197047		240192	760857		198575	0.826731
High	Master Protein	Q9BL03	NADH dehydrogenase [ubiquinone] 1 alpha subcomplex subunit 8 OS=Caenorhabditis elegans OX=6239 GN=CELE_Y54F10AM.5 PE=1 SV=2	33	38	183	21	5.7576e+06	353167	1.20159e+06	2.40114e+06	2.86734e+06	1.11732e+06	1.81241e+06	2.00662e+06		4.31247e+06	735245		364486	0.0845192		1.507e+06	2.20388e+06		575187	0.381676
High	Master Protein	O18054	Probable prefoldin subunit 3 OS=Caenorhabditis elegans OX=6239 GN=pfd-3 PE=3 SV=1	22	27	185	20.9	4.30851e+06	66639.1	880151	2.57585e+06	2.91584e+06	1.04446e+06	1.3196e+06	1.38534e+06		3612177	555550		275405	0.0762436		1.09988e+06	1.98059e+06		516911	0.469973
High	Master Protein	Q22038	Ras-like GTP-binding protein rhoA OS=Caenorhabditis elegans OX=6239 GN=rho-1 PE=1 SV=1	33	14	192	21.6	2.45397e+06	288196	1.04757e+06	1.92422e+06	1.64119e+06	702318	1.20239e+06	867197		2.04758e+06	495257		245516	0.119906		1.12498e+06	1.39571e+06		364263	0.323795
High	Master Protein	P91079	Serine palmitoyltransferase 1 OS=Caenorhabditis elegans OX=6239 GN=sptl-1 PE=3 SV=1	17	14	458	52.1	3.74626e+06	87922.2	1254866	2.63825e+06	2.41504e+06	1.03414e+06	2.39712e+06	1.79001e+06		3.08065e+06	561029		278121	0.0902801		1.82599e+06	2.21413e+06		577863	0.316465
High	Master Protein	P34552	Apoptosis-linked gene 2-interacting protein X 1 OS=Caenorhabditis elegans OX=6239 GN=alx-1 PE=2 SV=3	8	25	882	98.2	4.54812e+06	62091.2	1.16585e+06	3.45935e+06	2.52325e+06	1.39964e+06	2.68007e+06	2.12132e+06		3.53569e+06	730867		362316	0.102474		1.92296e+06	2.79034e+06		728245	0.378711
High	Master Protein	H2KMK6	Uncharacterized protein OS=Caenorhabditis elegans OX=6239 GN=CELE_Y38E10A.22 PE=1 SV=2	18	15	428	48.5	2.36941e+06	158290	936972	1.1649e+06	1.37102e+06	298097	1.2187e+06	1.03619e+06		1.87021e+06	228193		113123	0.0604868		1.07784e+06	1.10054e+06		287229	0.266486
High	Master Protein	Q65ZJ7	Uncharacterized protein OS=Caenorhabditis elegans OX=6239 GN=C32D5.8 PE=1 SV=1	32	23	167	18.4	7.01764e+06	314774	1.61504e+06	5.55333e+06	4.38378e+06	2.89377e+06	3.71095e+06	3.60196e+06		5.70071e+06	1.60427e+06		795292	0.139508		2.663e+06	4.57765e+06		1.19471e+06	0.448634
High	Master Protein	Q9NA98	Actin-Related Proteins OS=Caenorhabditis elegans OX=6239 GN=arp-1 PE=1 SV=2	25	36	374	42	6.15698e+06	344035	1.52447e+06	3.77629e+06	3.43624e+06	1.71332e+06	2.73612e+06	2.68178e+06		4.79661e+06	1.02868e+06		509950	0.106315		2.1303e+06	3.22903e+06		842740	0.395598
High	Master Protein	O45444	C-type LECtin OS=Caenorhabditis elegans OX=6239 GN=clec-63 PE=1 SV=1	17	27	411	44.5	1.08539e+07	498490	3.73168e+06	6.87327e+06	5.66775e+06	2.40563e+06	8844958	3.82624e+06		8.26083e+06	1.45206e+06		719837	0.0871386		6.28832e+06	5.34975e+06		1.39622e+06	0.222034
High	Master Protein	G5EFE3	Uncharacterized protein OS=Caenorhabditis elegans OX=6239 GN=CELE_H03A11.2 PE=1 SV=2	34	15	1218	138.4	2.50598e+06	1.73842e+06	1.03437e+06	5.86197e+06	1.42816e+06	2.92654e+06	1.65666e+06	3.9456e+06		1.96707e+06	2.33248e+06		1.15629e+06	0.587824		1.34551e+06	4.90378e+06		1.27983e+06	0.951183
High	Master Protein	G5EDL9	Uncharacterized protein OS=Caenorhabditis elegans OX=6239 GN=CELE_ZK1321.4 PE=1 SV=1	22	33	429	45.8	6.83709e+06	4.60833e+06	7.14746e+06	1.29049e+07	6.77721e+06	6.85279e+06	7.66447e+06	1.47349e+07		6.80715e+06	5.73056e+06		2.84084e+06	0.417331		7.40597e+06	1.38199e+07		3.60684e+06	0.487018
High	Master Protein	P49181	60S ribosomal protein L36 OS=Caenorhabditis elegans OX=6239 GN=rpl-36 PE=1 SV=3	37	92	104	11.9	1.46118e+08	8.58738e+06	4.71829e+07	1.0547e+08	9.42766e+07	3.31802e+07	8.68975e+07	6.5736e+07		1.20197e+08	2.08838e+07		1.03528e+07	0.0861318		6.70402e+07	8.56028e+07		2.23413e+07	0.333253
High	Master Protein	Q21392	Uncharacterized protein OS=Caenorhabditis elegans OX=6239 GN=CELE_K09E2.3 PE=1 SV=1	21	19	210	22.4	4.02988e+06	24336.4	681703	1.74544e+06	2.38885e+06	874992	1.03777e+06	966650		3.20936e+06	449664		222914	0.0694574		859736	1.35604e+06		353911	0.411651
High	Master Protein	P49049	Intramembrane protease 2 OS=Caenorhabditis elegans OX=6239 GN=imp-2 PE=1 SV=1	16	30	468	52.8	4.01391e+06	271810	1.2033e+06	2.16054e+06	2.47382e+06	1.04548e+06	1.78467e+06	1.33848e+06		3.24387e+06	658643		326512	0.100655		1.49399e+06	1.74951e+06		456601	0.305626
High	Master Protein	Q21770	Argonaute protein wago-1 OS=Caenorhabditis elegans OX=6239 GN=wago-1 PE=1 SV=1	9	28	945	105.4	5.01301e+06	47973.4	1.63418e+06	3.30285e+06	3.05206e+06	1.33525e+06	2.67183e+06	1.65491e+06		4.03253e+06	691614		342857	0.0850226		2.15301e+06	2.47888e+06		646959	0.300491
High	Master Protein	Q19058	MAO-C-like dehydratase domain OS=Caenorhabditis elegans OX=6239 GN=maoc-1 PE=1 SV=1	34	16	298	32.7	3.34076e+06		869238	1.85416e+06	2.35903e+06	795392	1.51358e+06	988188		2.84989e+06	795392		394303	0.138357		1.19141e+06	1.42117e+06		370909	0.31132
High	Master Protein	Q09657	Uncharacterized protein OS=Caenorhabditis elegans OX=6239 GN=CELE_ZK1320.9 PE=1 SV=1	16	26	472	51.3	4.90753e+06	228950	1.22982e+06	3.39908e+06	3.63944e+06	1.41307e+06	2.32518e+06	2.15104e+06		4.27348e+06	821009		407002	0.095239		1.7775e+06	2.77506e+06		724259	0.407459
High	Master Protein	Q27894	Histone H2B 2 OS=Caenorhabditis elegans OX=6239 GN=his-4 PE=1 SV=3	41	58	123	13.6	7.35492e+07	6.21296e+06	2.22996e+07	4.6993e+07	3.5444e+07	2.1893e+07	3.68147e+07	3.68387e+07		5.44966e+07	1.4053e+07		6.96654e+06	0.127834		2.95571e+07	4.19158e+07		1.09395e+07	0.370115
High	Master Protein	Q20772	Probable glutaryl-CoA dehydrogenase, mitochondrial OS=Caenorhabditis elegans OX=6239 GN=F54D5.7 PE=3 SV=1	17	7	409	44.9	2.0705e+06		441319	1.20294e+06	1.5141e+06	157082	663477	816638		1.7923e+06	157082		77870.7	0.0434473		552398	1.00979e+06		263543	0.477089
High	Master Protein	O02089	Methionine Sulfoxide Reductase A OS=Caenorhabditis elegans OX=6239 GN=msra-1 PE=1 SV=1	25	21	207	24.1	2.97229e+06		921411	2.35254e+06	2.186e+06	778416	2.30334e+06	1.53455e+06		2.57914e+06	778416		385888	0.149619		1.61238e+06	1.94355e+06		507243	0.314594
High	Master Protein	Q22021	Putative ATP synthase subunit f, mitochondrial OS=Caenorhabditis elegans OX=6239 GN=R53.4 PE=3 SV=1	38	47	153	18.7	2.14708e+07	1.10601e+06	6.67103e+06	1.25333e+07	1.19008e+07	5.09124e+06	9.83943e+06	7.81884e+06		1.66858e+07	3.09862e+06		1.53609e+06	0.0920599		8.25523e+06	1.01761e+07		2.65584e+06	0.321716
High	Master Protein	A0A2K5ATW5	Proteasomal ubiquitin receptor ADRM1 homolog OS=Caenorhabditis elegans OX=6239 GN=rpn-13 PE=1 SV=1	19	25	406	43.2	3.85737e+06	268047	948721	3.1807e+06	2.79591e+06	1.42464e+06	2.38533e+06	1.60117e+06		3.32664e+06	846341		419561	0.126121		1.66703e+06	2.39094e+06		624006	0.374323
High	Master Protein	Q22370	Ubiquinol-Cytochrome c oxidoReductase complex OS=Caenorhabditis elegans OX=6239 GN=ucr-2.2 PE=1 SV=2	15	18	422	44.2	4444317	237637	1.04862e+06	2.51072e+06	2.38725e+06	712272	2.1564e+06	1.45865e+06		3.41578e+06	474955		235451	0.0689305		1.60251e+06	1.98469e+06		517980	0.32323
High	Master Protein	Q23280	Co-chaperone protein daf-41 OS=Caenorhabditis elegans OX=6239 GN=daf-41 PE=2 SV=1	33	77	175	19.4	2.10349e+07	986292	6.80238e+06	1.37826e+07	1.31748e+07	5.04637e+06	1.2164e+07	9.0712e+06		1.71049e+07	3.01633e+06		1.4953e+06	0.0874196		9.48318e+06	1.14269e+07		2.98229e+06	0.314482
High	Master Protein	Q19869	60S ribosomal protein L26 OS=Caenorhabditis elegans OX=6239 GN=rpl-26 PE=3 SV=1	42	79	142	16.1	1.34264e+08	7.79426e+06	4.95792e+07	1.03428e+08	8.50023e+07	3.91755e+07	7.72974e+07	5.59481e+07		1.09633e+08	2.34849e+07		1.16423e+07	0.106193		6.34383e+07	7.96879e+07		2.07976e+07	0.32784
High	Master Protein	Q9U2Q8	Peptidylprolyl isomerase OS=Caenorhabditis elegans OX=6239 GN=fkb-2 PE=1 SV=1	36	61	108	11.6	2.62074e+07	548151	7080022	1.59316e+07	1.30522e+07	6.79285e+06	1.23498e+07	1.0232e+07		1.96298e+07	3.6705e+06		1.81959e+06	0.0926953		9.71493e+06	1.30818e+07		3.41419e+06	0.351437
High	Master Protein	Q95Y97	Replication Protein A homolog OS=Caenorhabditis elegans OX=6239 GN=rpa-2 PE=1 SV=1	13	20	288	32	1.23831e+06	44344.6	284722	721419	844004	324295	494633	428020		1.04116e+06	184320		91373.7	0.0877615		389678	574720		149995	0.384921
High	Master Protein	Q23258	Uncharacterized protein OS=Caenorhabditis elegans OX=6239 GN=CELE_ZC373.2 PE=1 SV=2	41	22	104	11.1	3.3118e+06	1.2804e+06	1.10355e+06	1.7251e+06	1.88269e+06	1.52336e+06	777134	1.41976e+06		2.59724e+06	1.40188e+06		694960	0.267576		940344	1.57243e+06		410386	0.436421
High	Master Protein	H2FLJ1	STomatin-Like OS=Caenorhabditis elegans OX=6239 GN=stl-1 PE=1 SV=1	20	22	324	35.6	6.4283e+06	963243	2.30697e+06	4.24137e+06	3.60716e+06	3.43671e+06	3.90025e+06	4.21275e+06		5.01773e+06	2.19998e+06		1.09061e+06	0.21735		3.10361e+06	4.22706e+06		1.10321e+06	0.355461
High	Master Protein	P91997	Uncharacterized protein OS=Caenorhabditis elegans OX=6239 GN=CELE_F53F1.2 PE=1 SV=1	26	18	297	33.5	3.4701e+06		532250	1.76577e+06	2.28905e+06	957534	1.20729e+06	1.07681e+06		2.87958e+06	957534		474683	0.164844		869772	1.42129e+06		370940	0.42648
High	Master Protein	N1NTD8	Ubiquitin carboxyl-terminal hydrolase OS=Caenorhabditis elegans OX=6239 GN=math-33 PE=1 SV=1	8	25	1138	131.8	2.40658e+06	49920.8	797117	1.55806e+06	1.53065e+06	719876	1.45998e+06	1.02401e+06		1.96861e+06	384898		190807	0.0969249		1.12855e+06	1.29103e+06		336944	0.298565
High	Master Protein	P34640	Probable ATP-dependent RNA helicase DDX55 homolog OS=Caenorhabditis elegans OX=6239 GN=ZK512.2 PE=3 SV=2	14	18	578	65.8	2.19144e+06		345272	966058	1.3944e+06	642861	812100	510145		1.79292e+06	642861		318688	0.177749		578686	738102		192636	0.332885
High	Master Protein	Q09450	Probable succinyl-CoA:3-ketoacid coenzyme A transferase, mitochondrial OS=Caenorhabditis elegans OX=6239 GN=C05C10.3 PE=3 SV=1	10	13	521	56.1	5.1401e+06	180584	1.35575e+06	2.7201e+06	3.51597e+06	1.36472e+06	2.76724e+06	1.71112e+06		4.32803e+06	772650		383029	0.0884996		2.06149e+06	2.21561e+06		578249	0.2805
High	Master Protein	O16408	Uncharacterized protein OS=Caenorhabditis elegans OX=6239 GN=C36C5.14 PE=4 SV=1	18	18	201	22.5	1.69305e+06		1.22058e+06	4.07857e+06	745196	803119	2.97602e+06	3.40547e+06		1.21912e+06	803119		398134	0.326573		2.0983e+06	3.74202e+06		976623	0.465435
High	Master Protein	O16462	GRounDhog (Hedgehog-like family) OS=Caenorhabditis elegans OX=6239 GN=grd-5 PE=1 SV=1	29	16	102	10.9	5.552e+06	1530417	1.30411e+06	1.36656e+06	5.33276e+06	2.35557e+06	3.68045e+06	2.01118e+06		5.44238e+06	1.94299e+06		963209	0.176983		2.49228e+06	1.68887e+06		440774	0.176856
High	Master Protein	O45181	Uncharacterized protein OS=Caenorhabditis elegans OX=6239 GN=CELE_K07H8.10 PE=1 SV=1	8	27	798	86.8	1.01069e+07	434190	2.80968e+06	6.65341e+06	5.9669e+06	2.65583e+06	5.23953e+06	4.12057e+06		8.03691e+06	1.54501e+06		765916	0.0952997		4.02461e+06	5.38699e+06		1.40594e+06	0.349336
High	Master Protein	P34308	Calpain clp-1 OS=Caenorhabditis elegans OX=6239 GN=clp-1 PE=2 SV=4	9	15	780	83.6	1.14334e+06		333453	636750	879256	353831	408952	447577		1.0113e+06	353831		175406	0.173447		371203	542164		141498	0.381189
High	Master Protein	G5EF99	Uncharacterized protein OS=Caenorhabditis elegans OX=6239 GN=CELE_ZK1128.7 PE=1 SV=1	25	28	205	23	3.05084e+06	3.47249e+06	2.57646e+06	4.06798e+06	6.47624e+06	3.91164e+06	4.40914e+06	4.24196e+06		4.76354e+06	3.69207e+06		1.83028e+06	0.384228		3.4928e+06	4.15497e+06		1.0844e+06	0.310467
High	Master Protein	Q20819	Elongation factor Ts, mitochondrial OS=Caenorhabditis elegans OX=6239 GN=tsfm-1 PE=2 SV=1	24	12	316	34.1	2.77109e+06		764745	1.8414e+06	1.66015e+06	1.14155e+06	1.59672e+06	1.13182e+06		2.21562e+06	1.14155e+06		565908	0.255417		1.18073e+06	1.48661e+06		387988	0.3286
High	Master Protein	P55954	Cytochrome c oxidase subunit 5A, mitochondrial OS=Caenorhabditis elegans OX=6239 GN=cox-5A PE=1 SV=2	29	37	174	20.1	1.3302e+07	638402	3.29188e+06	6.72809e+06	7.95733e+06	3.04098e+06	4.71523e+06	4.4686e+06		1.06297e+07	1.83969e+06		911999	0.0857975		4.00356e+06	5.59834e+06		1.4611e+06	0.364951
High	Master Protein	Q21832	RNA-binding protein 8A OS=Caenorhabditis elegans OX=6239 GN=rnp-4 PE=1 SV=1	35	17	142	16.1	2.48619e+06	37739.4	558686	1.19994e+06	1.37707e+06	629155	1.09588e+06	925541		1.93163e+06	333447		165301	0.0855761		827284	1.06274e+06		277363	0.335269
High	Master Protein	O16305	Calmodulin OS=Caenorhabditis elegans OX=6239 GN=cmd-1 PE=1 SV=3	40	40	149	16.8	1.21536e+07	409776	4.22569e+06	1.04478e+07	8.55504e+06	3.9271e+06	7.70271e+06	5.17975e+06		1.03543e+07	2.16844e+06		1.07497e+06	0.103818		5.9642e+06	7.81378e+06		2.0393e+06	0.341924
High	Master Protein	P91502	Ubiquitin carboxyl-terminal hydrolase OS=Caenorhabditis elegans OX=6239 GN=usp-5 PE=1 SV=2	9	15	789	88.8	2.78892e+06		675370	1.61749e+06	1.28689e+06	394225	1.03236e+06	884771		2.03791e+06	394225		195431	0.0958979		853863	1.25113e+06		326531	0.382416
High	Master Protein	Q9N425	COP9 signalosome complex subunit 3 OS=Caenorhabditis elegans OX=6239 GN=csn-3 PE=1 SV=4	9	24	501	55.8	1.70641e+06	45991.3	375705	856129	1.09339e+06	524197	595281	519059		1.3999e+06	285094		141331	0.100958		485493	687594		179454	0.369632
High	Master Protein	Q19579	Polyadenylate-binding protein OS=Caenorhabditis elegans OX=6239 GN=pab-2 PE=1 SV=1	10	34	692	75.9	1.58807e+06	42720.7	527845	1685567	1.02485e+06	487166	953194	858346		1.30646e+06	264943		131342	0.100532		740519	1.27196e+06		331966	0.448288
High	Master Protein	O62146	Putative phospholipase B-like 2 OS=Caenorhabditis elegans OX=6239 GN=F09B12.3 PE=1 SV=2	12	25	582	66.6	6.56559e+06	27020.7	2.01592e+06	4.84592e+06	3.24106e+06	1611671	4140895	3.24785e+06		4.90332e+06	819346		406178	0.0828373		3.07841e+06	4.04688e+06		1.05619e+06	0.343096
High	Master Protein	Q9XUV0	Proteasome subunit pbs-5 OS=Caenorhabditis elegans OX=6239 GN=pbs-5 PE=3 SV=1	23	28	284	31.2	5.97257e+07	1.63731e+06	1.54135e+07	4.77832e+07	2.93314e+07	1.48177e+07	3.6459e+07	2.9351e+07		4.45286e+07	8.22753e+06		4.07867e+06	0.0915967		2.59363e+07	3.85671e+07		1.00656e+07	0.388088
High	Master Protein	Q95PZ7	Uncharacterized protein OS=Caenorhabditis elegans OX=6239 GN=CELE_Y66D12A.9 PE=1 SV=1	27	20	248	28.7	8.23003e+06	280841	2.50502e+06	6.57136e+06	6.40252e+06	2.21963e+06	5.85492e+06	4.79437e+06		7.31628e+06	1.25024e+06		619786	0.0847133		4.17997e+06	5.68287e+06		1.48316e+06	0.354826
High	Master Protein	Q17971	Uncharacterized protein OS=Caenorhabditis elegans OX=6239 GN=C14C10.5 PE=1 SV=1	6	20	1908	219.7	2.60423e+06		508978	778509	1.47248e+06	246044	650737	565556		2.03835e+06	246044		121973	0.0598388		579857	672032		175392	0.302475
High	Master Protein	P62784	Histone H4 OS=Caenorhabditis elegans OX=6239 GN=his-1 PE=1 SV=2	50	97	103	11.4	7.18857e+07	1.82923e+06	1.49179e+07	4.44783e+07	5.15002e+07	1.95952e+07	2.69785e+07	2.33008e+07		6.16929e+07	1.07122e+07		5.31041e+06	0.086078		2.09482e+07	3.38895e+07		8.84477e+06	0.422221
High	Master Protein	Q9XVJ3	Quinoid DihydroPteridine Reductase OS=Caenorhabditis elegans OX=6239 GN=qdpr-1 PE=1 SV=1	25	26	236	24.7	3163548	53616.6	631507	2.11567e+06	2.00813e+06	1.11271e+06	1.43283e+06	1.00261e+06		2.58584e+06	583163		289094	0.111799		1.03217e+06	1.55914e+06		406916	0.394234
High	Master Protein	H2KZY6	Pharyngeal MARGginal cell marker OS=Caenorhabditis elegans OX=6239 GN=marg-1 PE=1 SV=1	20	18	336	37.7	2.40391e+06	1.6137e+06	1.90496e+06	1.90266e+06	3.0874e+06	1.27123e+06	1.43804e+06	2.41369e+06		2.74566e+06	1.44246e+06		715079	0.26044		1.6715e+06	2.15818e+06		563259	0.336978
High	Master Protein	Q17849	Heat Shock Protein OS=Caenorhabditis elegans OX=6239 GN=hsp-25 PE=1 SV=1	33	44	219	25.2	7.1282e+06	2.66103e+06	4.97124e+06	7.60079e+06	5.53264e+06	3.31374e+06	5.38925e+06	6.73617e+06		6.33042e+06	2.98738e+06		1.48095e+06	0.233941		5.18025e+06	7.16848e+06		1.87089e+06	0.361158
High	Master Protein	U4PMA7	PLaSTin (Actin bundling protein) homolog OS=Caenorhabditis elegans OX=6239 GN=plst-1 PE=1 SV=1	19	16	370	41.2	2.87112e+06	170240	881483	2.39539e+06	2.22679e+06	1.06177e+06	1.51437e+06	1.4221e+06		2.54896e+06	616007		305376	0.119804		1.19793e+06	1.90875e+06		498160	0.415852
High	Master Protein	O62198	Uncharacterized protein OS=Caenorhabditis elegans OX=6239 GN=CELE_F32A11.1 PE=1 SV=1	22	18	319	35.5	2.73462e+06	98636.7	352666	1.19845e+06	1.67101e+06	559015	920412	741061		2.20281e+06	328826		163010	0.0740009		636539	969754		253094	0.39761
High	Master Protein	Q09359	Uncharacterized protein ZK1307.1 OS=Caenorhabditis elegans OX=6239 GN=ZK1307.1 PE=4 SV=1	21	13	279	31.2	4.16415e+06	127342	1.14416e+06	2.6609e+06	2832599	835882	2.67661e+06	1.74554e+06		3.49837e+06	481612		238751	0.0682464		1.91038e+06	2.20322e+06		575015	0.300995
High	Master Protein	P52819	60S ribosomal protein L22 OS=Caenorhabditis elegans OX=6239 GN=rpl-22 PE=1 SV=3	43	98	130	14.9	9.57911e+07	5.06031e+06	3.0288e+07	5.97263e+07	5.96502e+07	3.07978e+07	5.24017e+07	4.11348e+07		7.77206e+07	1.79291e+07		8.88806e+06	0.114359		4.13448e+07	5.04305e+07		1.31618e+07	0.318341
High	Master Protein	Q22763	NEPrilysin metallopeptidase family OS=Caenorhabditis elegans OX=6239 GN=nep-22 PE=1 SV=2	10	16	798	88.5	1.6284e+06		843452	1.65681e+06	969825	198217	1.38834e+06	616533		1.29911e+06	198217		98263	0.0756386		1.11589e+06	1.13667e+06		296657	0.265847
High	Master Protein	G5EEH9	Nuclear pore complex protein Nup98-Nup96 OS=Caenorhabditis elegans OX=6239 GN=npp-10 PE=1 SV=1	5	11	1678	180.3	1.63815e+06	226962	232799	586894	896227	756035	336563	440472		1.26719e+06	491498		243653	0.192278		284681	513683		134065	0.470931
High	Master Protein	O44897	HAlF transporter (PGP related) OS=Caenorhabditis elegans OX=6239 GN=haf-9 PE=1 SV=2	7	15	815	90.7	1.34386e+06	25752.1	439205	836623	762131	425382	732950	552640		1.053e+06	225567		111821	0.106194		586077	694631		181291	0.309329
High	Master Protein	O44727	CalPoNin OS=Caenorhabditis elegans OX=6239 GN=cpn-4 PE=1 SV=3	32	26	154	17.3	1.64775e+07	1.01202e+07	5.42244e+06	1.88293e+07	7.17186e+06	2.74109e+07	8.94549e+06	1.34336e+07		1.18247e+07	1.87655e+07		9.30271e+06	0.78672		7.18396e+06	1.61315e+07		4.21012e+06	0.586044
High	Master Protein	Q9TYY0	Uncharacterized protein OS=Caenorhabditis elegans OX=6239 GN=CELE_M57.2 PE=1 SV=1	11	15	580	67.2	1.91092e+06	28120.1	435637	1.51163e+06	1.27993e+06	540273	1.03635e+06	809524		1.59542e+06	284197		140886	0.0883065		735995	1.16058e+06		302897	0.411547
High	Master Protein	Q20264	Fatty Acid CoA Synthetase family OS=Caenorhabditis elegans OX=6239 GN=acs-11 PE=1 SV=3	15	18	505	55.7	2.4788e+06	28045.6	307276	1.63168e+06	1.39173e+06	592022	1.15582e+06	890197		1.93526e+06	310034		153694	0.0794179		731549	1.26094e+06		329090	0.449853
High	Master Protein	Q22968	Aminomethyltransferase OS=Caenorhabditis elegans OX=6239 GN=gcst-1 PE=1 SV=1	20	37	402	43.9	8970250	80626	2.24612e+06	5.54542e+06	5.40681e+06	2.02103e+06	5.04812e+06	3.29676e+06		7.18853e+06	1.05083e+06		520931	0.072467		3.64712e+06	4.42109e+06		1.15385e+06	0.316373
High	Master Protein	A0A0K3ASH9	Uncharacterized protein OS=Caenorhabditis elegans OX=6239 GN=CELE_Y50D4B.4 PE=1 SV=1	14	19	791	90.4	3.87077e+06	57509.5	1.32905e+06	3.19475e+06	2.11979e+06	1.64662e+06	2.72893e+06	2.14891e+06		2.99528e+06	852064		422397	0.141021		2.02899e+06	2.67183e+06		697317	0.343677
High	Master Protein	G5EDE8	ERGIC-53-like protein OS=Caenorhabditis elegans OX=6239 GN=ile-1 PE=1 SV=1	17	17	492	54.9	5.02113e+06	264733	1.87654e+06	4.21864e+06	3.47163e+06	1.59688e+06	3.69713e+06	3.04334e+06		4.24638e+06	930806		461433	0.108665		2.78684e+06	3.63099e+06		947645	0.340043
High	Master Protein	O02485	Uncharacterized protein ZK1073.1 OS=Caenorhabditis elegans OX=6239 GN=ZK1073.1 PE=3 SV=1	15	17	325	35.6	2.25801e+06		578890	1.5093e+06	1.2963e+06	734077	1.06304e+06	1.18904e+06		1.77715e+06	734077		363907	0.20477		820966	1.34917e+06		352117	0.428906
High	Master Protein	G5ECU1	Skp1-related protein OS=Caenorhabditis elegans OX=6239 GN=skr-1 PE=1 SV=1	32	27	176	20	4.95135e+06		1.34987e+06	3.46045e+06	2.85502e+06	2.20278e+06	3.07323e+06	2.18323e+06		3.90318e+06	2.20278e+06		1.092e+06	0.279771		2.21155e+06	2.82184e+06		736467	0.33301
High	Master Protein	Q9XWP7	Eukaryotic Initiation Factor OS=Caenorhabditis elegans OX=6239 GN=eif-3.j PE=1 SV=1	25	36	212	23	5.1154e+06	151508	1.28238e+06	3.12658e+06	3.1935e+06	1.52544e+06	2.61213e+06	2.05358e+06		4.15445e+06	838474		415661	0.100052		1.94726e+06	2590078		675980	0.347145
High	Master Protein	O17621	Uncharacterized protein OS=Caenorhabditis elegans OX=6239 GN=C29F7.2 PE=1 SV=2	18	26	394	44.9	2.78773e+06	288416	530080	1.7324e+06	1.54454e+06	1.01646e+06	1.20969e+06	1.18807e+06		2.16613e+06	652437		323435	0.149315		869888	1.46024e+06		381104	0.438107
High	Master Protein	Q95YA9	Adenylyl cyclase-associated protein OS=Caenorhabditis elegans OX=6239 GN=cas-1 PE=1 SV=1	4	14	1256	139.8	1.65114e+06		479580	1.12927e+06	1.10329e+06	598530	886259	678386		1.37721e+06	598530		296712	0.215444		682919	903827		235888	0.345411
High	Master Protein	O17287	Mitochondrial import receptor subunit TOM22 homolog OS=Caenorhabditis elegans OX=6239 GN=tomm-22 PE=3 SV=1	41	16	109	12.2	3.40266e+06	85508.6	639253	1.91218e+06	1.6525e+06	645127	1.22354e+06	1.12281e+06		2.52758e+06	365318		181101	0.0716497		931397	1.51749e+06		396047	0.425218
High	Master Protein	G5ECC9	Mitochondrial Ribosomal Protein, Small OS=Caenorhabditis elegans OX=6239 GN=mrps-27 PE=1 SV=1	18	18	424	48.2	2.97843e+06		453302	1.37949e+06	1.70731e+06	520326	1.26094e+06	711608		2.34287e+06	520326		257944	0.110097		857122	1.04555e+06		272876	0.318363
High	Master Protein	V6CLA7	E3 ubiquitin-protein ligase hecd-1 OS=Caenorhabditis elegans OX=6239 GN=hecd-1 PE=1 SV=1	2	9	2650	292.3	1.04312e+06		136783	662645	451227	232701	463977	265539		747176	232701		115358	0.154392		300380	464092		121122	0.40323
High	Master Protein	Q8MQB5	Regulator of Microtubule Dynamics OS=Caenorhabditis elegans OX=6239 GN=rmd-2 PE=1 SV=2	24	43	378	42.5	2.06507e+07	362115	4.61164e+06	1.27739e+07	1.0757e+07	5.03734e+06	9.94691e+06	7.11027e+06		1.57038e+07	2.69973e+06		1.33835e+06	0.0852242		7.27928e+06	9.94209e+06		2.59477e+06	0.35646
High	Master Protein	O01619	Uncharacterized protein OS=Caenorhabditis elegans OX=6239 GN=unc-132 PE=1 SV=2	17	14	501	57.6	1.86157e+06		267558	876784	922085	505258	673604	612895		1.39183e+06	505258		250474	0.179961		470581	744839		194394	0.413094
High	Master Protein	Q27473	Annexin OS=Caenorhabditis elegans OX=6239 GN=nex-3 PE=1 SV=1	19	21	317	36.1	2.1757e+06	122349	932390	2.40436e+06	1.84289e+06	1.13321e+06	1.57717e+06	1.4877e+06		2.00929e+06	627781		311213	0.154887		1.25478e+06	1.94603e+06		507891	0.404765
High	Master Protein	O62106	Eukaryotic translation initiation factor 6 OS=Caenorhabditis elegans OX=6239 GN=eif-6 PE=3 SV=1	24	30	246	26.3	4681020	91595.2	1.44335e+06	3.23568e+06	3.73338e+06	1.51158e+06	2.64254e+06	1.92586e+06		4.2072e+06	801589		397375	0.0944513		2.04295e+06	2.58077e+06		673550	0.329696
High	Master Protein	Q17499	Uncharacterized protein OS=Caenorhabditis elegans OX=6239 GN=B0395.3 PE=1 SV=1	14	13	614	68.9	678742		92232.1	589576	458205	148910	332832	272656		568474	148910		73819.8	0.129856		212532	431116		112516	0.529408
High	Master Protein	Q69Z12	Myosin Light Chain OS=Caenorhabditis elegans OX=6239 GN=mlc-7 PE=1 SV=1	50	10	153	17.3	2.03155e+06		509571	1.79769e+06	1.21494e+06	651468	935494	745790		1.62325e+06	651468		322955	0.198956		722533	1.27174e+06		331909	0.459368
High	Master Protein	Q23068	Epoxide hydrolase OS=Caenorhabditis elegans OX=6239 GN=CELE_W01A11.1 PE=1 SV=1	12	10	452	51.4	2.08334e+06	77753.1	733842	1.28619e+06	1.07034e+06	352728	1.19698e+06	929988		1.57684e+06	215241		106702	0.0676683		965409	1.10809e+06		289197	0.29956
High	Master Protein	Q9N584	Uncharacterized protein OS=Caenorhabditis elegans OX=6239 GN=let-630 PE=1 SV=2	11	13	664	75.3	1.19935e+06	43476	184495	503970	635311	316991	495866	580157		917329	180233		89347.9	0.0974001		340181	542063		141472	0.415873
High	Master Protein	O01532	ASpartyl Protease OS=Caenorhabditis elegans OX=6239 GN=asp-5 PE=1 SV=1	8	10	393	42	6.51421e+06	141889	1.97324e+06	2.9396e+06	3.27529e+06	1.25747e+06	3.25957e+06	1.80576e+06		4.89475e+06	699679		346855	0.0708626		2.61641e+06	2.37268e+06		619241	0.236676
High	Master Protein	O01816	YTochrome B OS=Caenorhabditis elegans OX=6239 GN=cytb-5.2 PE=1 SV=1	43	14	141	15.6	5.75029e+06	141041	1.19059e+06	3.92679e+06	3.35501e+06	1.34267e+06	2.88564e+06	961916		4.55265e+06	741854		367763	0.08078		2.03811e+06	2.44435e+06		637947	0.313008
High	Master Protein	P91374	60S ribosomal protein L15 OS=Caenorhabditis elegans OX=6239 GN=rpl-15 PE=3 SV=1	16	50	204	24.1	3.21746e+07	312074	3.63835e+06	9.38308e+06	1.11657e+07	1.90303e+06	9.86963e+06	5.83514e+06		2.16701e+07	1.10755e+06		549052	0.0253368		6.75399e+06	7.60911e+06		1.98589e+06	0.294032
High	Master Protein	G5EG67	Uncharacterized protein OS=Caenorhabditis elegans OX=6239 GN=tag-10 PE=1 SV=1	12	5	473	53	732870	113934	201827	64206	559459		73154.5	152517		646164	113934		56481.2	0.08741		137491	108362		28281.1	0.205695
High	Master Protein	Q9NAB0	Glutathione S-Transferase OS=Caenorhabditis elegans OX=6239 GN=gst-39 PE=1 SV=1	30	27	209	23.3	2.30654e+06	152779	861208	1.73702e+06	1284231	710564	1.67725e+06	938329		1.79538e+06	431672		213995	0.119191		1.26923e+06	1.33767e+06		349117	0.275062
High	Master Protein	Q17693	Probable methylenetetrahydrofolate reductase OS=Caenorhabditis elegans OX=6239 GN=mthf-1 PE=3 SV=2	12	15	663	75.4	1.62295e+06		270282	733219	1.16937e+06	480601	757503	502479		1.39616e+06	480601		238251	0.170647		513893	617849		161251	0.313784
High	Master Protein	Q20228	40S ribosomal protein S9 OS=Caenorhabditis elegans OX=6239 GN=rps-9 PE=3 SV=1	29	141	189	21.9	1.82647e+08	4.40609e+06	4.92231e+07	1.13359e+08	1.18991e+08	5.07779e+07	8.44508e+07	6.67665e+07		1.50819e+08	2.7592e+07		1.36783e+07	0.0906936		6.6837e+07	9.00628e+07		2.35053e+07	0.351681
High	Master Protein	G5EFI4	Galectin OS=Caenorhabditis elegans OX=6239 GN=lec-5 PE=1 SV=1	18	55	314	35.4	1.80199e+07	1.65511e+06	6.25582e+06	1.31272e+07	1.02933e+07	5.16846e+06	1.02062e+07	8.6375e+06		1.41566e+07	3.41179e+06		1.69134e+06	0.119474		8.23102e+06	1.08823e+07		2.84016e+06	0.345056
High	Master Protein	P43510	Cathepsin B-like cysteine proteinase 6 OS=Caenorhabditis elegans OX=6239 GN=cpr-6 PE=1 SV=1	12	23	379	42.4	3.80924e+06	282408	1.13736e+06	1.65961e+06	2.78831e+06	1.09948e+06	991370	1.235e+06		3.29877e+06	690946		342526	0.103834		1.06436e+06	1.44731e+06		377730	0.354888
High	Master Protein	G5EGN2	Delta(9)-fatty-acid desaturase fat-6 OS=Caenorhabditis elegans OX=6239 GN=fat-6 PE=2 SV=1	13	22	339	39	2.84828e+06	96461.6	595041	755373	1.94194e+06	393102	1.06635e+06	529629		2.39511e+06	244782		121347	0.0506644		830693	642501		167685	0.201862
High	Master Protein	Q9XWL1	TransThyretin-Related family domain OS=Caenorhabditis elegans OX=6239 GN=ttr-17 PE=1 SV=1	47	17	131	14.8	1.54315e+06		495420	1.09709e+06	970880	324498	1.12215e+06	983090		1.25701e+06	324498		160865	0.127974		808787	1.04009e+06		271451	0.335627
High	Master Protein	Q19063	Uncharacterized protein OS=Caenorhabditis elegans OX=6239 GN=CELE_E04F6.8 PE=1 SV=1	41	16	128	14	2.38927e+06	38298	1.26362e+06	2.72384e+06	1.49267e+06	873207	2.54342e+06	2.3601e+06		1.94097e+06	455753		225932	0.116402		1.90352e+06	2.54197e+06		663424	0.348525
High	Master Protein	Q94216	DNaJ domain (Prokaryotic heat shock protein) OS=Caenorhabditis elegans OX=6239 GN=dnj-11 PE=1 SV=1	10	13	589	69.4	1.27445e+06		253599	825510	618602	243710	632597	306087		946528	243710		120816	0.127641		443098	565799		147667	0.33326
High	Master Protein	Q23098	NADH Ubiquinone Oxidoreductase OS=Caenorhabditis elegans OX=6239 GN=nuo-6 PE=1 SV=2	51	35	172	20.4	9.67324e+06	730891	2.86793e+06	5.84298e+06	6.51803e+06	2.58541e+06	5.04726e+06	4.10828e+06		8.09563e+06	1.65815e+06		822001	0.101536		3.9576e+06	4.97563e+06		1.29858e+06	0.328123
High	Master Protein	Q10051	Pre-mRNA-processing factor 19 OS=Caenorhabditis elegans OX=6239 GN=prp-19 PE=3 SV=2	12	8	492	53.2	1.1773e+06	32772.7	412297	1.19524e+06	683050	368180	908446	625001		930174	200476		99383.1	0.106843		660371	910119		237530	0.359692
High	Master Protein	Q9BL33	Uncharacterized protein OS=Caenorhabditis elegans OX=6239 GN=CELE_Y71H2AM.4 PE=1 SV=1	27	26	139	16.3	4.73242e+06	457329	1.70656e+06	3283816	3.19319e+06	1.86655e+06	2.47542e+06	2.08808e+06		3.96281e+06	1.16194e+06		576013	0.145355		2.09099e+06	2.68595e+06		701000	0.335248
High	Master Protein	H2KZJ5	GLutaRedoXin OS=Caenorhabditis elegans OX=6239 GN=glrx-3 PE=1 SV=1	17	12	345	38.5	4509025	178909	1.83585e+06	3.28918e+06	2.97142e+06	1.72284e+06	2737076	2.21938e+06		3.74022e+06	950872		471380	0.12603		2.28646e+06	2.75428e+06		718834	0.314387
High	Master Protein	Q95Y89	Pescadillo homolog OS=Caenorhabditis elegans OX=6239 GN=lpd-7 PE=3 SV=1	11	17	531	61.6	2.34034e+06	76733.4	458942	1.21243e+06	1.42003e+06	567267	1.07164e+06	755985		1.88018e+06	322000		159627	0.0848995		765292	984208		256867	0.335645
High	Master Protein	Q9U2A8	60S ribosomal protein L37a OS=Caenorhabditis elegans OX=6239 GN=rpl-43 PE=3 SV=3	48	36	91	10.1	1.94363e+07	905223	4.91562e+06	8.68364e+06	8.45164e+06	2.72034e+06	5.59621e+06	3.82275e+06		1.3944e+07	1.81278e+06		898657	0.0644477		5.25591e+06	6.25319e+06		1.63201e+06	0.310509
High	Master Protein	P34685	F-actin-capping protein subunit alpha OS=Caenorhabditis elegans OX=6239 GN=cap-1 PE=2 SV=1	24	17	282	32.2	2.13543e+06	378774	947729	2345009	2.09759e+06	835125	1.73286e+06	1.74434e+06		2.11651e+06	606950		300886	0.142161		1.34029e+06	2.04468e+06		533636	0.398149
High	Master Protein	G5EE72	Uncharacterized protein OS=Caenorhabditis elegans OX=6239 GN=mrp-5 PE=1 SV=1	4	6	1427	158.6	901285		64213.3	181039	503973	44559.1	268925	52813.5		702629	44559.1		22089.5	0.0314383		166569	116926		30516.4	0.183206
High	Master Protein	Q95ZS5	Uncharacterized protein OS=Caenorhabditis elegans OX=6239 GN=CELE_F56A8.3 PE=1 SV=1	13	22	444	49.4	1.00873e+08	6.31328e+07	3.9313e+07	1.30405e+08	1.18192e+08	6.17622e+07	9.2069e+07	1.0641e+08		1.09533e+08	6.24475e+07		3.09574e+07	0.282631		6.5691e+07	1.18407e+08		3.09029e+07	0.470429
High	Master Protein	Q9XUB7	Fatty Acid/Retinol binding protein OS=Caenorhabditis elegans OX=6239 GN=far-6 PE=1 SV=1	32	49	184	20.6	6.73629e+06	114783	1.56458e+06	4.47584e+06	4.02968e+06	2.19695e+06	2.0541e+06	2.20031e+06		5.38298e+06	1.15587e+06		573003	0.106447		1.80934e+06	3.33807e+06		871197	0.4815
High	Master Protein	P51875	Guanine nucleotide-binding protein G(o) subunit alpha OS=Caenorhabditis elegans OX=6239 GN=goa-1 PE=1 SV=3	16	11	354	40.4	1.8923e+06		707980	1.8037e+06	1.0156e+06	700122	1.12432e+06	965858		1.45395e+06	700122		347075	0.238711		916152	1.38478e+06		361411	0.394488
High	Master Protein	Q21763	Uncharacterized protein OS=Caenorhabditis elegans OX=6239 GN=CELE_R05H5.3 PE=1 SV=1	22	29	149	17.3	1.00562e+07	329934	1.91566e+06	5.80765e+06	5.73575e+06	2.98781e+06	4.48211e+06	3.62031e+06		7.896e+06	1.65887e+06		822361	0.104149		3.19888e+06	4.71398e+06		1.23029e+06	0.3846
High	Master Protein	Q9TYJ7	Dolichol-phosphate mannosyltransferase subunit 1 OS=Caenorhabditis elegans OX=6239 GN=dpm-1 PE=1 SV=2	34	11	239	26.9	1.63428e+06	135254	584864	1.30994e+06	952592	685746	964755	876048		1.29343e+06	410500		203499	0.157332		774809	1.09299e+06		285258	0.368165
High	Master Protein	Q17633	Uncharacterized protein OS=Caenorhabditis elegans OX=6239 GN=C04G2.9 PE=1 SV=2	18	21	371	41.9	949313		283939	560409	687098	265057	404073	289056		818206	265057		131398	0.160593		344006	424732		110850	0.322233
High	Master Protein	Q23680	Probable V-type proton ATPase subunit F OS=Caenorhabditis elegans OX=6239 GN=vha-9 PE=3 SV=1	57	22	121	13.3	3.23458e+06	33925.6	601193	2.04987e+06	2.02596e+06	703159	1.48548e+06	876299		2.63027e+06	368542		182699	0.0694604		1.04333e+06	1.46308e+06		381847	0.365987
High	Master Protein	G5EEH6	Isovaleryl-CoA dehydrogenase OS=Caenorhabditis elegans OX=6239 GN=ivd-1 PE=1 SV=1	19	17	419	45.6	4.44648e+06	211189	1.08564e+06	2.34105e+06	2.6193e+06	1.19191e+06	1.97364e+06	1.61018e+06		3.53289e+06	701550		347782	0.0984414		1.52964e+06	1.97561e+06		515612	0.33708
High	Master Protein	P91127	Tubulin polymerization-promoting protein homolog OS=Caenorhabditis elegans OX=6239 GN=tppp-1 PE=1 SV=1	28	20	180	19.4	4.09762e+06	135951	771123	3.17022e+06	1.70117e+06	1.44314e+06	2.25541e+06	1.68104e+06		2.89939e+06	789544		391404	0.134995		1.51327e+06	2.42563e+06		633062	0.418341
High	Master Protein	Q9N456	GLutaRedoXin OS=Caenorhabditis elegans OX=6239 GN=glrx-10 PE=1 SV=1	58	19	105	11.3	5.76035e+06	141586	1.52043e+06	3.55585e+06	3.70474e+06	1.59004e+06	2.71738e+06	1.96416e+06		4.73254e+06	865812		429213	0.0906939		2.1189e+06	2.76e+06		720328	0.339953
High	Master Protein	G5EG13	DeHydrogenases, Short chain OS=Caenorhabditis elegans OX=6239 GN=dhs-12 PE=1 SV=1	24	7	255	26.6	1.75938e+06	38570.1	819042	1.59026e+06	1.04425e+06	730448	1.46677e+06	1.00224e+06		1.40181e+06	384509		190614	0.135977		1.1429e+06	1.29625e+06		338306	0.296005
High	Master Protein	Q22619	Probable NADH dehydrogenase [ubiquinone] iron-sulfur protein 8, mitochondrial OS=Caenorhabditis elegans OX=6239 GN=T20H4.5 PE=2 SV=1	25	8	212	23.9	2.25804e+06	129503	689682	1.70111e+06	1.4628e+06	564831	933890	892939		1.86042e+06	347167		172103	0.0925076		811786	1.29702e+06		338507	0.416991
High	Master Protein	D4PH96	Ataxin-2 homolog OS=Caenorhabditis elegans OX=6239 GN=atx-2 PE=1 SV=1	5	6	1026	113.4	973496	32989	287625	721918	611013	220124	561129	421129		792254	126556		62738.3	0.0791896		424377	571524		149161	0.351482
High	Master Protein	O76577	26S proteasome non-ATPase regulatory subunit 14 OS=Caenorhabditis elegans OX=6239 GN=rpn-11 PE=1 SV=1	22	26	312	34.6	7.12908e+06	558299	2.26493e+06	5.56107e+06	4.72376e+06	1.71106e+06	4.30231e+06	3.38955e+06		5.92642e+06	1.13468e+06		562499	0.0949138		3.28362e+06	4.47531e+06		1.168e+06	0.355706
High	Master Protein	P55955	Transthyretin-like protein 16 OS=Caenorhabditis elegans OX=6239 GN=ttr-16 PE=1 SV=2	29	64	132	14.7	2.34828e+07	727761	6.17692e+06	1.46304e+07	1.64049e+07	5.9996e+06	1.10821e+07	9.40559e+06		1.99439e+07	3.36368e+06		1.66749e+06	0.0836094		8.62953e+06	1.2018e+07		3.13656e+06	0.363468
High	Master Protein	P49632	Ubiquitin-60S ribosomal protein L40 OS=Caenorhabditis elegans OX=6239 GN=ubq-2 PE=3 SV=2	34	235	128	14.6	1.04077e+08	1.20198e+07	3.21897e+07	1.07788e+08	5.5095e+07	4.81896e+07	5.91231e+07	6.04736e+07		7.95858e+07	3.01047e+07		1.4924e+07	0.18752		4.56564e+07	8.41306e+07		2.19571e+07	0.48092
High	Master Protein	Q23378	TransThyretin-Related family domain OS=Caenorhabditis elegans OX=6239 GN=ttr-48 PE=1 SV=1	30	11	164	18.6	2.1824e+06		580412	1.01966e+06	1.34675e+06	131877	1.09306e+06	730339		1.76457e+06	131877		65375.9	0.0370491		836735	874997		228364	0.272922
High	Master Protein	Q966I8	Proteasome subunit beta OS=Caenorhabditis elegans OX=6239 GN=pbs-1 PE=1 SV=2	23	25	242	26.4	4.32712e+06	188689	1.60712e+06	3.02335e+06	3.28336e+06	1.13979e+06	2.25852e+06	1.59406e+06		3.80524e+06	664238		329286	0.0865347		1.93282e+06	2.30871e+06		602545	0.311744
High	Master Protein	O01868	60S ribosomal protein L24 OS=Caenorhabditis elegans OX=6239 GN=rpl-24.1 PE=3 SV=1	35	91	159	17.8	126713605	9.45548e+06	4.18123e+07	9.13954e+07	7.51632e+07	4.04709e+07	7.02437e+07	5.50713e+07		1.00938e+08	2.49632e+07		1.23751e+07	0.122601		5.6028e+07	7.32334e+07		1.9113e+07	0.341134
High	Master Protein	G5EE74	Aspergillus NUclear Division related OS=Caenorhabditis elegans OX=6239 GN=nud-1 PE=1 SV=1	15	15	320	36.4	2.74726e+06	61253	811054	2.21428e+06	1.73387e+06	850313	1.5412e+06	1.5046e+06		2.24057e+06	455783		225947	0.100844		1.17613e+06	1.85944e+06		485292	0.412619
High	Master Protein	P53596	Succinate--CoA ligase [ADP/GDP-forming] subunit alpha, mitochondrial OS=Caenorhabditis elegans OX=6239 GN=sucl-1 PE=3 SV=1	24	38	322	33.8	5.46016e+06	96878.1	2.66502e+06	5.1208e+06	3.29492e+06	1.84028e+06	4.16403e+06	3.15113e+06		4.37754e+06	968579		480158	0.109687		3.41452e+06	4.13596e+06		1.07944e+06	0.316131
High	Master Protein	Q965Q1	Uncharacterized protein OS=Caenorhabditis elegans OX=6239 GN=CELE_Y22D7AL.10 PE=1 SV=1	43	77	108	11.8	4.6094e+07	1.16748e+06	1.15308e+07	2.3566e+07	2.40116e+07	1.09527e+07	2.08376e+07	1.46307e+07		3.50528e+07	6.06011e+06		3.00421e+06	0.0857052		1.61842e+07	1.90983e+07		4.98444e+06	0.307981
High	Master Protein	Q9XTI0	Probable 3-hydroxyisobutyrate dehydrogenase, mitochondrial OS=Caenorhabditis elegans OX=6239 GN=B0250.5 PE=3 SV=1	29	12	299	31.2	5.80729e+06	73088.1	1036724	3.10784e+06	3.83854e+06	1.12853e+06	2.43279e+06	1.83244e+06		4.82291e+06	600810		297842	0.0617557		1.73476e+06	2.47014e+06		644676	0.371623
High	Master Protein	P91253	Probable glutathione S-transferase 7 OS=Caenorhabditis elegans OX=6239 GN=gst-7 PE=3 SV=1	25	34	206	23.1	1.3528e+07	393850	4.63364e+06	10104219	8.33701e+06	3.9807e+06	7.98015e+06	6.08886e+06		1.09325e+07	2.18727e+06		1.08431e+06	0.0991818		6.30689e+06	8.09654e+06		2.1131e+06	0.335046
High	Master Protein	K7ZUH9	Histone H3 OS=Caenorhabditis elegans OX=6239 GN=his-40 PE=1 SV=1	35	28	136	15.3	5.69726e+07	2.12668e+06	1.43348e+07	5.11911e+07	3.1426e+07	1.53188e+07	22197368	2.90869e+07		4.41993e+07	8.72273e+06		4.32416e+06	0.0978332		1.82661e+07	4.0139e+07		1.04758e+07	0.573512
High	Master Protein	P34388	Probable 40S ribosomal protein S9, mitochondrial OS=Caenorhabditis elegans OX=6239 GN=mrps-9 PE=3 SV=2	21	10	392	43.7	1.26879e+06	36611.9	152954	715503	908379	258310	500094	434644		1.08859e+06	147461		73101.4	0.0671526		326524	575074		150087	0.459653
High	Master Protein	Q9NAB2	Glutathione S-Transferase OS=Caenorhabditis elegans OX=6239 GN=gst-28 PE=1 SV=1	24	36	209	23.6	1.49854e+06	63675	297093	968732	726850	279453	589807	478972		1.11269e+06	171564		85050.2	0.0764363		443450	723852		188917	0.426016
High	Master Protein	O02109	Uncharacterized protein OS=Caenorhabditis elegans OX=6239 GN=CELE_W08F4.3 PE=1 SV=1	17	8	228	25.6	1.30945e+06		397772	721456	752395	110546	645137	415855		1.03092e+06	110546		54801.5	0.0531576		521454	568655		148412	0.284612
High	Master Protein	Q9BL64	Uncharacterized protein OS=Caenorhabditis elegans OX=6239 GN=CELE_Y54H5A.2 PE=1 SV=2	20	6	375	41.5	595385		110817	372393	366776	123574	334518	163679		481080	123574		61260.1	0.127339		222668	268036		69954.2	0.314164
High	Master Protein	Q9N4Z7	MeValonate Kinase OS=Caenorhabditis elegans OX=6239 GN=mvk-1 PE=1 SV=2	13	6	607	64.1	1.32768e+06	255661	386804	739340	1.16164e+06	800736	568301	460438		1.24466e+06	528198		261846	0.210375		477552	599889		156564	0.327846
High	Master Protein	O16405	Uncharacterized protein OS=Caenorhabditis elegans OX=6239 GN=C36C5.5 PE=1 SV=1	11	25	204	23.2	1.92607e+06	28306	1.00105e+06	2.43583e+06	1.28559e+06	822173	2.24033e+06	1.6605e+06		1.60583e+06	425240		210806	0.131275		1.62069e+06	2.04816e+06		534546	0.329827
High	Master Protein	Q22054	40S ribosomal protein S16 OS=Caenorhabditis elegans OX=6239 GN=rps-16 PE=1 SV=3	53	80	144	16.3	171544659	7649487	5.03088e+07	1.05768e+08	9.18029e+07	4.14089e+07	8.29184e+07	6.52853e+07		1.31674e+08	2.45292e+07		1.216e+07	0.0923491		6.66136e+07	8.55264e+07		2.23214e+07	0.335087
High	Master Protein	Q9XXN4	Nucleolar GTP-binding protein 2 OS=Caenorhabditis elegans OX=6239 GN=ngp-1 PE=1 SV=2	8	7	651	73.3	2.13649e+06		363966	1.66074e+06	1.0331e+06	556386	1.07255e+06	945756		1.5848e+06	556386		275820	0.174041		718257	1.30325e+06		340133	0.473553
High	Master Protein	Q27464	Glucose-6-phosphate 1-dehydrogenase OS=Caenorhabditis elegans OX=6239 GN=gspd-1 PE=3 SV=1	14	12	522	60.2	4.01569e+06	119055	1.25875e+06	2.33114e+06	2.99088e+06	1.36149e+06	2.3952e+06	1.43643e+06		3.50329e+06	740272		366978	0.104753		1.82698e+06	1.88379e+06		491646	0.269104
High	Master Protein	Q18074	Uncharacterized protein OS=Caenorhabditis elegans OX=6239 GN=C18B2.3 PE=1 SV=2	25	13	236	26.6	1.45051e+06	475546	814052	2.93155e+06	1.22534e+06	1.30515e+06	883760	1.90268e+06		1.33792e+06	890346		441375	0.329896		848906	2.41712e+06		630838	0.743119
High	Master Protein	Q20974	Uncharacterized protein OS=Caenorhabditis elegans OX=6239 GN=CELE_F58B4.5 PE=1 SV=1	14	12	423	48.7	1.10845e+06		369187	496557	886602	34506.7	779927	293446		997525	34506.7		17106.2	0.0171486		574557	395001		103091	0.179426
High	Master Protein	Q23146	RAB family OS=Caenorhabditis elegans OX=6239 GN=rab-7 PE=1 SV=1	27	24	209	23.4	4.82599e+06	219803	1.42701e+06	2.50378e+06	3.65166e+06	1784203	3.03761e+06	1.92044e+06		4.23882e+06	1.002e+06		496727	0.117185		2.23231e+06	2.21211e+06		577334	0.258626
High	Master Protein	P49180	60S ribosomal protein L35a OS=Caenorhabditis elegans OX=6239 GN=rpl-33 PE=1 SV=3	31	139	124	13.8	1.30605e+08	8.03136e+06	4.12969e+07	7.67375e+07	7.0551e+07	2.77792e+07	6.87269e+07	5.4342e+07		1.00578e+08	1.79053e+07		8.87627e+06	0.0882527		5.50119e+07	6.55397e+07		1.71051e+07	0.310934
High	Master Protein	O02238	Prion-like-(Q/N-rich)-domain-bearing protein OS=Caenorhabditis elegans OX=6239 GN=pqn-27 PE=1 SV=2	10	21	534	61.1	1.92893e+06	53332	366424	1.38574e+06	930319	506094	904419	791863		1.42963e+06	279713		138663	0.0969928		635422	1.0888e+06		284164	0.447205
High	Master Protein	Q23237	Proteasome subunit beta type-3 OS=Caenorhabditis elegans OX=6239 GN=pbs-3 PE=1 SV=1	24	27	204	22.7	5.37587e+06	361040	3.45961e+06	5.46238e+06	3.8735e+06	1.79519e+06	2.82366e+06	3.0662e+06		4.62468e+06	1.07812e+06		534459	0.115567		3.14163e+06	4.26429e+06		1.11293e+06	0.354252
High	Master Protein	O61235	Catalase-2 OS=Caenorhabditis elegans OX=6239 GN=ctl-1 PE=2 SV=3	15	19	497	57.3	1.57291e+06		526711	991531	909788	311488	1.0673e+06	605451		1.24135e+06	311488		154416	0.124393		797004	798491		208397	0.261475
High	Master Protein	Q9XU15	Phosphotransferase OS=Caenorhabditis elegans OX=6239 GN=hxk-2 PE=1 SV=1	9	6	552	61.6	866395	39999.7	277537	551345	635944	287491	434592	359968		751169	163745		81174.1	0.108064		356065	455656		118921	0.333987
High	Master Protein	O02115	Proliferating cell nuclear antigen OS=Caenorhabditis elegans OX=6239 GN=pcn-1 PE=1 SV=3	16	17	263	29	4.38078e+06	70710.7	1.06764e+06	2.91017e+06	2.71159e+06	1.31148e+06	1.84656e+06	1.57651e+06		3.54618e+06	691095		342599	0.0966107		1.4571e+06	2.24334e+06		585486	0.401816
High	Master Protein	P37165	Ubiquitin-like protein 1-40S ribosomal protein S27a OS=Caenorhabditis elegans OX=6239 GN=ubl-1 PE=1 SV=2	12	22	163	18.1	5.68319e+06	209222	553236	1.74526e+06	3.85497e+06	984091	640791	1.47732e+06		4.76908e+06	596656		295783	0.062021		597013	1.61129e+06		420528	0.704387
High	Master Protein	Q9XUP3	Eukaryotic translation initiation factor 3 subunit K OS=Caenorhabditis elegans OX=6239 GN=eif-3.K PE=2 SV=1	30	10	240	27	6.77633e+06	153104	1.58473e+06	3.94193e+06	3.49824e+06	2.07368e+06	3.01814e+06	2.38943e+06		5.13728e+06	1.11339e+06		551947	0.107439		2.30144e+06	3.16568e+06		826205	0.358996
High	Master Protein	Q18012	Uncharacterized protein OS=Caenorhabditis elegans OX=6239 GN=C15C7.5 PE=1 SV=1	35	10	125	15	758670	38312.1	269794	1.1354e+06	576976	557289	542884	782606		667823	297801		147630	0.221062		406339	959002		250288	0.615959
High	Master Protein	G5EE46	Uncharacterized protein OS=Caenorhabditis elegans OX=6239 GN=CELE_F54D5.12 PE=1 SV=1	16	9	487	53.3	2.03167e+06		220015	663716	1.16349e+06	391762	792533	507643		1.59758e+06	391762		194210	0.121565		506274	585680		152855	0.301922
High	Master Protein	Q95YB2	Acyl CoA DeHydrogenase OS=Caenorhabditis elegans OX=6239 GN=acdh-9 PE=1 SV=1	12	19	409	45.2	2.66835e+06	156253	848329	1.93433e+06	1.98743e+06	1.03409e+06	1.33023e+06	998559		2.32789e+06	595171		295047	0.126744		1.08928e+06	1.46644e+06		382724	0.351355
High	Master Protein	G5EDZ7	CaDmium Responsive OS=Caenorhabditis elegans OX=6239 GN=cdr-4 PE=1 SV=1	17	10	277	32	618493		101039		293582		454009			456038	#DIV/0!		#DIV/0!	#DIV/0!		277524	#DIV/0!		#DIV/0!	#DIV/0!
High	Master Protein	Q17430	SART-3/p110 homolog OS=Caenorhabditis elegans OX=6239 GN=sart-3 PE=1 SV=1	8	10	836	95.4	616198		99502.1	538339	411397	208355	445719	252330		513797	208355		103289	0.20103		272610	395335		103178	0.37848
High	Master Protein	Q9N4F3	AP complex subunit beta OS=Caenorhabditis elegans OX=6239 GN=apb-1 PE=1 SV=2	6	10	955	105.2	1.44747e+06	35163.6	238383	583687	672094	336368	586770	479565		1.05978e+06	185766		92090.5	0.0868958		412576	531626		138748	0.336297
High	Master Protein	Q20675	Uncharacterized protein OS=Caenorhabditis elegans OX=6239 GN=CELE_F52E4.5 PE=1 SV=2	26	22	329	36.8	1.37316e+06	149767	852094	2.25147e+06	1.10885e+06	638276	1.8792e+06	1.67004e+06		1.24101e+06	394021		195330	0.157396		1.36565e+06	1.96075e+06		511733	0.374719
High	Master Protein	Q21929	L-xylulose reductase OS=Caenorhabditis elegans OX=6239 GN=dhs-21 PE=1 SV=2	22	15	251	27.2	1.92703e+06		381037	758088	1.03422e+06	350244	666467	554539		1.48063e+06	350244		173628	0.117267		523752	656314		171290	0.327044
High	Master Protein	Q18803	Probable ATP synthase subunit g 2, mitochondrial OS=Caenorhabditis elegans OX=6239 GN=asg-2 PE=3 SV=1	44	38	131	14.8	2.1516e+07	1.9071e+06	7.67068e+06	1.33961e+07	1.33715e+07	5.40104e+06	8.26399e+06	1.00024e+07		1.74438e+07	3.65407e+06		1.81145e+06	0.103845		7.96733e+06	1.16993e+07		3.05337e+06	0.383236
High	Master Protein	O61818	Mitochondrial Ribosomal Protein, Small OS=Caenorhabditis elegans OX=6239 GN=mrps-30 PE=1 SV=2	7	7	523	60.1	282659		38732.7	150291	208661	221799	226768	206008		245660	221799		109953	0.447584		132750	178150		46494.9	0.350244
High	Master Protein	Q11176	Actin-interacting protein 1 OS=Caenorhabditis elegans OX=6239 GN=unc-78 PE=1 SV=1	14	11	611	65.3	4.47357e+06		1.6707e+06	3.18473e+06	2254759	1.42313e+06	2.29507e+06	2.15146e+06		3.36416e+06	1.42313e+06		705494	0.209709		1.98289e+06	2.66809e+06		696341	0.351176
High	Master Protein	O02161	Probable mitochondrial import inner membrane translocase subunit tin-44 OS=Caenorhabditis elegans OX=6239 GN=tin-44 PE=3 SV=1	18	18	425	49.4	2.3902e+06	15871.6	812024	1.68952e+06	1.62689e+06	867261	1.56629e+06	998661		2.00855e+06	441567		218900	0.108984		1.18916e+06	1.34409e+06		350792	0.294993
High	Master Protein	Q9U1X9	Ribosomal protein, Large subunit, Acidic (P1) OS=Caenorhabditis elegans OX=6239 GN=rla-2 PE=1 SV=1	30	26	110	10.9	9.20742e+06	273331	2.14709e+06	6.65796e+06	5.77361e+06	1.8786e+06	5.69132e+06	2.18358e+06		7490516	1.07597e+06		533394	0.0712093		3.9192e+06	4.42077e+06		1.15377e+06	0.294389
High	Master Protein	Q22288	Transthyretin-like protein 15 OS=Caenorhabditis elegans OX=6239 GN=ttr-15 PE=3 SV=1	40	40	130	14.5	2.12035e+07	1.03374e+06	8.44862e+06	1.99064e+07	1.4956e+07	7.32333e+06	1.42646e+07	1.24756e+07		1.80797e+07	4.17853e+06		2.07144e+06	0.114573		1.13566e+07	1.6191e+07		4.22566e+06	0.372088
High	Master Protein	Q19052	Eukaryotic translation initiation factor 2A OS=Caenorhabditis elegans OX=6239 GN=eif-2A PE=3 SV=2	12	14	570	64	3.221e+06		785269	1.7689e+06	1.60126e+06	845151	1.62088e+06	757906		2.41113e+06	845151		418971	0.173765		1.20307e+06	1.2634e+06		329733	0.274076
High	Master Protein	P34686	F-actin-capping protein subunit beta OS=Caenorhabditis elegans OX=6239 GN=cap-2 PE=2 SV=1	30	10	270	30.8	2.32016e+06	51286.5	952319	1.17804e+06	1.33444e+06	176818	925388	1.19356e+06		1.8273e+06	114052		56539.7	0.0309416		938854	1.1858e+06		309480	0.329636
High	Master Protein	H2L0G7	Uncharacterized protein OS=Caenorhabditis elegans OX=6239 GN=CELE_Y82E9BR.14 PE=1 SV=1	14	13	304	35.5	1.09588e+06		399149	866004	896625	433195	745560	365983		996251	433195		214750	0.215558		572355	615994		160767	0.280887
High	Master Protein	J7SA65	Histone H2A OS=Caenorhabditis elegans OX=6239 GN=his-57 PE=3 SV=1	31	77	147	15.8	1.13183e+08	8.25927e+06	2.89082e+07	7.56524e+07	5.53631e+07	2.52316e+07	4.96701e+07	57110791		8.4273e+07	1.67454e+07		8.30129e+06	0.0985047		3.92892e+07	6.63816e+07		1.73248e+07	0.440956
High	Master Protein	Q21525	Uncharacterized protein OS=Caenorhabditis elegans OX=6239 GN=CELE_M05D6.6 PE=1 SV=1	23	11	161	18.3	2.20865e+06	155660	364869	1.90177e+06	966103	318297	1.31757e+06	730712		1.58738e+06	236978		117478	0.0740078		841222	1.31624e+06		343523	0.408362
High	Master Protein	Q9U2U0	U2AF splicing factor OS=Caenorhabditis elegans OX=6239 GN=uaf-2 PE=1 SV=1	26	5	285	30.8	898842		316940	962524	526566	405337	672604	523842		712704	405337		200939	0.281939		494772	743183		193962	0.392023
High	Master Protein	Q23179	Uncharacterized protein OS=Caenorhabditis elegans OX=6239 GN=CELE_W05H9.1 PE=1 SV=1	8	22	414	47.4	2.63867e+06	57417.5	773045	1.87022e+06	1.67112e+06	514209	1.37901e+06	1.22875e+06		2.1549e+06	285813		141687	0.0657514		1.07603e+06	1.54948e+06		404396	0.375824
High	Master Protein	Q19086	Dipeptidyl Peptidase Four (IV) family OS=Caenorhabditis elegans OX=6239 GN=dpf-4 PE=1 SV=2	9	9	643	71.1	1.07462e+06		300902	683611	509928	308917	632416	455959		792274	308917		153141	0.193293		466659	569785		148707	0.318663
High	Master Protein	P34453	Putative peroxisomal biogenesis factor 19 OS=Caenorhabditis elegans OX=6239 GN=prx-19 PE=1 SV=1	19	5	282	31	562305		80606.3	414400	429917	217945		245916		496111	217945		108043	0.217779		80606.3	330158		86167.4	1.06899
High	Master Protein	G5EC71	Glutathione S-Transferase OS=Caenorhabditis elegans OX=6239 GN=gst-20 PE=1 SV=1	25	14	207	23.8	2.02041e+06	26912.7	439861	1.52373e+06	1.12304e+06	574720	919930	1.05392e+06		1.57172e+06	300817		149125	0.09488		679895	1.28883e+06		336368	0.494735
High	Master Protein	A0A2C9C3E9	GYF domain-containing protein C18H9.3 OS=Caenorhabditis elegans OX=6239 GN=C18H9.3 PE=1 SV=1	6	8	1106	121.1	1.14673e+06	35786.1	619813	1.24042e+06	746106	433953	872169	674472		946417	234870		116433	0.123025		745991	957447		249882	0.334967
High	Master Protein	O01780	Uterine Lumin Expressed/locailized OS=Caenorhabditis elegans OX=6239 GN=ule-1 PE=1 SV=1	23	21	235	27.1	2.89448e+06	2.14047e+06	1.59521e+06	2.60811e+06	4.78038e+06	2.68757e+06	427955	2.03071e+06		3.83743e+06	2.41402e+06		1.19671e+06	0.311853		1.01158e+06	2.31941e+06		605338	0.598406
High	Master Protein	O45394	Uncharacterized protein OS=Caenorhabditis elegans OX=6239 GN=CELE_F22B8.7 PE=1 SV=2	20	17	339	38.9	1.61178e+06	129058	967767	1.30588e+06	1.11283e+06	270846	1.2002e+06	968631		1.3623e+06	199952		99123.1	0.0727613		1.08398e+06	1.13726e+06		296811	0.273815
High	Master Protein	P17343	Guanine nucleotide-binding protein subunit beta-1 OS=Caenorhabditis elegans OX=6239 GN=gpb-1 PE=1 SV=2	15	21	340	37.4	4.10245e+06	312878	1.46003e+06	3.3798e+06	2.82751e+06	1.33723e+06	2.75924e+06	2.64278e+06		3.46498e+06	825052		409007	0.11804		2.10964e+06	3.01129e+06		785912	0.372534
High	Master Protein	Q9TVW5	Major sperm protein 77/79 OS=Caenorhabditis elegans OX=6239 GN=msp-77 PE=2 SV=3	37	107	127	14.2	6.73493e+07	998138	9.59609e+06	2.97811e+07	3.25005e+07	1.24225e+07	32243294	2.23739e+07		4.99249e+07	6.71031e+06		3.32653e+06	0.0666308		2.09197e+07	2.60775e+07		6.80592e+06	0.325335
High	Master Protein	Q9N5S7	ThioredoXin Domain Containing protein homolog OS=Caenorhabditis elegans OX=6239 GN=txdc-12.2 PE=1 SV=1	22	7	257	30.2	485162	117951	374358	712937	519185	558022	422372	460210		502173	337986		167552	0.333653		398365	586573		153089	0.384292
High	Master Protein	Q09531	Uncharacterized protein F07F6.4 OS=Caenorhabditis elegans OX=6239 GN=F07F6.4 PE=4 SV=2	15	16	529	57.9	3.37972e+06	37439.6	680743	2.69744e+06	1.82986e+06	934835	1.74987e+06	1.81559e+06		2.60479e+06	486137		240995	0.0925198		1.21531e+06	2.25652e+06		588924	0.484589
High	Master Protein	O61815	RNA helicase OS=Caenorhabditis elegans OX=6239 GN=B0511.6 PE=1 SV=2	11	5	544	61.2	884130		174261	398896	584275	226311	381644	338985		734202	226311		112190	0.152805		277952	368941		96289.2	0.346423
High	Master Protein	P34329	Probable protein disulfide-isomerase A4 OS=Caenorhabditis elegans OX=6239 GN=C14B9.2 PE=3 SV=2	9	10	618	69.8	3191457		662899	1.65238e+06	1.82124e+06	372639	1.47721e+06	1364295		2.50635e+06	372639		184730	0.0737048		1.07006e+06	1.50834e+06		393658	0.367886
High	Master Protein	Q9N3G0	Uncharacterized protein OS=Caenorhabditis elegans OX=6239 GN=CELE_Y53G8AR.6 PE=1 SV=1	21	19	253	26.9	2.36457e+06	947445	1.55432e+06	4.71594e+06	2.60979e+06	1.27707e+06	3.32875e+06	2.18138e+06		2.48718e+06	1.11226e+06		551385	0.22169		2.44154e+06	3.44866e+06		900059	0.368644
High	Master Protein	Q21018	Conserved regulator of innate immunity protein 3 OS=Caenorhabditis elegans OX=6239 GN=cri-3 PE=1 SV=2	17	44	236	26.4	9.39409e+06	466951	2.55885e+06	5.70541e+06	6.70803e+06	3.09168e+06	5.29488e+06	4.14504e+06		8.05106e+06	1.77931e+06		882067	0.109559		3.92686e+06	4.92523e+06		1.28543e+06	0.327342
High	Master Protein	Q20758	ADP-ribosylation factor-like protein 1 OS=Caenorhabditis elegans OX=6239 GN=arl-1 PE=3 SV=2	29	6	180	20.1	960653	65619.5	205018	497422	649078	353395	459127	333944		804866	209507		103860	0.12904		332072	415683		108488	0.326701
High	Master Protein	Q9N599	Proteasome subunit alpha type-4 OS=Caenorhabditis elegans OX=6239 GN=pas-3 PE=3 SV=2	36	17	250	28.3	1.43603e+07	685911	3.98192e+06	7.76448e+06	7.98181e+06	3.80779e+06	6.34188e+06	5.23632e+06		1.1171e+07	2.24685e+06		1.11384e+06	0.099708		5.1619e+06	6.5004e+06		1.69653e+06	0.328663
High	Master Protein	G5EBI0	4D656 OS=Caenorhabditis elegans OX=6239 GN=4D656 PE=1 SV=1	20	35	213	24	7.09997e+06	487500	2.53274e+06	7.05339e+06	4.12281e+06	2.27748e+06	5.01205e+06	4.2176e+06		5.61139e+06	1.38249e+06		685349	0.122135		3.7724e+06	5.6355e+06		1.4708e+06	0.389884
High	Master Protein	G5EDF5	Mitochondrial elongation factor Tu homologue OS=Caenorhabditis elegans OX=6239 GN=tufm-2 PE=1 SV=1	14	4	439	47.8	301696				113219					207458	#DIV/0!		#DIV/0!	#DIV/0!		#DIV/0!	#DIV/0!		#DIV/0!	#DIV/0!
High	Master Protein	Q9BLB6	Probable U2 small nuclear ribonucleoprotein A' OS=Caenorhabditis elegans OX=6239 GN=mog-2 PE=1 SV=1	21	12	253	28.8	1.63328e+06		512687	1.01234e+06	1.11665e+06	316342	812074	572144		1.37497e+06	316342		156822	0.114055		662381	792243		206766	0.312156
High	Master Protein	Q09958	Probable rRNA-processing protein EBP2 homolog OS=Caenorhabditis elegans OX=6239 GN=C18A3.3 PE=1 SV=2	13	8	340	38.1	2.08685e+06	39453	461207	1.29534e+06	932832	428430	890948	756309		1.50984e+06	233942		115973	0.0768112		676078	1.02582e+06		267728	0.396001
High	Master Protein	O76743	ATP-dependent RNA helicase glh-4 OS=Caenorhabditis elegans OX=6239 GN=glh-4 PE=1 SV=2	5	22	1156	120.6	882836		247101	345767	622495	71804.6	271559	299922		752666	71804.6		35596	0.0472932		259330	322844		84258.6	0.324909
High	Master Protein	O16785	Paralyzed arrest at two-fold protein 6 OS=Caenorhabditis elegans OX=6239 GN=pat-6 PE=1 SV=1	15	11	375	43	1.92065e+06	4.39529e+06	2.04102e+06	2.26407e+06	1.38167e+07	4.84948e+06	5.69221e+06	2.65673e+06		7.86869e+06	4.62238e+06		2.29147e+06	0.291214		3.86662e+06	2.4604e+06		642136	0.166072
High	Master Protein	Q965V4	EXPOrtin (Nuclear export receptor) OS=Caenorhabditis elegans OX=6239 GN=xpo-2 PE=1 SV=1	9	9	938	104.8	831399			311460	453713	66911.1	147000			642556	66911.1		33170.1	0.0516222		147000	311460		81287.4	0.552975
High	Master Protein	Q8ITY8	Uncharacterized protein OS=Caenorhabditis elegans OX=6239 GN=CELE_R148.3 PE=1 SV=1	7	8	1130	124.6	1.70389e+06	37737.8	557999	1.23399e+06	797408	432904	1.01275e+06	864777		1.25065e+06	235321		116657	0.0932771		785373	1.04938e+06		273877	0.348722
High	Master Protein	Q19329	Pre-rRNA-processing protein TSR1 homolog OS=Caenorhabditis elegans OX=6239 GN=tag-151 PE=3 SV=1	6	5	785	89.2	1.71189e+06		179531	998713	861419	123673	435592	363189		1.28666e+06	123673		61309	0.0476499		307561	680951		177720	0.577836
High	Master Protein	G5EGS5	Uncharacterized protein OS=Caenorhabditis elegans OX=6239 GN=gbf-1 PE=1 SV=1	3	10	1975	219.4	1.39527e+06		153713	672515	778936	124742	466207	254268		1.0871e+06	124742		61838.8	0.0568839		309960	463391		120940	0.390178
High	Master Protein	Q86NH9	TransThyretin-Related family domain OS=Caenorhabditis elegans OX=6239 GN=ttr-41 PE=1 SV=1	33	14	140	15.5	2.16199e+06		462149	1.14599e+06	2.14177e+06	628062	1.28794e+06	944650		2.15188e+06	628062		311352	0.144688		875043	1.04532e+06		272816	0.311775
High	Master Protein	P52821	40S ribosomal protein S25 OS=Caenorhabditis elegans OX=6239 GN=rps-25 PE=3 SV=1	21	65	117	12.9	7.15465e+07	2.50857e+06	1.88098e+07	3.64423e+07	4.14645e+07	1.9083e+07	32738200	2.51965e+07		5.65055e+07	10795804		5.35185e+06	0.0947138		2.5774e+07	3.08194e+07		8.0435e+06	0.312078
High	Master Protein	Q20875	Pre-mRNA-splicing factor ATP-dependent RNA helicase ddx-15 OS=Caenorhabditis elegans OX=6239 GN=ddx-15 PE=3 SV=1	7	13	739	84.3	2.05116e+06		388221	943773	1.16259e+06	549480	690766	633692		1.60688e+06	549480		272396	0.169519		539494	788732		205850	0.381561
High	Master Protein	P46975	Dolichyl-diphosphooligosaccharide--protein glycosyltransferase subunit stt-3 OS=Caenorhabditis elegans OX=6239 GN=stt-3 PE=1 SV=1	7	26	757	85.1	7.57921e+06	382847	2.11613e+06	4.69266e+06	4.71726e+06	2.45486e+06	3.55422e+06	3.17658e+06		6.14824e+06	1.41885e+06		703375	0.114403		2.83517e+06	3.93462e+06		1.02689e+06	0.362196
High	Master Protein	Q9XTY9	Vacuolar H ATPase OS=Caenorhabditis elegans OX=6239 GN=vha-20 PE=1 SV=1	15	6	324	34.2	973417	24245.7	130566	518371	540754	131534	319226	230122		757086	77889.6		38612.6	0.0510016		224896	374246		97673.8	0.434307
High	Master Protein	G5ED01	INOsitol-3-phosphate Synthase OS=Caenorhabditis elegans OX=6239 GN=inos-1 PE=1 SV=1	12	14	525	58.4	2892776		455921	984758	1.37684e+06	600650	784145	880580		2.13481e+06	600650		297763	0.13948		620033	932669		243416	0.392585
High	Master Protein	O16517	ATP synthase subunit OS=Caenorhabditis elegans OX=6239 GN=atp-4 PE=1 SV=1	40	11	129	13.9	4.12576e+06	1.00474e+06	1.20071e+06	2.81713e+06	3.62802e+06	1.57247e+06	1.50437e+06	1.93059e+06		3.87689e+06	1.2886e+06		638804	0.164772		1.35254e+06	2.37386e+06		619550	0.458064
High	Master Protein	Q9U1Z4	TransMEmbrane emp24 Domain-containing OS=Caenorhabditis elegans OX=6239 GN=tmed-4 PE=1 SV=1	19	9	211	24.5	5.39441e+06	288732	995882	3.11879e+06	2.17286e+06	1.42883e+06	2.90252e+06	2.02145e+06		3.78363e+06	858779		425726	0.112518		1.9492e+06	2.57012e+06		670770	0.344125
High	Master Protein	G5EDC6	ARF-Like OS=Caenorhabditis elegans OX=6239 GN=arl-8 PE=1 SV=1	26	14	185	21.3	2.54333e+06	106413	690159	1.36948e+06	1.84458e+06	699912	924923	860724		2.19395e+06	403163		199862	0.0910966		807541	1.1151e+06		291028	0.360387
High	Master Protein	I2HA91	Uncharacterized protein OS=Caenorhabditis elegans OX=6239 GN=CELE_F28C6.8 PE=1 SV=1	22	11	189	21.8	1.43133e+06	81377	295051	864344	955655	535310	613934	564465		1.19349e+06	308344		152857	0.128075		454493	714405		186451	0.41024
High	Master Protein	G5EFJ3	Uncharacterized protein OS=Caenorhabditis elegans OX=6239 GN=C08E8.4 PE=1 SV=1	21	9	209	24.4	646328	158872	351722	3.15544e+06	252219	1.07614e+06	960887	1.56713e+06		449274	617504		306118	0.681362		656305	2.36128e+06		616267	0.938996
High	Master Protein	P91252	Probable glutathione S-transferase 6 OS=Caenorhabditis elegans OX=6239 GN=gst-6 PE=3 SV=2	20	15	206	23.6	1.70958e+06	34246.5	493339	1.00816e+06	1.18063e+06	502540	1.02102e+06	782012		1.44511e+06	268393		133052	0.0920706		757181	895087		233607	0.308522
High	Master Protein	Q20277	FIP (Fungus-Induced Protein) Related OS=Caenorhabditis elegans OX=6239 GN=fipr-21 PE=1 SV=1	59	39	112	10.6	1.28648e+07	3.09552e+06	10630845	1.63455e+07	1.03348e+07	6382164	1.29396e+07	1.44944e+07		1.15998e+07	4.73884e+06		2.34921e+06	0.202521		1.17852e+07	15419989		4.02443e+06	0.341482
High	Master Protein	Q9XW37	Uncharacterized protein OS=Caenorhabditis elegans OX=6239 GN=CELE_Y69E1A.5 PE=1 SV=1	27	20	172	19.2	869718		511416	890995	863733	418754	563502	625967		866725	418754		207591	0.239511		537459	758481		197955	0.368316
High	Master Protein	Q9XWN7	Uncharacterized protein OS=Caenorhabditis elegans OX=6239 GN=CELE_Y43F8C.13 PE=1 SV=1	22	15	338	37.2	2.86186e+06	24935.1	784816	1.19719e+06	1.93814e+06	498246	1.38383e+06	706805		2.4e+06	261591		129680	0.0540332		1.08432e+06	951996		248460	0.229138
High	Master Protein	Q9N4A7	Protein SEC13 homolog OS=Caenorhabditis elegans OX=6239 GN=npp-20 PE=3 SV=1	13	8	313	34.7	1.07451e+06	37034.6	317901	845721	684245	336316	628349	528346		879380	186675		92541.4	0.105235		473125	687034		179308	0.378986
High	Master Protein	H9G2Z8	Uncharacterized protein OS=Caenorhabditis elegans OX=6239 GN=CELE_F10D11.6 PE=1 SV=1	4	13	817	86.5	512905	683855	329920	88142.5	1.11944e+06	607838	318764	440590		816170	645846		320168	0.392281		324342	264366		68996.4	0.212728
High	Master Protein	Q9TYK1	Probable H/ACA ribonucleoprotein complex subunit 1-like protein OS=Caenorhabditis elegans OX=6239 GN=Y66H1A.4 PE=3 SV=2	16	28	244	24.6	5.62884e+06	449024	2.26737e+06	3.92063e+06	3.38994e+06	1.56603e+06	3.13614e+06	2483237		4.50939e+06	1.00753e+06		499465	0.110761		2.70176e+06	3.20193e+06		835666	0.309305
High	Master Protein	P90961	Clathrin light chain OS=Caenorhabditis elegans OX=6239 GN=clic-1 PE=1 SV=1	29	21	226	24.4	8.43287e+06	520310	2.18794e+06	6.42954e+06	5.08618e+06	2.56918e+06	2.82346e+06	3.38913e+06		6.75953e+06	1.54474e+06		765783	0.113289		2.5057e+06	4.90933e+06		1.28128e+06	0.511346
High	Master Protein	O76616	Uncharacterized protein OS=Caenorhabditis elegans OX=6239 GN=pid-3 PE=1 SV=1	21	9	307	34.8	1.42066e+06		147985	680353	584292	308127	435929	201302		1.00248e+06	308127		152749	0.152372		291957	440828		115051	0.394068
High	Master Protein	P34496	Single-stranded DNA-binding protein, mitochondrial OS=Caenorhabditis elegans OX=6239 GN=mtss-1 PE=2 SV=2	24	20	170	19.2	3.16773e+06	257414	576134	1.85625e+06	1.68236e+06	813409	1.44431e+06	782292		2.42505e+06	535412		265422	0.10945		1.01022e+06	1.31927e+06		344314	0.34083
High	Master Protein	Q94207	SUPpressor OS=Caenorhabditis elegans OX=6239 GN=sup-36 PE=1 SV=1	34	16	169	19.2	1.66041e+06	34014.7	195759	778355	876461	319745	629430	379456		1.26844e+06	176880		87685.5	0.0691288		412594	578906		151087	0.366189
High	Master Protein	Q18577	Uncharacterized protein OS=Caenorhabditis elegans OX=6239 GN=C42D4.1 PE=1 SV=1	22	15	251	28.5	2.3577e+06	464375	887173	2.51855e+06	1.7437e+06	798403	1.65819e+06	1.31521e+06		2.0507e+06	631389		313001	0.152631		1.27268e+06	1.91688e+06		500282	0.393093
High	Master Protein	P34477	Probable ubiquitin-conjugating enzyme E2 7 OS=Caenorhabditis elegans OX=6239 GN=ubc-7 PE=1 SV=1	34	22	164	18.9	2.3054e+06	82800.2	685681	1.54622e+06	1.49989e+06	800735	1.01594e+06	926197		1.90265e+06	441768		218999	0.115103		850811	1.23621e+06		322636	0.37921
High	Master Protein	Q22781	Acyl CoA DeHydrogenase OS=Caenorhabditis elegans OX=6239 GN=acdh-7 PE=1 SV=2	10	18	412	44.6	3.11481e+06	37866.2	915446	2.14424e+06	1.78044e+06	940906	1.54467e+06	1.15211e+06		2.44762e+06	489386		242605	0.0991188		1.23006e+06	1.64818e+06		430155	0.349702
High	Master Protein	Q9NAH4	Density-regulated protein homolog OS=Caenorhabditis elegans OX=6239 GN=Y47D3A.21 PE=3 SV=1	24	13	192	20.3	2.19125e+06	37965	482305	1.59455e+06	1.47102e+06	809110	1.11769e+06	1004384		1.83113e+06	423538		209962	0.114663		799997	1.29947e+06		339145	0.423933
High	Master Protein	Q23539	Pyruvate kinase OS=Caenorhabditis elegans OX=6239 GN=pyk-2 PE=1 SV=2	11	22	515	56.1	1.61606e+06	48500	483037	668316	842480	438710	715016	425123		1.22927e+06	243605		120763	0.0982398		599026	546719		142687	0.238199
High	Master Protein	G5EEM5	Zygote defective protein 9 OS=Caenorhabditis elegans OX=6239 GN=zyg-9 PE=1 SV=1	3	12	1415	156.1	729299		156908	401053	531333	89259.1	309854	171160		630316	89259.1		44248.8	0.070201		233381	286107		74670.5	0.319951
High	Master Protein	C0HLB3	V-type proton ATPase 16 kDa proteolipid subunit 2 OS=Caenorhabditis elegans OX=6239 GN=vha-2 PE=2 SV=1	37	29	161	16.4	2.03547e+07	3.56526e+06	8.22664e+06	1.68051e+07	1.27478e+07	5.02747e+06	1.35706e+07	1.0198e+07		1.65512e+07	4.29637e+06		2.12986e+06	0.128683		1.08986e+07	1.35016e+07		3.52375e+06	0.323321
High	Master Protein	Q20053	ATP Synthase B homolog OS=Caenorhabditis elegans OX=6239 GN=asb-1 PE=1 SV=1	18	50	301	34.3	8.8754e+06	195350	2.9597e+06	5.55129e+06	4.94327e+06	2.56455e+06	3.88572e+06	3.29348e+06		6.90934e+06	1.37995e+06		684090	0.0990095		3.42271e+06	4.42239e+06		1.15419e+06	0.337215
High	Master Protein	Q10013	Probable small nuclear ribonucleoprotein Sm D1 OS=Caenorhabditis elegans OX=6239 GN=snr-3 PE=3 SV=1	25	23	126	13.6	5.72819e+06	229860	1.31751e+06	3.11348e+06	3.36974e+06	1.28556e+06	2.61112e+06	1.8825e+06		4.54897e+06	757708		375622	0.082573		1.96431e+06	2.49799e+06		651946	0.331895
High	Master Protein	Q09474	Tryptophan 2,3-dioxygenase OS=Caenorhabditis elegans OX=6239 GN=tdo-2 PE=1 SV=1	16	17	403	46.7	3.21673e+06	40281.5	935561	2.61578e+06	1.71677e+06	1.02576e+06	2.06241e+06	1.74241e+06		2.46675e+06	533022		264237	0.10712		1.49899e+06	2.17909e+06		568718	0.379402
High	Master Protein	O61955	Eukaryotic translation initiation factor 4E-3 OS=Caenorhabditis elegans OX=6239 GN=ife-3 PE=1 SV=2	18	25	251	28.2	8.2728e+06	364579	1.62726e+06	4.23006e+06	4.58806e+06	1.82223e+06	3.24412e+06	2.59342e+06		6.43043e+06	1.09341e+06		542040	0.0842929		2.43569e+06	3.41174e+06		890424	0.365574
High	Master Protein	Q09567	Uncharacterized protein OS=Caenorhabditis elegans OX=6239 GN=CELE_F48E8.3 PE=1 SV=3	19	12	493	51.8	1.32147e+06		358084	1.30294e+06	1.33621e+06	259441	943057	811345		1.32884e+06	259441		128614	0.0967863		650571	1.05714e+06		275902	0.424092
High	Master Protein	Q93315	YTochrome B OS=Caenorhabditis elegans OX=6239 GN=cytb-5.1 PE=1 SV=2	46	18	134	15	6.73942e+06	443567	1.36502e+06	3.90269e+06	4.04918e+06	1.77169e+06	3.72155e+06	3.09208e+06		5.3943e+06	1.10763e+06		549089	0.101791		2.54329e+06	3.49739e+06		912776	0.358896
High	Master Protein	H2L0A8	Uncharacterized protein OS=Caenorhabditis elegans OX=6239 GN=CELE_H05C05.1 PE=1 SV=1	6	2	889	96.2	537023	35832.4		400419	297158	306671	121398	83750		417090	171252		84895.4	0.203542		121398	242084		63181.2	0.520446
High	Master Protein	Q965S8	Eukaryotic translation initiation factor 3 subunit I OS=Caenorhabditis elegans OX=6239 GN=eif-3.I PE=3 SV=2	14	6	327	36.9	1.68306e+06	268254	625137	1.80722e+06	1.36218e+06	942091	1.5323e+06	1.18969e+06		1.52262e+06	605172		300005	0.197032		1.07872e+06	1.49846e+06		391080	0.362541
High	Master Protein	Q9TZ69	UBiquitin Conjugating enzyme OS=Caenorhabditis elegans OX=6239 GN=ubc-20 PE=1 SV=1	25	16	199	22.3	3.03769e+06		784794	2213872	1.69344e+06	817956	1.54114e+06	1.26559e+06		2.36556e+06	817956		405489	0.171413		1.16297e+06	1.73973e+06		454049	0.390423
High	Master Protein	G5EDG4	High Incidence of Males (Increased X chromosome loss) OS=Caenorhabditis elegans OX=6239 GN=him-4 PE=1 SV=1	1	9	5213	572.5	3.45648e+06	1.05498e+06	105264	837516	655246	1.69191e+06	401762	424623		2.05586e+06	1.37344e+06		680863	0.331181		253513	631070		164702	0.649677
High	Master Protein	Q10033	Uncharacterized protein F15G9.1 OS=Caenorhabditis elegans OX=6239 GN=F15G9.1 PE=4 SV=1	16	14	279	30.7	2.28728e+06	19893.8	442784	1.45995e+06	1.17432e+06	453478	1.0496e+06	923840		1.7308e+06	236686		117333	0.0677915		746194	1.19189e+06		311070	0.416875
High	Master Protein	Q95XS2	Protein transport protein Sec61 subunit beta OS=Caenorhabditis elegans OX=6239 GN=CELE_Y38F2AR.9 PE=1 SV=1	72	21	81	8.6	1.26505e+07	1.28069e+06	5.43734e+06	7.48349e+06	7.9117e+06	3.90683e+06	5.62038e+06	4.16219e+06		1.02811e+07	2.59376e+06		1.28582e+06	0.125066		5.52886e+06	5.82284e+06		1.51969e+06	0.274866
High	Master Protein	P49595	Probable protein phosphatase 2C F42G9.1 OS=Caenorhabditis elegans OX=6239 GN=F42G9.1 PE=3 SV=2	9	26	491	53.1	7749086	3.94921e+06	598463	2.05973e+06	3.68768e+06	7.11812e+06	1.62225e+06	1.34948e+06		5.71838e+06	5.53366e+06		2.74323e+06	0.479721		1.11035e+06	1.70461e+06		444882	0.400666
High	Master Protein	Q9XXD4	Putative H/ACA ribonucleoprotein complex subunit 2-like protein OS=Caenorhabditis elegans OX=6239 GN=Y48A6B.3 PE=3 SV=1	34	32	163	18.1	9.88148e+06	1.12998e+06	3.32038e+06	6.50685e+06	4.89419e+06	2.73119e+06	4375721	3.21301e+06		7.38783e+06	1.93059e+06		957058	0.129545		3.84805e+06	4.85993e+06		1.26838e+06	0.329617
High	Master Protein	O02215	Cystathionine Beta Lyase OS=Caenorhabditis elegans OX=6239 GN=cbl-1 PE=1 SV=3	11	6	451	49.8	1.02649e+06		315809	390051	329604	148083	405218	314270		678048	148083		73409.9	0.108266		360513	352160		91909.7	0.254941
High	Master Protein	Q8MXQ7	Threonylcarbamoyladenosine tRNA methylthiotransferase OS=Caenorhabditis elegans OX=6239 GN=Y92H12BL.1 PE=3 SV=2	14	27	425	48.6	1.99251e+06	37511.5	287304	1.09796e+06	1394813	552416	769599	553883		1.69366e+06	294964		146224	0.086336		528452	825923		215556	0.407901
High	Master Protein	G5EET3	CaDmium Responsive OS=Caenorhabditis elegans OX=6239 GN=cdr-6 PE=1 SV=1	18	15	277	31.6	680610		87804.6	200197	330048	63431.6	91149.4	211899		505329	63431.6		31445.2	0.0622272		89477	206048		53776	0.601004
High	Master Protein	O17606	UPF0160 protein C27H6.8 OS=Caenorhabditis elegans OX=6239 GN=C27H6.8 PE=3 SV=2	21	13	340	38.4	2.18345e+06		491626	1.03264e+06	742523	357362	714487	582447		1.46299e+06	357362		177157	0.121092		603057	807543		210759	0.349485
High	Master Protein	O45713	RNA Binding Motif protein homolog OS=Caenorhabditis elegans OX=6239 GN=rbm-3.2 PE=1 SV=1	41	31	85	9.4	3.53617e+07	1.18716e+06	10058097	23101421	2.02461e+07	7.68815e+06	18268270	1.11063e+07		2.78039e+07	4.43765e+06		2.1999e+06	0.0791219		1.41632e+07	1.71038e+07		4.4639e+06	0.315176
High	Master Protein	Q23381	Probable methylmalonyl-CoA mutase, mitochondrial OS=Caenorhabditis elegans OX=6239 GN=mmcm-1 PE=3 SV=2	8	13	744	81.6	1.91779e+06	63128.2	497275	1.17155e+06	1.09781e+06	497110	966506	478396		1.5078e+06	280119		138865	0.0920975		731891	824972		215308	0.294181
High	Master Protein	Q9N359	COP9 signalosome complex subunit 4 OS=Caenorhabditis elegans OX=6239 GN=csn-4 PE=1 SV=1	11	9	412	46.1	1.13497e+06		52508.2	701036	791805	309929	512480	517418		963388	309929		153643	0.159482		282494	609227		159001	0.562847
High	Master Protein	O02267	Uncharacterized protein OS=Caenorhabditis elegans OX=6239 GN=CELE_F45H10.3 PE=1 SV=1	27	20	168	18.4	6.01692e+06	421447	1.7214e+06	3.8606e+06	4.13546e+06	1.76937e+06	2.23367e+06	2.66093e+06		5.07619e+06	1.09541e+06		543031	0.106976		1.97754e+06	3.26077e+06		851022	0.430344
High	Master Protein	Q9N3D9	NADH Ubiquinone oxidoreductase Fe-S protein OS=Caenorhabditis elegans OX=6239 GN=nduf-5 PE=1 SV=1	38	13	121	14	3.9658e+06	290190	1.24381e+06	2.6873e+06	3.29402e+06	859568	1.16149e+06	1.89355e+06		3.62991e+06	574879		284987	0.0785108		1.20265e+06	2.29042e+06		597774	0.497047
High	Master Protein	C2BR91	Cystatin OS=Caenorhabditis elegans OX=6239 GN=C39B5.5 PE=1 SV=1	27	16	200	22.8	3.03099e+06	55370.2	776317	1.93569e+06	1.97042e+06	1.04987e+06	1.33627e+06	1.36579e+06		2.50071e+06	552621		273953	0.10955		1.05629e+06	1.65074e+06		430824	0.407865
High	Master Protein	Q95QX5	Uncharacterized protein OS=Caenorhabditis elegans OX=6239 GN=C07A12.7 PE=1 SV=1	12	13	437	48.5	1.16032e+06		451726	945997	700748	400402	601415	433064		930534	400402		198493	0.213311		526571	689530		179959	0.341757
High	Master Protein	P90994	Glutathione-independent glyoxalase DJR-1.1 OS=Caenorhabditis elegans OX=6239 GN=djr-1.1 PE=1 SV=1	29	11	187	19.7	2.66429e+06	60782.9	438467	1.79443e+06	1.0879e+06	441639	1.00214e+06	459592		1.8761e+06	251211		124534	0.0663792		720303	1.12701e+06		294137	0.408352
High	Master Protein	O44441	ATPase inhibitor mai-2, mitochondrial OS=Caenorhabditis elegans OX=6239 GN=mai-2 PE=3 SV=1	31	40	109	12	48436683	1.95353e+06	1.51262e+07	4.72639e+07	2.92665e+07	1.08563e+07	2.04512e+07	3.13873e+07		3.88516e+07	6.40491e+06		3.17513e+06	0.0817247		1.77887e+07	3.93256e+07		1.02635e+07	0.576968
High	Master Protein	Q9XVS4	Nucleolar protein dao-5 OS=Caenorhabditis elegans OX=6239 GN=dao-5 PE=1 SV=1	3	24	971	101	3.43489e+06	172673	1.01958e+06	2.61459e+06	1.94221e+06	1.15478e+06	1.93908e+06	1.65307e+06		2.68855e+06	663729		329033	0.122383		1.47933e+06	2.13383e+06		556904	0.376457
High	Master Protein	Q95XR1	Tubulin-specific chaperone A OS=Caenorhabditis elegans OX=6239 GN=tbca-1 PE=1 SV=1	33	14	111	12.3	842340		224586	513853	569746	388290	146724	460924		706043	388290		192489	0.27263		185655	487388		127203	0.685157
High	Master Protein	Q19753	Uncharacterized protein F23B12.7 OS=Caenorhabditis elegans OX=6239 GN=F23B12.7 PE=3 SV=1	6	11	953	108.4	910773		145823	451492	537767	93553.6	449770	217170		724270	93553.6		46377.7	0.0640338		297797	334331		87256.4	0.293007
High	Master Protein	Q9U1V9	DNaJ domain (Prokaryotic heat shock protein) OS=Caenorhabditis elegans OX=6239 GN=dnj-29 PE=1 SV=1	8	15	752	86.5	2.73481e+06	80998.2	789079	1.38689e+06	1.75858e+06	526971	1.32689e+06	1.17288e+06		2.2467e+06	303985		150696	0.0670743		1.05798e+06	1.27989e+06		334036	0.315728
High	Master Protein	Q09216	Putative endoplasmic reticulum metallopeptidase 1-A OS=Caenorhabditis elegans OX=6239 GN=B0495.7 PE=1 SV=2	6	33	895	102.1	7.59061e+07	4.73171e+07	4.418e+06	2.69007e+07	3.36248e+07	1.33321e+08	1.67313e+07	1.81892e+07		5.47654e+07	9.03189e+07		4.47742e+07	0.817563		1.05746e+07	2.25449e+07		5.88396e+06	0.556422
High	Master Protein	Q22918	Eukaryotic translation initiation factor 5 OS=Caenorhabditis elegans OX=6239 GN=C37C3.2 PE=3 SV=2	10	16	436	48.8	2.90926e+06		553840	2.07051e+06	1.58636e+06	1.01765e+06	1.4165e+06	1.15558e+06		2.24781e+06	1.01765e+06		504483	0.224433		985168	1.61305e+06		420986	0.427325
High	Master Protein	P91277	Heterogeneous nuclear RibonucleoProtein (HnRNP) K homolog OS=Caenorhabditis elegans OX=6239 GN=hrpk-1 PE=1 SV=1	11	25	397	42.2	4.27664e+06	207538	921316	3.06553e+06	2.71134e+06	1.01472e+06	2.20879e+06	1.32068e+06		3.49399e+06	611130		302958	0.0867083		1.56505e+06	2.1931e+06		572374	0.365722
High	Master Protein	O01576	Nuclear Pore complex Protein OS=Caenorhabditis elegans OX=6239 GN=npp-11 PE=1 SV=1	7	4	805	77.2	1.21651e+06	37123.5	271507	1.28123e+06	985464	318490	864855	641429		1.10099e+06	177807		88144.8	0.0800599		568181	961329		250895	0.441576
High	Master Protein	Q5WRT9	Nuclear Pore complex Protein OS=Caenorhabditis elegans OX=6239 GN=npp-21 PE=1 SV=1	4	7	1987	223.8	866476	71134.1	327980	1.1537e+06	538261	158089	539943	1.07579e+06		702368	114611		56816.8	0.0808932		433961	1.11474e+06		290935	0.670417
High	Master Protein	Q22799	Dynein light chain 1, cytoplasmic OS=Caenorhabditis elegans OX=6239 GN=dlc-1 PE=1 SV=1	37	8	89	10.3	1.91688e+06	117456	876554	2.32286e+06	866690	543279	1.21287e+06	868109		1.39179e+06	330367		163775	0.117672		1.04471e+06	1.59548e+06		416402	0.398581
High	Master Protein	Q09486	Uncharacterized protein OS=Caenorhabditis elegans OX=6239 GN=C30G12.2 PE=1 SV=3	12	4	276	30.5	804256	36719.4	117279	270844	591801	141459	231837	100294		698029	89089		44164.5	0.0632703		174558	185569		48431.4	0.277451
High	Master Protein	P49029	Protein mago nashi homolog OS=Caenorhabditis elegans OX=6239 GN=mag-1 PE=1 SV=2	29	12	152	17.6	2.90177e+06	57217.9	972430	2.14604e+06	1.78071e+06	1.18524e+06	1.9065e+06	1.24958e+06		2.34124e+06	621227		307963	0.131539		1.43947e+06	1.69781e+06		443109	0.307828
High	Master Protein	Q03604	Ribonucleoside-diphosphate reductase large subunit OS=Caenorhabditis elegans OX=6239 GN=rnr-1 PE=3 SV=1	6	7	788	88.9	3.66201e+06	123916	666978	1.47808e+06	1.81267e+06	489116	864650	954177		2.73734e+06	306516		151951	0.0555103		765814	1.21613e+06		317395	0.414454
High	Master Protein	P91477	Proteasome subunit beta type-2 OS=Caenorhabditis elegans OX=6239 GN=pbs-4 PE=3 SV=2	21	19	199	22.5	5.19849e+06	313171	1.5745e+06	3440310	4.07221e+06	1.78267e+06	2.83943e+06	2.29175e+06		4.63535e+06	1.04792e+06		519491	0.112072		2.20697e+06	2.86603e+06		747999	0.338926
High	Master Protein	Q19246	DeHydrogenases, Short chain OS=Caenorhabditis elegans OX=6239 GN=dhs-25 PE=1 SV=2	25	10	248	25.5	2.73414e+06	82991	1.19772e+06	1.22735e+06	2.29051e+06	723356	981233	1014996		2.51232e+06	403173		199867	0.0795547		1.08948e+06	1.12117e+06		292613	0.268581
High	Master Protein	Q9XVR7	DNA helicase OS=Caenorhabditis elegans OX=6239 GN=mcm-3 PE=1 SV=1	7	7	812	90.6	850056		92832.7	491138	667762	159503	213577	265044		758909	159503		79071.2	0.104191		153205	378091		98677.3	0.644087
High	Master Protein	Q9N4I0	Actin-related protein 3 OS=Caenorhabditis elegans OX=6239 GN=arx-1 PE=3 SV=1	11	11	425	48.1	751217	49263.8	447810	857936	524008	357817	573853	525019		637613	203540		100902	0.15825		510832	691477		180467	0.353281
High	Master Protein	Q09248	Probable dynactin subunit 2 OS=Caenorhabditis elegans OX=6239 GN=dnc-2 PE=1 SV=1	15	7	331	37.1	1.73174e+06	57027	472285	1.4967e+06	721561	497215	1.07277e+06	544126		1.22665e+06	277121		137378	0.111995		772528	1.02041e+06		266316	0.344733
High	Master Protein	Q9TXI3	Doa4-Independent Degradation, homologous to yeast Did2 OS=Caenorhabditis elegans OX=6239 GN=did-2 PE=1 SV=1	23	12	205	22.5	2.66117e+06	114111	755085	1.97526e+06	1.78697e+06	750253	1.03283e+06	1.00472e+06		2.22407e+06	432182		214248	0.0963312		893959	1.48999e+06		388869	0.434997
High	Master Protein	P34492	Putative NipSnap protein K02D10.1 OS=Caenorhabditis elegans OX=6239 GN=K02D10.1 PE=2 SV=4	8	17	526	59	3.72443e+06	70147.5	927124	2.09383e+06	2.14357e+06	706917	1.56527e+06	1.28252e+06		2.934e+06	388532		192609	0.0656471		1.2462e+06	1.68818e+06		440594	0.353551
High	Master Protein	Q966L5	Serrate RNA effector molecule homolog OS=Caenorhabditis elegans OX=6239 GN=E01A2.2 PE=3 SV=1	10	10	712	80.7	1257164	35200.4	67074.9	801357	907293	251053	503346	252560		1.08223e+06	143127		70952.9	0.0655619		285211	526959		137530	0.482205
High	Master Protein	O18224	Uncharacterized protein OS=Caenorhabditis elegans OX=6239 GN=CELE_Y57G11B.5 PE=1 SV=1	17	7	225	25.3	5.17469e+06	206770	1317262	2.68031e+06	2.60322e+06	1.25156e+06	1.82729e+06	1.61281e+06		3.88895e+06	729163		361471	0.0929482		1.57228e+06	2.14656e+06		560227	0.356316
High	Master Protein	Q9UAV8	Fatty Acid CoA Synthetase family OS=Caenorhabditis elegans OX=6239 GN=acs-1 PE=1 SV=1	9	11	623	70.4	2.39839e+06	71823.2	464091	1.27395e+06	1.61722e+06	617952	936672	694310		2.00781e+06	344888		170973	0.085154		700382	984131		256846	0.366724
High	Master Protein	O45166	Folate-like transporter 2 OS=Caenorhabditis elegans OX=6239 GN=folt-2 PE=3 SV=1	12	22	424	48.9	1.8868e+06	171824	746426	1.44517e+06	1.45756e+06	462655	1.36038e+06	754972		1.67218e+06	317240		157267	0.0940491		1.0534e+06	1.10007e+06		287105	0.272551
High	Master Protein	Q9TYT8	Uncharacterized protein OS=Caenorhabditis elegans OX=6239 GN=CELE_W05F2.3 PE=1 SV=1	33	6	222	24.7	1.52564e+06	229042	773648	1.37593e+06	1.62303e+06	601167	1.03829e+06	1.05943e+06		1.57433e+06	415105		205782	0.13071		905968	1.21768e+06		317800	0.350785
High	Master Protein	Q20334	Troponin I 1 OS=Caenorhabditis elegans OX=6239 GN=tni-1 PE=2 SV=1	24	13	250	28.9	1.60725e+06	118874	400643	1.1919e+06	1.21881e+06	440784	1.06154e+06	1.03872e+06		1.41303e+06	279829		138721	0.0981726		731094	1.11531e+06		291083	0.398148
High	Master Protein	Q9XWK2	Uncharacterized protein OS=Caenorhabditis elegans OX=6239 GN=CELE_Y54E5A.5 PE=1 SV=1	26	15	153	17.4	1.21986e+06		201284	723811	874252	351838	408339	365061		1.04705e+06	351838		174418	0.16658		304812	544436		142091	0.466161
High	Master Protein	Q27488	Proteasome subunit alpha type-2 OS=Caenorhabditis elegans OX=6239 GN=pas-2 PE=1 SV=1	14	13	231	25.3	1.46798e+06		507132	900498	612290	369184	574231	582944		1.04013e+06	369184		183017	0.175955		540682	741721		193580	0.35803
High	Master Protein	Q95YD8	Isocitrate dehydrogenase [NAD] subunit, mitochondrial OS=Caenorhabditis elegans OX=6239 GN=idhg-2 PE=1 SV=1	14	19	373	40.8	2.70389e+06		729054	1966628	1.50928e+06	780038	1.42124e+06	1.2626e+06		2.10658e+06	780038		386692	0.183563		1.07514e+06	1.61462e+06		421395	0.391943
High	Master Protein	Q95X39	Mitochondrial Ribosomal Protein, Large OS=Caenorhabditis elegans OX=6239 GN=mrpl-9 PE=1 SV=2	15	10	276	32	821479		90367	445683	719046	244147	309983	295034		770262	244147		121032	0.157131		200175	370359		96659.2	0.482874
High	Master Protein	Q9BL83	Related to yeast Vacuolar Protein Sorting factor OS=Caenorhabditis elegans OX=6239 GN=vps-4 PE=1 SV=4	11	14	430	48.1	1.86345e+06		531113	1.38894e+06	1.1903e+06	557967	1.0502e+06	804010		1.52687e+06	557967		276604	0.181157		790655	1.09648e+06		286167	0.361937
High	Master Protein	P90893	Putative serine protease F56F10.1 OS=Caenorhabditis elegans OX=6239 GN=F56F10.1 PE=1 SV=2	8	8	540	60.5	1.14544e+06	24374.2	332227	571816	765506	166977	1.10434e+06	343207		955475	95675.7		47429.8	0.04964		718283	457511		119405	0.166237
High	Master Protein	Q9N362	Uncharacterized protein OS=Caenorhabditis elegans OX=6239 GN=CELE_Y55F3AM.13 PE=1 SV=1	14	23	354	38.4	2.35989e+06	138606	540651	1.68044e+06	1.78166e+06	707069	1.22071e+06	772454		2.07078e+06	422838		209615	0.101225		880681	1.22645e+06		320089	0.363456
High	Master Protein	Q94246	GEI-4 (Four) Interacting protein OS=Caenorhabditis elegans OX=6239 GN=gfi-1 PE=1 SV=1	3	36	2153	227.3	1.24134e+07	313669	4.41026e+06	7.33936e+06	6.8233e+06	2.61199e+06	5.62086e+06	5.11533e+06		9.61837e+06	1.46283e+06		725175	0.0753948		5.01556e+06	6.22735e+06		1.62526e+06	0.324044
High	Master Protein	Q27874	Integrin beta pat-3 OS=Caenorhabditis elegans OX=6239 GN=pat-3 PE=1 SV=1	5	15	809	90.1	2.08901e+06	345737	749195	1.40959e+06	1.3833e+06	930473	1.10874e+06	1.19094e+06		1.73615e+06	638105		316331	0.182202		928966	1.30026e+06		339353	0.365302
High	Master Protein	G5EDZ9	Cystatin OS=Caenorhabditis elegans OX=6239 GN=cpi-1 PE=1 SV=1	21	18	139	15.1	2.25699e+06	36326.4	898057	1.72625e+06	1.38587e+06	593892	1.16188e+06	1312743		1.82143e+06	315109		156210	0.0857624		1.02997e+06	1.5195e+06		396571	0.385031
High	Master Protein	Q17820	SUMO-activating enzyme subunit aos-1 OS=Caenorhabditis elegans OX=6239 GN=aos-1 PE=3 SV=1	15	11	343	38.7	2.16345e+06	109172	523111	1.44407e+06	1.2419e+06	659270	1.03401e+06	980681		1.70267e+06	384221		190472	0.111866		778562	1.21237e+06		316415	0.40641
High	Master Protein	Q9N3T5	AFG3-like protein spg-7 OS=Caenorhabditis elegans OX=6239 GN=spg-7 PE=3 SV=2	8	17	782	87.4	4.09432e+06	263474	645155	2.35693e+06	1.54762e+06	1.38874e+06	695207	645284		2.82097e+06	826106		409529	0.145173		670181	1.50111e+06		391771	0.584576
High	Master Protein	Q22814	Glutathione S-Transferase OS=Caenorhabditis elegans OX=6239 GN=gst-13 PE=1 SV=1	21	27	208	24.3	3.78164e+06	149242	1.49965e+06	3.01707e+06	2.41608e+06	1.23662e+06	2.33329e+06	1.86445e+06		3.09886e+06	692933		343511	0.110851		1.91647e+06	2.44076e+06		637008	0.332387
High	Master Protein	Q21884	Uncharacterized protein OS=Caenorhabditis elegans OX=6239 GN=CELE_R09H10.5 PE=1 SV=2	3	9	1621	177	699529		160108	452864	490672	114752	357413	235597		595100	114752		56886.3	0.0955911		258761	344231		89840.1	0.347194
High	Master Protein	B3WFV9	Anion exchange protein OS=Caenorhabditis elegans OX=6239 GN=abts-1 PE=1 SV=2	4	6	1215	135.3	524339	15336.5	183601	441408	215118	163650	316805	202801		369728	89493.4		44365	0.119993		250203	322105		84065.5	0.335989
High	Master Protein	Q9XWV2	Putative phospholipase B-like 1 OS=Caenorhabditis elegans OX=6239 GN=Y37D8A.2 PE=1 SV=1	12	21	571	65.4	2.54768e+06	372002	808021	1.56709e+06	1.76772e+06	957580	1.1373e+06	1.04031e+06		2.1577e+06	664791		329560	0.152736		972663	1.3037e+06		340250	0.349813
High	Master Protein	Q9XWS6	Uncharacterized protein OS=Caenorhabditis elegans OX=6239 GN=CELE_Y62H9A.5 PE=1 SV=2	25	32	165	18.5	5.51484e+06	2.17146e+06	3.15994e+06	5.38656e+06	9.24822e+06	2.87636e+06	3.30013e+06	3.39097e+06		7.38153e+06	2.52391e+06		1.25119e+06	0.169502		3.23004e+06	4.38877e+06		1.14542e+06	0.354614
High	Master Protein	O18307	Uncharacterized protein OS=Caenorhabditis elegans OX=6239 GN=CELE_ZK909.3 PE=1 SV=2	14	12	229	26.8	977420		139328	420385	611000	242646	343466	253620		794210	242646		120288	0.151456		241397	337003		87953.8	0.364353
High	Master Protein	P91468	Uncharacterized protein OS=Caenorhabditis elegans OX=6239 GN=CELE_T20D4.7 PE=1 SV=2	23	21	141	15.8	1.641e+06		1.16419e+06	2.14998e+06	1.74371e+06	540739	2236144	1.76012e+06		1.69236e+06	540739		268063	0.158396		1.70017e+06	1.95505e+06		510245	0.300114
High	Master Protein	Q93568	Uncharacterized protein OS=Caenorhabditis elegans OX=6239 GN=CELE_F25H2.4 PE=1 SV=1	27	10	196	21.7	767468	43033.5	316314	502952	573305	334798	527869	380022		670386	188916		93652.1	0.139699		422091	441487		115223	0.272981
High	Master Protein	Q22183	COLlagen OS=Caenorhabditis elegans OX=6239 GN=col-122 PE=1 SV=1	11	13	300	29.4	1.05919e+06	55106.2	202656	599089	578004	235395	539094	512659		818596	145251		72005.8	0.0879626		370875	555874		145077	0.391174
High	Master Protein	O62140	Acyl-coenzyme A oxidase OS=Caenorhabditis elegans OX=6239 GN=acox-1.1 PE=1 SV=1	5	8	674	76	1.83817e+06	45759	472397	1.18138e+06	1.13045e+06	420440	584001	844795		1.48431e+06	233100		115556	0.0778513		528199	1.01309e+06		264404	0.500577
High	Master Protein	P18833	Cuticle collagen 8 OS=Caenorhabditis elegans OX=6239 GN=col-8 PE=3 SV=2	11	32	282	28.1	5.04404e+06	2.64303e+06	3881711	905874	5.54941e+06	1.87226e+06	1.62167e+06	2.20809e+06		5.29673e+06	2.25764e+06		1.11919e+06	0.211299		2.75169e+06	1.55698e+06		406354	0.147674
High	Master Protein	B2FDA8	Structural maintenance of chromosomes protein 3 OS=Caenorhabditis elegans OX=6239 GN=smc-3 PE=1 SV=1	5	4	1261	146.4	652909			118029	248520					450714	#DIV/0!		#DIV/0!	#DIV/0!		#DIV/0!	118029		30804.1	#DIV/0!
High	Master Protein	Q22129	Uncharacterized protein OS=Caenorhabditis elegans OX=6239 GN=CELE_T03G6.3 PE=1 SV=2	9	6	465	53.1	1.02723e+06	149687	335356	529135	458112	263062	377282	595131		742671	206374		102307	0.137755		356319	562133		146710	0.411738
High	Master Protein	A7DTF0	MRG (Mortality factor-Related Gene) related OS=Caenorhabditis elegans OX=6239 GN=mrg-1 PE=1 SV=1	18	4	337	38.4	542836		74417.9	203259	154495	129566		118643		348666	129566		64230.6	0.184218		74417.9	160951		42006.4	0.564466
High	Master Protein	Q95XQ8	DNA replication licensing factor mcm-4 OS=Caenorhabditis elegans OX=6239 GN=mcm-4 PE=1 SV=1	7	13	823	91.5	1.06479e+06	101282	373326	635612	880634	364791	517427	294839		972710	233037		115524	0.118765		445377	465225		121418	0.272619
High	Master Protein	O17641	COLlagen OS=Caenorhabditis elegans OX=6239 GN=col-178 PE=1 SV=1	9	32	283	27.8	3.04747e+06	3.27731e+06	4.44266e+06	870889	6.15165e+06	2.39087e+06	2.54445e+06	3.68922e+06		4.59956e+06	2.83409e+06		1.40496e+06	0.305455		3.49355e+06	2.28005e+06		595067	0.170333
High	Master Protein	P34331	Serine/threonine-protein kinase plk-1 OS=Caenorhabditis elegans OX=6239 GN=plk-1 PE=1 SV=3	8	7	649	73.6	913375		161517	509550	612559	246828	138026	347747		762967	246828		122361	0.160375		149771	428649		111872	0.746953
High	Master Protein	Q9BL43	Uncharacterized protein OS=Caenorhabditis elegans OX=6239 GN=CELE_Y71H2AM.13 PE=1 SV=1	9	7	550	61.6	1.22881e+06	71465.2	486512	741839	993018	434066	863557	704490		1.11091e+06	252766		125305	0.112794		675035	723165		188737	0.279597
High	Master Protein	Q27512	Annexin OS=Caenorhabditis elegans OX=6239 GN=nex-2 PE=1 SV=2	9	7	497	53.9	979646	26258.8	447654	941056	671268	659315	968623	912626		825457	342787		169931	0.205863		708139	926841		241894	0.341592
High	Master Protein	Q22782	Ras-related protein Rab-6.2 OS=Caenorhabditis elegans OX=6239 GN=rab-6.2 PE=3 SV=1	21	25	205	23.4	3.09146e+06	178306	833605	1.76727e+06	1.57144e+06	1.05035e+06	1.46394e+06	1.52768e+06		2.33145e+06	614329		304544	0.130624		1.14877e+06	1.64748e+06		429971	0.374288
High	Master Protein	Q4W4Y5	Uncharacterized protein OS=Caenorhabditis elegans OX=6239 GN=CELE_E02D9.1 PE=1 SV=1	20	12	317	33.2	3.90592e+06	78894.2	874331	2.59113e+06	2.71541e+06	1.08982e+06	1.60401e+06	1.51261e+06		3.31066e+06	584358		289686	0.087501		1.23917e+06	2.05187e+06		535514	0.432154
High	Master Protein	P34652	Calnexin OS=Caenorhabditis elegans OX=6239 GN=cnx-1 PE=1 SV=1	9	15	619	69.2	2417500	77212.4	542147	1.23116e+06	1.51212e+06	569712	928801	956480		1.96481e+06	323462		160351	0.0816117		735474	1.09382e+06		285474	0.38815
High	Master Protein	G5EDV0	Uncharacterized protein OS=Caenorhabditis elegans OX=6239 GN=CELE_E01G4.6 PE=1 SV=1	9	20	884	99.5	3.56447e+06	85574.5	1.08638e+06	3.10542e+06	1.64138e+06	698231	2.97234e+06	2.94539e+06		2.60293e+06	391903		194280	0.074639		2.02936e+06	3.0254e+06		789594	0.389085
High	Master Protein	Q95Y04	40S ribosomal protein S28 OS=Caenorhabditis elegans OX=6239 GN=rps-28 PE=3 SV=1	51	70	65	7.4	7.27923e+07	4.42916e+06	1.60763e+07	4.0426e+07	4.44331e+07	2.17411e+07	2.58202e+07	2.36422e+07		5.86127e+07	1.30851e+07		6.48675e+06	0.110671		2.09482e+07	3.20341e+07		8.36052e+06	0.399103
High	Master Protein	Q17819	Probable oligoribonuclease OS=Caenorhabditis elegans OX=6239 GN=C08B6.8 PE=3 SV=1	15	12	193	22.4	866007		121409	413527	579277	221704	321699	256751		722642	221704		109906	0.152089		221554	335139		87467.4	0.39479
High	Master Protein	A5Z2W3	Uncharacterized protein OS=Caenorhabditis elegans OX=6239 GN=CELE_R13H4.2 PE=1 SV=1	21	10	225	28.1	1.46788e+06	598981	810172	1.17389e+06	1.13818e+06	543251	1.00578e+06	1.14572e+06		1.30303e+06	571116		283122	0.217279		907974	1.15981e+06		302696	0.333375
High	Master Protein	O62102	Proteasome subunit beta OS=Caenorhabditis elegans OX=6239 GN=pbs-2 PE=1 SV=1	21	15	277	29.8	5.48993e+06	158909	1.49459e+06	3.83004e+06	2.96554e+06	1.60176e+06	3.31203e+06	2.59288e+06		4.22774e+06	880333		436411	0.103226		2.40331e+06	3.21146e+06		838152	0.348748
High	Master Protein	Q18090	Mitochondrial import receptor subunit TOM40 homolog OS=Caenorhabditis elegans OX=6239 GN=tomm-40 PE=2 SV=1	16	13	301	32.4	4.3253e+06	305428	2.83292e+06	6.41468e+06	2.8453e+06	1.03688e+06	4.7352e+06	3.74575e+06		3.5853e+06	671155		332715	0.0927996		3.78406e+06	5.08022e+06		1.32588e+06	0.350385
High	Master Protein	Q19470	COLlagen OS=Caenorhabditis elegans OX=6239 GN=col-184 PE=1 SV=1	12	12	291	28.5	3.62975e+06	363003	1.70468e+06	860223	2.42555e+06	1.39689e+06	1.79641e+06	1.75727e+06		3.02765e+06	879945		436219	0.144078		1.75054e+06	1.30874e+06		341567	0.19512
High	Master Protein	U4PB05	Glutathione peroxidase OS=Caenorhabditis elegans OX=6239 GN=gpx-2 PE=1 SV=1	27	28	179	19.8	1.09254e+07	599705	2.83469e+06	6.37907e+06	7.33397e+06	3.769e+06	5.82503e+06	4.04252e+06		9.12968e+06	2.18435e+06		1.08286e+06	0.118609		4.32986e+06	5.21079e+06		1.35995e+06	0.314088
High	Master Protein	O01814	Fatty acid-binding protein homolog 5 OS=Caenorhabditis elegans OX=6239 GN=lbp-5 PE=3 SV=1	32	13	136	15.5	6.05932e+06	37394	1.79821e+06	4.08646e+06	3542225	1.64932e+06	3.53764e+06	2.63432e+06		4.80077e+06	843357		418081	0.0870862		2.66792e+06	3.36039e+06		877022	0.328728
High	Master Protein	Q22169	Translocon-associated protein subunit beta OS=Caenorhabditis elegans OX=6239 GN=trap-2 PE=1 SV=1	25	7	188	21.5	7.1913e+06	326491	2.53102e+06	4.63756e+06	3.60211e+06	918949	4.51979e+06	4.25155e+06		5.39671e+06	622720		308704	0.0572023		3.5254e+06	4.44456e+06		1.15998e+06	0.329034
High	Master Protein	O76836	Uncharacterized protein OS=Caenorhabditis elegans OX=6239 GN=CELE_T19D12.4 PE=1 SV=1	4	17	1028	112.8	1.18913e+06	134478	369686	2.13994e+06	643043	527400	791064	1.1474e+06		916084	330939		164058	0.179086		580375	1.64367e+06		428979	0.739141
High	Master Protein	Q9XW41	Sorting NeXin OS=Caenorhabditis elegans OX=6239 GN=snx-3 PE=1 SV=1	31	11	162	18.8	1.98469e+06	67596.7	440725	1.39336e+06	1.27719e+06	296889	708079	700453		1.63094e+06	182243		90343.9	0.0553937		574402	1.04691e+06		273230	0.475678
High	Master Protein	G8XYY6	tRNA (guanine-N(7)-)-methyltransferase non-catalytic subunit OS=Caenorhabditis elegans OX=6239 GN=wdr-4 PE=1 SV=1	10	11	391	43.9	660463	167567	218402	486035	367703	424196	453445	329603		514083	295882		146679	0.285321		335924	407819		106436	0.316846
High	Master Protein	E2JKZ0	DyNactin Complex component OS=Caenorhabditis elegans OX=6239 GN=dnc-1 PE=1 SV=1	3	3	1351	151.1	462562			114190	307264	69393.7		45811.9		384913	69393.7		34400.9	0.0893731		#DIV/0!	80000.8		20879.3	#DIV/0!
High	Master Protein	Q9XWT3	Uterine Lumin Expressed/locailized OS=Caenorhabditis elegans OX=6239 GN=ule-5 PE=1 SV=1	26	61	181	19.5	1.84541e+07	6.4333e+06	9.48838e+06	1.81497e+07	1.85837e+07	8.65382e+06	12009944	1.01324e+07		1.85189e+07	7.54356e+06		3.7396e+06	0.201934		1.07492e+07	1.41411e+07		3.69065e+06	0.343343
High	Master Protein	Q9XVE9	Ribosomal Protein, Large subunit OS=Caenorhabditis elegans OX=6239 GN=rpl-14 PE=1 SV=1	24	82	135	15.3	7.9766e+07	4.76438e+06	2.85401e+07	6.37505e+07	4.65219e+07	2.52511e+07	5.46355e+07	3.78399e+07		6.31439e+07	1.50077e+07		7.43985e+06	0.117824		4.15878e+07	5.07952e+07		1.32569e+07	0.31877
High	Master Protein	Q95XM5	Uncharacterized protein OS=Caenorhabditis elegans OX=6239 GN=CELE_Y71G12B.6 PE=1 SV=1	10	6	383	41.9	559436		270881	418565	316199		259051	203182		437817	#DIV/0!		#DIV/0!	#DIV/0!		264966	310874		81134.3	0.306207
High	Master Protein	P34286	Proteasome subunit beta type-1 OS=Caenorhabditis elegans OX=6239 GN=pbs-6 PE=1 SV=2	19	9	258	28.9	3.34882e+06	75814.4	834712	1.88948e+06	1.84108e+06	1.13117e+06	1.26561e+06	1.12729e+06		2.59495e+06	603494		299173	0.11529		1.05016e+06	1.50839e+06		393671	0.374867
High	Master Protein	Q23624	Uncharacterized protein OS=Caenorhabditis elegans OX=6239 GN=CELE_ZK829.7 PE=1 SV=2	8	12	372	40.2	1.74548e+06	27202.7	335458	768150	916602	363330	551887	556942		1.33104e+06	195266		96800.2	0.0727252		443673	662546		172917	0.389739
High	Master Protein	Q93242	UDP-glucuronosyltransferase OS=Caenorhabditis elegans OX=6239 GN=ugt-23 PE=1 SV=1	8	6	530	59.9	501768		66941.9	114961	310709	79638	126040	32896.6		406239	79638		39479.3	0.0971825		96491.1	73928.9		19294.6	0.199962
High	Master Protein	C6KRN4	Uncharacterized protein OS=Caenorhabditis elegans OX=6239 GN=CELE_D1086.11 PE=1 SV=1	17	12	207	23.3	1.46054e+06	291595	526735	1.85843e+06	1.00512e+06	790597	758615	1.07102e+06		1.23283e+06	541096		268240	0.217581		642675	1.46473e+06		382276	0.594821
High	Master Protein	Q22020	Uncharacterized protein OS=Caenorhabditis elegans OX=6239 GN=CELE_R53.5 PE=1 SV=1	21	11	219	24.1	1.06394e+06	235365	257102	772789	766881	351128	697341	443667		915410	293247		145372	0.158806		477222	608228		158740	0.332634
High	Master Protein	Q9GUG4	MIF (Macrophage migration Inhibitory Factor) related OS=Caenorhabditis elegans OX=6239 GN=mif-4 PE=1 SV=1	27	17	121	13.8	3.51036e+06	2.62356e+06	3.44009e+06	5.69144e+06	2.74554e+06	2.28585e+06	3.50585e+06	5.69725e+06		3.12795e+06	2.4547e+06		1.21688e+06	0.389034		3.47297e+06	5.69434e+06		1.48616e+06	0.427921
High	Master Protein	S6FWN4	K+/Cl-Cotransporter OS=Caenorhabditis elegans OX=6239 GN=kcc-1 PE=1 SV=1	4	11	1156	126.7	856425	208863	197613	476015	463111	432403	322970	347402		659768	320633		158949	0.240916		260292	411708		107451	0.41281
High	Master Protein	Q9BL34	Cytochrome OXidase assembly protein OS=Caenorhabditis elegans OX=6239 GN=cox-6b PE=1 SV=1	43	26	121	14.8	9.69851e+06	652953	2.93452e+06	6.06962e+06	6.14778e+06	2.60049e+06	4.44417e+06	3.43939e+06		7.92314e+06	1.62672e+06		806422	0.101781		3.68935e+06	4.7545e+06		1.24087e+06	0.336338
High	Master Protein	O61790	Orotate phosphoribosyltransferase OS=Caenorhabditis elegans OX=6239 GN=R12E2.11 PE=1 SV=1	15	27	227	25.2	3.60095e+06	21526.7	604511	2.04215e+06	2.23968e+06	964140	1.15488e+06	1.0796e+06		2.92031e+06	492834		244315	0.0836604		879696	1.56087e+06		407369	0.46308
High	Master Protein	O61741	Uncharacterized protein OS=Caenorhabditis elegans OX=6239 GN=B0205.6 PE=1 SV=2	10	12	412	45.3	795504		369982	919072	650258	375106	748112	586258		722881	375106		185953	0.257239		559047	752665		196437	0.351377
High	Master Protein	Q9U2A9	Ribosome biogenesis protein BOP1 homolog OS=Caenorhabditis elegans OX=6239 GN=Y48B6A.1 PE=3 SV=1	10	10	674	77.3	581534		342023	868620	645995	309753	362943	458178		613765	309753		153555	0.250186		352483	663399		173139	0.491199
High	Master Protein	Q564Q1	UDP-glucose 4-epimerase OS=Caenorhabditis elegans OX=6239 GN=gale-1 PE=1 SV=1	9	12	349	37.9	1.14533e+06	18619.1	169868	583268	668542	274180	521003	323018		906937	146399		72575.2	0.0800223		345435	453143		118265	0.342365
High	Master Protein	Q9XTU6	Probable small nuclear ribonucleoprotein E OS=Caenorhabditis elegans OX=6239 GN=snr-6 PE=3 SV=1	41	28	90	10.6	7.16564e+06	319455	1.78373e+06	4.23686e+06	3.92155e+06	2.3099e+06	1.73121e+06	2.19514e+06		5.5436e+06	1.31468e+06		651732	0.117565		1.75747e+06	3.216e+06		839337	0.477581
High	Master Protein	O17345	TransThyretin-Related family domain OS=Caenorhabditis elegans OX=6239 GN=ttr-6 PE=1 SV=1	20	9	141	15.3	1.11642e+06	37400.6	439053	1575994	626232	510473	911478	759349		871325	273937		135800	0.155854		675266	1.16767e+06		304748	0.451302
High	Master Protein	Q10453	Histone H3.3 type 1 OS=Caenorhabditis elegans OX=6239 GN=his-71 PE=1 SV=2	35	25	136	15.3	469097	32942	35482.8		114881			114820		291989	32942		16330.5	0.0559283		35482.8	114820		29966.7	0.844542
High	Master Protein	O01422	COP9 signalosome complex subunit 2 OS=Caenorhabditis elegans OX=6239 GN=csn-2 PE=1 SV=2	9	6	495	56.7	602064		65037.5	291512	417687	190193	145150	195038		509876	190193		94285.2	0.184918		105094	243275		63491.9	0.604144
High	Master Protein	Q9XWJ5	Uncharacterized protein OS=Caenorhabditis elegans OX=6239 GN=CELE_Y51H1A.3 PE=1 SV=1	23	9	215	25.5	3.54692e+06	153610	1.11804e+06	1.617e+06	2.22588e+06	293996	1.2704e+06	893127		2.8864e+06	223803		110947	0.0384378		1.19422e+06	1.25506e+06		327556	0.274285
High	Master Protein	Q19824	Conserved Edge Expressed protein OS=Caenorhabditis elegans OX=6239 GN=cee-1 PE=1 SV=1	14	6	362	40.8	1.50578e+06	95011.6	439346	1.24895e+06	727793	110220	621809	296315		1.11679e+06	102616		50870.2	0.0455506		530577	772633		201648	0.380054
High	Master Protein	G5EFC1	RAB family OS=Caenorhabditis elegans OX=6239 GN=rab-8 PE=1 SV=1	19	40	211	24	312897		93547	277253			157345	185652		312897	#DIV/0!		#DIV/0!	#DIV/0!		125446	231453		60406.4	0.481532
High	Master Protein	O18199	Mitochondrial Ribosomal Protein, Large OS=Caenorhabditis elegans OX=6239 GN=mrpl-37 PE=1 SV=3	14	8	432	48.8	1.01079e+06		93444.4	469343	527869	290793	347670	395500		769330	290793		144156	0.187379		220557	432422		112857	0.51169
High	Master Protein	Q21166	Acetoacetyl-CoA synthetase OS=Caenorhabditis elegans OX=6239 GN=sur-5 PE=2 SV=1	9	8	700	78.3	3.18368e+06	2.00236e+06	1.06479e+06	1.26716e+06	1.83929e+06	1.06023e+06	1.94408e+06	1.44041e+06		2.51149e+06	1.5313e+06		759116	0.302258		1.50443e+06	1.35379e+06		353322	0.234854
High	Master Protein	Q22290	Uncharacterized protein OS=Caenorhabditis elegans OX=6239 GN=CELE_T07C4.3 PE=1 SV=1	5	7	649	71.3	808361	64029.6	187941	652050	556964	257722	471539	408413		682662	160876		79751.8	0.116825		329740	530232		138384	0.419677
High	Master Protein	Q21633	UBiquitin Conjugating enzyme OS=Caenorhabditis elegans OX=6239 GN=ubc-18 PE=1 SV=2	38	19	153	17.6	4.18371e+06	62801.1	1.05743e+06	2.99232e+06	2.25681e+06	1.12657e+06	1.81577e+06	1.705e+06		3.22026e+06	594684		294805	0.091547		1.4366e+06	2.34866e+06		612972	0.426682
High	Master Protein	Q18938	Probable maleylacetoacetate isomerase OS=Caenorhabditis elegans OX=6239 GN=gst-42 PE=1 SV=1	21	6	214	23.6	157883		234584	633740	448391		350861	255720		303137	#DIV/0!		#DIV/0!	#DIV/0!		292723	444730		116069	0.396516
High	Master Protein	P53795	Histidine triad nucleotide-binding protein 1 OS=Caenorhabditis elegans OX=6239 GN=hint-1 PE=4 SV=1	55	15	130	14.2	2.75217e+06	198116	914001	2.61613e+06	1.88068e+06	1.05594e+06	1.42381e+06	1.48066e+06		2.31643e+06	627027		310839	0.134189		1.16891e+06	2.0484e+06		534607	0.457357
High	Master Protein	P90978	Splicing factor U2AF 65 kDa subunit OS=Caenorhabditis elegans OX=6239 GN=uaf-1 PE=2 SV=2	9	7	496	55.4	1.90897e+06	30906.3	292897	1.66231e+06	1.15607e+06	393212	755865	654274		1.53252e+06	212059		105125	0.0685962		524381	1.15829e+06		302301	0.576491
High	Master Protein	Q17556	Uncharacterized protein OS=Caenorhabditis elegans OX=6239 GN=C01F1.3 PE=1 SV=1	5	3	631	71.1	225904		58650.2	247480	130784		143165	266308		178344	#DIV/0!		#DIV/0!	#DIV/0!		100908	256894		67046.2	0.664431
High	Master Protein	Q22824	CRAL/TRIO and GOLD domain suppressor of activated Ras OS=Caenorhabditis elegans OX=6239 GN=cgr-1 PE=1 SV=3	10	5	383	44.3	1.34089e+06	185177	223930	437971	901512	241169	363278	256709		1.1212e+06	213173		105677	0.0942533		293604	347340		90651.6	0.308755
High	Master Protein	Q20754	COLlagen OS=Caenorhabditis elegans OX=6239 GN=col-38 PE=1 SV=2	8	9	287	28.4	137229	483506	299120	82244.5	218482	199660	120690	350753		177855	341583		169334	0.95209		209905	216499		56503.6	0.269187
High	Master Protein	Q21544	Uncharacterized protein OS=Caenorhabditis elegans OX=6239 GN=CELE_M153.1 PE=1 SV=2	17	6	293	30.8	2.40784e+06	123662	841787	1.85745e+06	1.84502e+06	956019	1.7619e+06	1.40193e+06		2.12643e+06	539841		267618	0.125853		1.30184e+06	1.62969e+06		425329	0.326713
High	Master Protein	Q20448	Zinc finger putative Transcription Factor family OS=Caenorhabditis elegans OX=6239 GN=ztf-7 PE=1 SV=1	9	11	614	71.1	2.47338e+06	37767.4	968709	1.89453e+06	1.58449e+06	750083	1.46644e+06	1.15133e+06		2.02894e+06	393925		195282	0.0962485		1.21757e+06	1.52293e+06		397467	0.326441
High	Master Protein	O62220	Acidic leucine-rich nuclear phosphoprotein 32-related protein 1 OS=Caenorhabditis elegans OX=6239 GN=F33H2.3 PE=3 SV=1	17	13	229	24.8	1.80468e+06	121372	299632	860081	1.07856e+06	353707	667308	580663		1.44162e+06	237540		117757	0.0816834		483470	720372		188009	0.388873
High	Master Protein	O02323	Fatty acid-binding protein homolog 7 OS=Caenorhabditis elegans OX=6239 GN=lbp-7 PE=3 SV=1	27	17	137	16.2	3.14029e+06		921723	1.98488e+06	2.02517e+06	867528	1.76188e+06	1.38192e+06		2.58273e+06	867528		430063	0.166515		1.3418e+06	1.6834e+06		439347	0.327431
High	Master Protein	O44871	C-type LECtin OS=Caenorhabditis elegans OX=6239 GN=clec-150 PE=1 SV=2	10	13	362	40.3	730472	102189	170885	314678	497418	103395	406897	148036		613945	102792		50957.6	0.0830002		288891	231357		60381.4	0.209011
High	Master Protein	Q03565	Barrier-to-autointegration factor 1 OS=Caenorhabditis elegans OX=6239 GN=baf-1 PE=1 SV=3	24	26	89	9.9	2.90425e+06	941272	767001	3.20633e+06	1.87692e+06	1.98617e+06	1.82037e+06	1.65898e+06		2.39059e+06	1.46372e+06		725616	0.303531		1.29368e+06	2.43266e+06		634894	0.490765
High	Master Protein	A5PEY0	Uncharacterized protein OS=Caenorhabditis elegans OX=6239 GN=CELE_Y37H2A.14 PE=1 SV=1	24	10	181	20.5	539326	104490	360303	1.89936e+06	545053	601423	1.59137e+06	883262		542190	352956		174973	0.322715		975837	1391313		363116	0.372107
High	Master Protein	O61977	TransThyretin-Related family domain OS=Caenorhabditis elegans OX=6239 GN=ttr-47 PE=1 SV=1	30	8	155	17.3	1.20579e+06		395162	830320	720486	521683	543077	619411		963139	521683		258616	0.268514		469120	724865		189181	0.403269
High	Master Protein	O45097	Uncharacterized protein OS=Caenorhabditis elegans OX=6239 GN=CELE_F57H12.6 PE=1 SV=2	19	25	205	23.7	4.58432e+06	63821.3	1.47733e+06	5.04737e+06	2.27027e+06	1.26581e+06	3.64148e+06	3.54925e+06		3.4273e+06	664815		329572	0.0961608		2.5594e+06	4.29831e+06		1.12181e+06	0.438308
High	Master Protein	Q9XVI9	Myosin-2 essential light chain OS=Caenorhabditis elegans OX=6239 GN=mlc-5 PE=1 SV=1	27	28	142	16	1.86948e+06	47537.4	329356	927467	1283071	471532	683902	420683		1.57627e+06	259535		128660	0.081623		506629	674075		175925	0.347247
High	Master Protein	Q9N585	Piwi-like protein OS=Caenorhabditis elegans OX=6239 GN=ppw-2 PE=1 SV=1	9	12	975	107.8	1.09684e+06	124210	273605	817324	839589	332839	558742	373704		968217	228524		113287	0.117006		416174	595514		155422	0.373455
High	Master Protein	Q19813	COLlagen OS=Caenorhabditis elegans OX=6239 GN=col-140 PE=1 SV=1	13	19	289	28.7	3.98256e+06	534225	1.87274e+06	3.1591e+06	3.15945e+06	1.10667e+06	1.80983e+06	1.56903e+06		3.57101e+06	820449		406725	0.113896		1.84129e+06	2.36406e+06		616993	0.335088
High	Master Protein	Q20412	Probable NADH dehydrogenase [ubiquinone] 1 beta subcomplex subunit 2, mitochondrial OS=Caenorhabditis elegans OX=6239 GN=F44G4.2 PE=2 SV=1	18	7	160	18.5	1.11708e+06	86546.4	438515	1.06032e+06	863174	309936	878381	364954		990127	198241		98275.1	0.099255		658448	712636		185990	0.282467
High	Master Protein	P34384	Ribosomal protein L44, mitochondrial OS=Caenorhabditis elegans OX=6239 GN=mrpl-44 PE=3 SV=3	11	9	394	44.4	1.44231e+06	222043	424619	1.07405e+06	908181	1.0114e+06	847081	762013		1.17524e+06	616723		305731	0.260142		635850	918033		239596	0.376812
High	Master Protein	O62512	Uncharacterized protein OS=Caenorhabditis elegans OX=6239 GN=CELE_ZK550.3 PE=1 SV=3	7	9	772	90.3	1.53631e+06		442135	1.011e+06	966438	285363	764323	288938		1.25138e+06	285363		141464	0.113047		603229	649967		169634	0.28121
High	Master Protein	O44183	LeukoTriene A4 Hydrolase homolog OS=Caenorhabditis elegans OX=6239 GN=ltah-1.2 PE=1 SV=2	8	4	625	71.3	851949	54259.4	208622	509989	576267	285454	409208	337780		714108	169856		84203.7	0.117914		308915	423885		110629	0.358121
High	Master Protein	G5EFB5	CPN-1 OS=Caenorhabditis elegans OX=6239 GN=cpn-1 PE=1 SV=1	33	22	192	21.1	6.25277e+06	586691	5.78623e+06	1.20678e+07	3.94865e+06	6.58697e+06	8860711	1.10085e+07		5.10071e+06	3.58683e+06		1.77812e+06	0.348602		7.32347e+06	1.15381e+07		3.01132e+06	0.411187
High	Master Protein	G5EES6	Ubiquitin fusion degradation protein 3 homolog OS=Caenorhabditis elegans OX=6239 GN=ufd-3 PE=1 SV=1	4	6	860	93.9	758785		33970.2	284604	389633	164898	223210	141789		574209	164898		81745.6	0.142362		128590	213197		55641.8	0.432706
High	Master Protein	Q19782	Intermediate filament protein ifd-2 OS=Caenorhabditis elegans OX=6239 GN=ifd-2 PE=3 SV=1	14	14	443	51.6	1.38399e+06	322709	373471	2.30667e+06	951965	923918	1.03053e+06	1.33998e+06		1.16798e+06	623313		308998	0.264558		702000	1.82333e+06		475866	0.677873
High	Master Protein	Q09979	DeHydrogenases, Short chain OS=Caenorhabditis elegans OX=6239 GN=dhs-6 PE=1 SV=3	17	15	418	45.4	3.52546e+06	189011	1.1068e+06	2.84575e+06	2.53331e+06	1.38713e+06	2.00768e+06	1.76418e+06		3.02938e+06	788073		390675	0.128962		1.55724e+06	2.30497e+06		601569	0.386305
High	Master Protein	H2KYN3	Acyl CoA DeHydrogenase OS=Caenorhabditis elegans OX=6239 GN=acdh-13 PE=1 SV=1	9	8	617	67.9	505959		163861	370555	337902		235316	283150		421930	#DIV/0!		#DIV/0!	#DIV/0!		199588	326852		85304.6	0.427403
High	Master Protein	G5EGH6	Delta(9)-fatty-acid desaturase fat-7 OS=Caenorhabditis elegans OX=6239 GN=fat-7 PE=2 SV=1	9	4	338	39	143401		46625.1		75573.1		43241			109487	#DIV/0!		#DIV/0!	#DIV/0!		44933.1	#DIV/0!		#DIV/0!	#DIV/0!
High	Master Protein	B1V8A0	Endophilin-A homolog OS=Caenorhabditis elegans OX=6239 GN=unc-57 PE=1 SV=1	16	4	381	42.8	419634		70939.4	279127	213956	156619	299057	129498		316795	156619		77641.3	0.245084		184998	204313		53323.2	0.288236
High	Master Protein	O62477	Uncharacterized protein OS=Caenorhabditis elegans OX=6239 GN=CELE_Y45F10D.7 PE=1 SV=6	4	5	924	102.4	851779		116497	291094	396813	158782	246804	318790		624296	158782		78713.9	0.126084		181650	304942		79586.2	0.438129
High	Master Protein	Q02335	Mitochondrial import receptor subunit tomm-70 OS=Caenorhabditis elegans OX=6239 GN=tomm-70 PE=2 SV=3	7	10	569	64.8	1.85446e+06	86226.7	632676	1.25897e+06	1.23269e+06	631004	990409	699545		1.54357e+06	358616		177778	0.115173		811543	979256		255574	0.314924
High	Master Protein	Q9XVR8	Putative H/ACA ribonucleoprotein complex subunit 3 OS=Caenorhabditis elegans OX=6239 GN=nola-3 PE=3 SV=2	50	40	64	7.5	8.13306e+06	823249	2.2029e+06	6.00262e+06	4.99642e+06	2.79536e+06	2.3244e+06	3.63501e+06		6.56474e+06	1.8093e+06		896934	0.136629		2.26365e+06	4.81881e+06		1.25765e+06	0.555587
High	Master Protein	Q9XVJ2	Probable glucosamine-6-phosphate isomerase OS=Caenorhabditis elegans OX=6239 GN=T03F6.3 PE=3 SV=1	30	8	267	29.9	1.26761e+06	104169	583605	918965	670419	513709	890965	405671		969015	308939		153152	0.158049		737285	662318		172857	0.234451
High	Master Protein	P34213	Ras-related protein Rab-6.1 OS=Caenorhabditis elegans OX=6239 GN=rab-6.1 PE=3 SV=1	17	24	205	23.2	106079	25616.2	84027.2	288620		76383.8	102569	110609		106079	51000		25282.5	0.238337		93297.9	199614		52096.9	0.558393
High	Master Protein	Q09293	Embryonic developmental protein tofu-6 OS=Caenorhabditis elegans OX=6239 GN=tofu-6 PE=2 SV=2	13	8	367	41.1	1.3771e+06	42999.8	350510	682114	760066	398921	569960	412389		1.06858e+06	220961		109538	0.102508		460235	547252		142826	0.310333
High	Master Protein	G5EDW8	Uncharacterized protein OS=Caenorhabditis elegans OX=6239 GN=CELE_VF13D12L.3 PE=1 SV=1	10	13	400	42.8	1.4086e+06		327606	780321	963412	457389	586504	607540		1.18601e+06	457389		226744	0.191182		457055	693931		181108	0.396249
High	Master Protein	Q09610	Probable galaptin lec-8 OS=Caenorhabditis elegans OX=6239 GN=lec-8 PE=2 SV=2	17	12	180	20.4	2.34663e+06	176718	1.24231e+06	3207896	1.37711e+06	1315683	2.52936e+06	1.649e+06		1.86187e+06	746200		369917	0.198681		1.88584e+06	2.42845e+06		633796	0.336082
High	Master Protein	O01592	Cysteine synthase 3 OS=Caenorhabditis elegans OX=6239 GN=cysl-3 PE=1 SV=1	22	10	337	36.2	1.87594e+06	43258.1	612577	1.09387e+06	1.669e+06	143400	1.06487e+06	403067		1.77247e+06	93328.8		46266.3	0.0261027		838723	748467		195341	0.232903
High	Master Protein	G5EET2	DeoxyUTPase OS=Caenorhabditis elegans OX=6239 GN=dut-1 PE=1 SV=1	16	6	491	52.2	1.29557e+06	63909.5	260183	739684	1.21886e+06	300992	395664	257525		1257217	182451		90447.2	0.0719424		327923	498604		130130	0.39683
High	Master Protein	G5ECX9	CaDmium Responsive OS=Caenorhabditis elegans OX=6239 GN=cdr-2 PE=1 SV=1	17	21	278	32.3	3.27679e+06	86754.5	1.03068e+06	1.9522e+06	2.20316e+06	718826	2.15442e+06	1.14252e+06		2.73997e+06	402790		199677	0.0728755		1.59255e+06	1.54736e+06		403842	0.253582
High	Master Protein	Q9GYJ9	Sorting NeXin OS=Caenorhabditis elegans OX=6239 GN=snx-1 PE=1 SV=1	8	9	472	54.1	797201	18931.5	174263	474986	479623	250913	382331	289562		638412	134922		66885.7	0.104769		278297	382274		99769	0.358498
High	Master Protein	Q94055	Serine--pyruvate aminotransferase OS=Caenorhabditis elegans OX=6239 GN=agxt-1 PE=1 SV=2	11	13	405	43.9	1.33511e+06		557699	1.27348e+06	762510	475670	900235	785242		1.04881e+06	475670		235806	0.224832		728967	1.02936e+06		268651	0.368537
High	Master Protein	P91343	Ribosome biogenesis protein WDR12 homolog OS=Caenorhabditis elegans OX=6239 GN=wdr-12 PE=3 SV=1	8	7	439	49	1.01679e+06		199666	301242	477052	150861		308999		746924	150861		74786.9	0.100127		199666	305121		79632.9	0.39883
High	Master Protein	Q18921	SNAP (Soluble NSF Attachment Protein) homolog OS=Caenorhabditis elegans OX=6239 GN=snap-1 PE=1 SV=3	19	9	295	33.1	691183	67064.7	125540	438174	444843	274282	292487	328427		568013	170673		84608.7	0.148956		209013	383301		100037	0.478615
High	Master Protein	Q75MI6	Uncharacterized protein OS=Caenorhabditis elegans OX=6239 GN=CELE_Y94H6A.10 PE=1 SV=1	17	6	181	20.9	1.37667e+06		379420		934426		855480			1.15555e+06	#DIV/0!		#DIV/0!	#DIV/0!		617450	#DIV/0!		#DIV/0!	#DIV/0!
High	Master Protein	Q18594	Uncharacterized protein C44B7.5 OS=Caenorhabditis elegans OX=6239 GN=C44B7.5 PE=1 SV=1	9	16	236	26.3	2.6057e+06		950038	2.21061e+06	1.41587e+06	518869	1.52829e+06	1.22079e+06		2.01078e+06	518869		257221	0.127921		1.23917e+06	1.7157e+06		447778	0.361354
High	Master Protein	Q09975	LYSozyme OS=Caenorhabditis elegans OX=6239 GN=lys-8 PE=1 SV=2	10	7	286	31	2.23274e+06	587154	460844	553173	1.09281e+06	591752	1.35584e+06	1.0268e+06		1.66277e+06	589453		292212	0.175738		908343	789985		206177	0.226981
High	Master Protein	Q22641	LiPid Depleted OS=Caenorhabditis elegans OX=6239 GN=lpd-9 PE=1 SV=1	31	34	131	15	3.15336e+06	258262	1.36599e+06	2.11798e+06	2.06516e+06	839941	1.91081e+06	1.42262e+06		2.60926e+06	549101		272208	0.104324		1.6384e+06	1.7703e+06		462027	0.281999
High	Master Protein	H2KYU6	Nuclear protein localization protein 4 homolog 1 OS=Caenorhabditis elegans OX=6239 GN=npl-4.1 PE=1 SV=1	6	17	529	59.5	807806	37086.9	195908	533163	465916	303542	311814	285174		636861	170314		84430.7	0.132573		253861	409169		106788	0.420656
High	Master Protein	Q11117	LAMP family protein lmp-1 OS=Caenorhabditis elegans OX=6239 GN=lmp-1 PE=2 SV=1	16	16	237	25.8	3.49714e+06	197508	1.23725e+06	2.28971e+06	2.4555e+06	988745	1.91431e+06	1.67468e+06		2.97632e+06	593127		294033	0.0987908		1.57578e+06	1.98219e+06		517328	0.3283
High	Master Protein	G3MU38	MIF-like protein mif-2 OS=Caenorhabditis elegans OX=6239 GN=mif-2 PE=1 SV=1	30	11	141	15.2	8.9697e+06	53536.6	1.55404e+06	5.28992e+06	4.10448e+06	1.94398e+06	3.40395e+06	3.0186e+06		6.53709e+06	998756		495118	0.0757398		2.47899e+06	4.15426e+06		1.08421e+06	0.43736
High	Master Protein	Q17993	Uncharacterized protein OS=Caenorhabditis elegans OX=6239 GN=C14F11.6 PE=1 SV=1	22	8	190	21.6	945377	49742.8	228735	421291	573762	244817	272340	339802		759570	147280		73011.8	0.0961225		250537	380547		99318.1	0.39642
High	Master Protein	Q8MQ51	NUCleoBindin homolog OS=Caenorhabditis elegans OX=6239 GN=nucb-1 PE=1 SV=1	10	5	467	54.7	802462	58621.3	241508	814330	713418	409476	334924	381372		757940	234048		116026	0.153081		288216	597851		156032	0.541371
High	Master Protein	Q9GUM1	Uncharacterized protein OS=Caenorhabditis elegans OX=6239 GN=CELE_Y73E7A.1 PE=1 SV=2	16	9	223	25.9	1.56838e+06	91523.5	463204	1.38227e+06	938744	400228	1.00828e+06	636453		1.25356e+06	245876		121889	0.0972341		735741	1.00936e+06		263431	0.358049
High	Master Protein	P46822	Kinesin light chain OS=Caenorhabditis elegans OX=6239 GN=klc-2 PE=1 SV=2	7	6	540	60.2	1.00213e+06	27643.5	176273	777346	689657	244505	571585	535364		845896	136074		67456.6	0.0797458		373929	656355		171301	0.458111
High	Master Protein	P30628	Probable V-type proton ATPase 116 kDa subunit a OS=Caenorhabditis elegans OX=6239 GN=unc-32 PE=2 SV=3	5	4	905	103.3	420293			292971	218083		118843			319188	#DIV/0!		#DIV/0!	#DIV/0!		118843	292971		76462	0.643387
High	Master Protein	Q23655	Non-specific lipid-transfer protein-like 1 OS=Caenorhabditis elegans OX=6239 GN=nlt-1 PE=4 SV=1	44	13	118	13.1	5.34983e+06	55748.5	2.00552e+06	3.32467e+06	2.94419e+06	1.48706e+06	3.26104e+06	2.59258e+06		4.14701e+06	771407		382413	0.0922141		2.63328e+06	2.95862e+06		772166	0.293234
High	Master Protein	Q9Y041	Homogentisate 1,2-dioxygenase OS=Caenorhabditis elegans OX=6239 GN=hgo-1 PE=2 SV=2	12	11	437	49.2	2.61115e+06	56888.6	673836	1.4782e+06	1.81633e+06	677511	1.3857e+06	1.01295e+06		2.21374e+06	367200		182034	0.0822291		1.02977e+06	1.24558e+06		325081	0.315684
High	Master Protein	Q9U1W8	U6 snRNA-associated Sm-like protein LSm3 OS=Caenorhabditis elegans OX=6239 GN=lsm-3 PE=1 SV=2	47	8	102	11.9	1.57143e+06	74710.5	130468	669113	956748	198300	291891	365600		1.26409e+06	136505		67670.4	0.0535328		211179	517356		135024	0.63938
High	Master Protein	Q19694	TransThyretin-Related family domain OS=Caenorhabditis elegans OX=6239 GN=ttr-35 PE=1 SV=2	23	9	145	16.1	863583	782156		434448	610590	1.38422e+06	204780	242847		737087	1.08319e+06		536974	0.728508		204780	338647		88382.9	0.4316
High	Master Protein	Q9TZC4	Integrin-linked protein kinase homolog pat-4 OS=Caenorhabditis elegans OX=6239 GN=pat-4 PE=1 SV=1	7	8	466	52.2	1.14875e+06	165935	243017	362345	326724	240324	451097	243463		737738	203129		100698	0.136496		347057	302904		79054.3	0.227785
High	Master Protein	Q23295	Mitochondrial Processing Peptidase Beta OS=Caenorhabditis elegans OX=6239 GN=mppb-1 PE=1 SV=2	9	3	458	51.1	461313		27700	187687	312802		118232	81259.8		387058	#DIV/0!		#DIV/0!	#DIV/0!		72965.9	134474		35096	0.480991
High	Master Protein	O17373	Intestinal acid PHOsphatase OS=Caenorhabditis elegans OX=6239 GN=pho-14 PE=1 SV=1	10	5	440	50.4	2.30866e+06		324834	939283	1.21132e+06	637673	542643	494185		1.75999e+06	637673		316116	0.179613		433738	716734		187059	0.431271
High	Master Protein	Q21355	Glutathione S-transferase 4 OS=Caenorhabditis elegans OX=6239 GN=gst-4 PE=2 SV=1	15	11	207	23.9	1.46374e+06		375755	872619	961547	398849	699033	442477		1.21264e+06	398849		197723	0.163051		537394	657548		171612	0.319342
High	Master Protein	Q17433	DnaJ homolog dnj-2 OS=Caenorhabditis elegans OX=6239 GN=dnj-2 PE=1 SV=1	11	6	337	40	1.12527e+06		291026	398552	484049	240820	561069	379590		804662	240820		119383	0.148364		426047	389071		101543	0.238337
High	Master Protein	G5EE41	CU (Copper) Chaperonin OS=Caenorhabditis elegans OX=6239 GN=cuc-1 PE=1 SV=1	38	14	69	7.6	3.29835e+07	2.42576e+07	2.29179e+07	5.09284e+07	3.43751e+07	1.82572e+07	2.98193e+07	3.43824e+07		3.36793e+07	2.12574e+07		1.0538e+07	0.312892		2.63686e+07	4.26554e+07		1.11325e+07	0.42219
High	Master Protein	Q95R11	Uncharacterized protein OS=Caenorhabditis elegans OX=6239 GN=CELE_F28B3.10 PE=1 SV=1	20	5	155	17.1	850656	97895.5	389454	652266	662684	275380	439794	327626		756670	186638		92522.9	0.122276		414624	489946		127870	0.3084
High	Master Protein	Q17949	Deoxyhypusine hydroxylase OS=Caenorhabditis elegans OX=6239 GN=dohh-1 PE=3 SV=1	11	5	298	33.2	346055		132936	296622	225349	101908	183738	120393		285702	101908		50519.5	0.176826		158337	208507		54417.9	0.343685
High	Master Protein	Q10901	Excitatory amino acid transporter OS=Caenorhabditis elegans OX=6239 GN=glt-1 PE=1 SV=2	8	19	503	54.6	2.61951e+06	272395	675656	1.42812e+06	1.46076e+06	716045	808178	931825		2.04013e+06	494220		245002	0.120091		741917	1.17997e+06		307959	0.415085
High	Master Protein	Q18597	Peroxisomal Membrane Protein related OS=Caenorhabditis elegans OX=6239 GN=pmp-1 PE=1 SV=1	5	6	665	75.2	593992		58937.3	311122	503339		259331	100674		548665	#DIV/0!		#DIV/0!	#DIV/0!		159134	205898		53736.9	0.337683
High	Master Protein	Q93805	TransThyretin-Related family domain OS=Caenorhabditis elegans OX=6239 GN=ttr-31 PE=1 SV=1	24	3	148	16.7	777654		38672.4	212393	329329	42667.8	77946.1	88958.1		553492	42667.8		21151.9	0.0382154		58309.3	150675		39324.5	0.674412
High	Master Protein	Q93778	Uncharacterized protein OS=Caenorhabditis elegans OX=6239 GN=CELE_F53H4.2 PE=1 SV=2	11	17	219	24.4	2.08407e+06	33413.2	476717	1.66514e+06	1.50677e+06	589904	1.07648e+06	171765		1.79542e+06	311659		154500	0.0860523		776598	918451		239705	0.30866
High	Master Protein	A3QM98	COLlagen OS=Caenorhabditis elegans OX=6239 GN=col-138 PE=1 SV=1	9	27	281	27.9	133598	193360	123690		144659	85595.9		159883		139129	139478		69144	0.496979		123690	159883		41727.6	0.337358
High	Master Protein	Q95XX0	Ubiquitin-conjugating enzyme E2 13 OS=Caenorhabditis elegans OX=6239 GN=ubc-13 PE=1 SV=2	18	10	151	16.9	2.7814e+06	53007.8	536288	1.77018e+06	1.69968e+06	757963	879280	737787		2.24054e+06	405486		201013	0.0897165		707784	1.25398e+06		327274	0.462393
High	Master Protein	Q9UAT3	MonoCarboxylate Transporter family OS=Caenorhabditis elegans OX=6239 GN=mct-2 PE=1 SV=2	7	5	544	58.5	421486		131146	336038	261365		257683	436164		341426	#DIV/0!		#DIV/0!	#DIV/0!		194414	386101		100768	0.518315
High	Master Protein	Q20502	Histidine ammonia-lyase OS=Caenorhabditis elegans OX=6239 GN=haly-1 PE=1 SV=1	5	4	677	74.6	108282				40916.5					74599.2	#DIV/0!		#DIV/0!	#DIV/0!		#DIV/0!	#DIV/0!		#DIV/0!	#DIV/0!
High	Master Protein	Q17624	ARRestin Domain protein OS=Caenorhabditis elegans OX=6239 GN=arrd-25 PE=1 SV=1	11	7	584	64.3	1.20392e+06	59734.5	292353	831968	766342	317833	596202	366263		985129	188784		93586.6	0.0949994		444277	599116		156362	0.351947
High	Master Protein	P45969	Protein phosphatase 1 regulatory subunit SDS22 homolog OS=Caenorhabditis elegans OX=6239 GN=sds-22 PE=3 SV=1	16	12	326	37.3	1.42028e+06	37288.1	309615	602088	1.17551e+06	391272	538337	398166		1.2979e+06	214280		106226	0.0818447		423976	500127		130527	0.307864
High	Master Protein	Q95XN2	Mitochondrial Processing Peptidase Alpha OS=Caenorhabditis elegans OX=6239 GN=mppa-1 PE=1 SV=2	11	8	514	57.5	619964			357830	480762	26554.7	190288	49551.3		550363	26554.7		13164.1	0.0239189		190288	203690		53160.8	0.279371
High	Master Protein	A7LPG5	CDGSH Iron Sulfur Domain protein homolog OS=Caenorhabditis elegans OX=6239 GN=cisd-1 PE=1 SV=1	26	29	134	14.6	7.22537e+06	467971	1871408	5.74192e+06	7.09984e+06	2.11668e+06	4.67663e+06	3.60064e+06		7.1626e+06	1.29232e+06		640650	0.0894437		3.27402e+06	4.67128e+06		1.21915e+06	0.37237
High	Master Protein	Q18983	Uncharacterized protein OS=Caenorhabditis elegans OX=6239 GN=CELE_D2045.2 PE=1 SV=3	3	5	1810	200.7	522735		117418	260008	258760	175410	166077	179090		390747	175410		86956.7	0.222539		141748	219549		57299.7	0.404237
High	Master Protein	A0A0S4XR43	CCAR1 homolog OS=Caenorhabditis elegans OX=6239 GN=ccar-1 PE=1 SV=1	4	8	1215	135.1	885602	120214	1.96962e+06	5.79811e+06	486252	577456	3.35487e+06	3.53445e+06		685927	348835		172930	0.252111		2.66225e+06	4.66628e+06		1.21784e+06	0.457449
High	Master Protein	Q21930	60S ribosomal protein L28 OS=Caenorhabditis elegans OX=6239 GN=rpl-28 PE=1 SV=3	26	53	126	13.7	108825253	8.49577e+06	4.02144e+07	8.26368e+07	6.0887e+07	2.61987e+07	6.10842e+07	52729512		8.48561e+07	1.73473e+07		8.59963e+06	0.101344		5.06493e+07	6.76832e+07		1.76645e+07	0.348761
High	Master Protein	O44509	Uncharacterized protein OS=Caenorhabditis elegans OX=6239 GN=CELE_F42G8.10 PE=1 SV=1	20	34	181	21.2	7.48322e+06	516836	1851472	5.19653e+06	4.6504e+06	2096288	3.77001e+06	3.11798e+06		6.06681e+06	1.30656e+06		647708	0.106763		2.81074e+06	4.15725e+06		1.08499e+06	0.386017
High	Master Protein	Q22013	Uncharacterized protein OS=Caenorhabditis elegans OX=6239 GN=CELE_R186.3 PE=1 SV=1	17	11	240	26.8	1.87058e+06	35926.9	368183	819968	1.45604e+06	330170	349968	514869		1.66331e+06	183048		90743.3	0.0545558		359075	667419		174188	0.485102
High	Master Protein	G5EFT4	Aminopeptidase ltah-1.1 OS=Caenorhabditis elegans OX=6239 GN=ltah-1.1 PE=1 SV=1	8	14	609	68.2	2.36548e+06	51696.3	368274	1.34732e+06	1.32805e+06	612134	907879	884328		1.84677e+06	331915		164542	0.0890972		638077	1.11582e+06		291216	0.456397
High	Master Protein	B1V898	PON (Paraoxonase) and MEC-6 Like OS=Caenorhabditis elegans OX=6239 GN=poml-3 PE=1 SV=1	9	2	365	41	615743	30590.9	92714.2	240860	232251	166818	210619	169617		423997	98704.5		48931.2	0.115405		151667	205239		53564.9	0.353175
High	Master Protein	Q09422	Serine/threonine-protein phosphatase Pgam5, mitochondrial OS=Caenorhabditis elegans OX=6239 GN=pgam-5 PE=3 SV=2	20	10	284	32.5	2.12913e+06	444781	615487	1.277e+06	1.47256e+06	1.18184e+06	1.38606e+06	1.0324e+06		1.80084e+06	813310		403186	0.223887		1.00077e+06	1.1547e+06		301363	0.30113
High	Master Protein	Q9XWG2	Uncharacterized protein OS=Caenorhabditis elegans OX=6239 GN=CELE_Y63D3A.7 PE=1 SV=2	43	12	92	10.2	1.0113e+07	729049	2.74761e+06	7.0203e+06	5.99872e+06	3.40533e+06	4.32547e+06	4.27491e+06		8.05586e+06	2.06719e+06		1.02478e+06	0.127209		3.53654e+06	5.64761e+06		1.47396e+06	0.41678
High	Master Protein	Q20287	Uncharacterized protein OS=Caenorhabditis elegans OX=6239 GN=CELE_F41G3.6 PE=1 SV=2	10	7	296	33.6	504697		149888	151306	403095	140654	189584	109174		453896	140654		69726.9	0.153619		169736	130240		33991.1	0.200258
High	Master Protein	G5ECM9	Cystatin OS=Caenorhabditis elegans OX=6239 GN=cpi-2 PE=1 SV=1	31	8	143	15.7	1.27059e+06	88465	420331	1.08617e+06	911034	369775	885217	590454		1.09081e+06	229120		113583	0.104127		652774	838314		218790	0.33517
High	Master Protein	Q9TZ33	Ubiquinol-Cytochrome c oxidoReductase complex OS=Caenorhabditis elegans OX=6239 GN=ucr-2.3 PE=1 SV=1	8	12	427	45.5	1.8783e+06	60466.9	763725	1.24488e+06	1.26344e+06	565934	955862	847182		1.57087e+06	313200		155264	0.0988397		859794	1.04603e+06		273001	0.317519
High	Master Protein	O44827	Facilitated glucose transporter protein 1 OS=Caenorhabditis elegans OX=6239 GN=fgt-1 PE=1 SV=2	7	6	510	55	1.28741e+06	103063	69093.3	619138	1.03228e+06	286077	519759	188542		1.15985e+06	194570		96455.1	0.083162		294426	403840		105397	0.357976
High	Master Protein	Q9N5F6	Uncharacterized protein OS=Caenorhabditis elegans OX=6239 GN=CELE_R193.2 PE=1 SV=5	2	4	1897	206.7	901796		81014.2	53172.7	631352		103977	56663.6		766574	#DIV/0!		#DIV/0!	#DIV/0!		92495.7	54918.1		14333	0.154958
High	Master Protein	Q8MP09	Nematode Kynurenine AminoTransferase OS=Caenorhabditis elegans OX=6239 GN=nkat-3 PE=1 SV=1	7	10	441	49.6	1.50793e+06		288659	609245	649460	139067	446608	422980		1.0787e+06	139067		68940.2	0.0639106		367634	516113		134699	0.366395
High	Master Protein	O18236	NADH Ubiquinone Oxidoreductase OS=Caenorhabditis elegans OX=6239 GN=nuo-3 PE=1 SV=1	26	10	131	15	3.2921e+06	604492	1.47605e+06	2.60241e+06	2.38586e+06	1091572	2.175e+06	1.91532e+06		2.83898e+06	848032		420399	0.148081		1.82553e+06	2.25886e+06		589536	0.322941
High	Master Protein	Q7JKP6	Protein hsr-9 OS=Caenorhabditis elegans OX=6239 GN=hsr-9 PE=2 SV=1	4	3	1165	127.5	698283		217680	238062	239701	152031	151964	119872		468992	152031		75367.1	0.1607		184822	178967		46708.3	0.252721
High	Master Protein	Q9XW58	U3 small nucleolar ribonucleoprotein protein MPP10 OS=Caenorhabditis elegans OX=6239 GN=CELE_Y75B8A.7 PE=1 SV=1	6	11	648	73.9	1.11711e+06		92745.1	605897	578629	238490	386090	338256		847868	238490		118228	0.139441		239417	472077		123206	0.514609
High	Master Protein	Q21735	Probable nuclear transport factor 2 OS=Caenorhabditis elegans OX=6239 GN=ran-4 PE=3 SV=1	24	8	133	15.1	1.47404e+06	52350.5	490651	1344543	854899	392339	1.23594e+06	758403		1.16447e+06	222345		110224	0.0946559		863295	1.05147e+06		274422	0.317877
High	Master Protein	O61874	Downstream Of DAF-16 (Regulated by DAF-16) OS=Caenorhabditis elegans OX=6239 GN=dod-19 PE=1 SV=2	10	19	406	44.4	2.21332e+06	220682	856983	3.43853e+06	1.36236e+06	1.45107e+06	1.46762e+06	2.15385e+06		1.78784e+06	835876		414372	0.231773		1.1623e+06	2.79619e+06		729772	0.627869
High	Master Protein	P90897	DEAD-box ATP-dependent RNA helicase rde-12 OS=Caenorhabditis elegans OX=6239 GN=rde-12 PE=1 SV=4	6	6	959	103.8	1.17642e+06	295335	329665	577595	408787	273970	297200	413859		792604	284653		141112	0.178036		313433	495727		129379	0.412781
High	Master Protein	Q03575	Transthyretin-like protein 5 OS=Caenorhabditis elegans OX=6239 GN=ttr-5 PE=3 SV=1	22	8	139	15	716608		186647	565944	400956	253881	417286	423644		558782	253881		125858	0.225236		301966	494794		129135	0.427648
High	Master Protein	G5EE67	SKR-3 OS=Caenorhabditis elegans OX=6239 GN=skr-3 PE=1 SV=1	16	11	167	19	1.49589e+06	328110	814500	1.952e+06	879354	548159	860192	1.08131e+06		1.18762e+06	438135		217199	0.182885		837346	1.51665e+06		395829	0.472718
High	Master Protein	Q9N3F3	Mitochondrial Ribosomal Protein, Large OS=Caenorhabditis elegans OX=6239 GN=mrpl-17 PE=1 SV=2	13	6	194	22.7	906225		60514.6	552225	482234	113670	319813	329979		694229	113670		56350	0.0811692		190164	441102		115122	0.605385
High	Master Protein	G5EES3	Protein argonaute OS=Caenorhabditis elegans OX=6239 GN=alg-1 PE=1 SV=1	3	8	1023	113	747219	96164.2	186091	576169	532031	175942	352860	362586		639625	136053		67446.1	0.105446		269476	469378		122502	0.454594
High	Master Protein	G5EDQ2	HMG OS=Caenorhabditis elegans OX=6239 GN=hmg-12 PE=1 SV=1	9	9	315	33	6.92093e+06	400175	4.89425e+06	8.65564e+06	5.1952e+06	3.25678e+06	5.14453e+06	5.2085e+06		6.05806e+06	1.82848e+06		906440	0.149625		5.01939e+06	6.93207e+06		1.80919e+06	0.36044
High	Master Protein	Q9N5N9	Putative rRNA methyltransferase OS=Caenorhabditis elegans OX=6239 GN=CELE_H06I04.3 PE=1 SV=1	5	3	833	94.3										#DIV/0!	#DIV/0!		#DIV/0!	#DIV/0!		#DIV/0!	#DIV/0!		#DIV/0!	#DIV/0!
High	Master Protein	P41847	Anamorsin homolog OS=Caenorhabditis elegans OX=6239 GN=T20B12.7 PE=3 SV=1	19	8	238	25.5	2.06574e+06		313231	585270	1.02952e+06	264185	816489	630111		1.54763e+06	264185		130965	0.0846232		564860	607690		158600	0.280777
High	Master Protein	O45087	DYnein Chain, light Intermediate OS=Caenorhabditis elegans OX=6239 GN=dyci-1 PE=1 SV=1	5	9	643	72	1.27059e+06	31907.8	245337	769466	975235	467818	551938	467321		1.12291e+06	249863		123866	0.110308		398637	618394		161393	0.404863
High	Master Protein	Q9NA39	Conserved Cysteine/Glycine domain protein OS=Caenorhabditis elegans OX=6239 GN=ccg-1 PE=1 SV=1	13	12	294	32.5	4.54982e+06	158448	1.40186e+06	4.81414e+06	3.78304e+06	1.38115e+06	2.94655e+06	3.21084e+06		4.16643e+06	769799		381616	0.0915931		2.1742e+06	4.01249e+06		1.04721e+06	0.481653
High	Master Protein	Q9N590	Uncharacterized protein OS=Caenorhabditis elegans OX=6239 GN=pfkb-1.1 PE=1 SV=2	10	11	450	52.4	1.20153e+06	118523	319027	997872	823383	459125	718798	707209		1.01246e+06	288824		143180	0.141418		518913	852540		222503	0.428787
High	Master Protein	Q17532	Uncharacterized protein OS=Caenorhabditis elegans OX=6239 GN=B0564.7 PE=1 SV=2	6	3	603	67.7	251237			55770.8	228168					239703	#DIV/0!		#DIV/0!	#DIV/0!		#DIV/0!	55770.8		14555.5	#DIV/0!
High	Master Protein	Q965T2	Uncharacterized protein OS=Caenorhabditis elegans OX=6239 GN=CELE_Y54F10AR.1 PE=1 SV=3	19	14	270	30.8	1.93901e+06	32766.2	653932	1.64558e+06	1.27802e+06	326145	1.05309e+06	965170		1.60852e+06	179455		88962.2	0.055307		853512	1.30537e+06		340687	0.399159
High	Master Protein	Q9XW38	Uncharacterized protein OS=Caenorhabditis elegans OX=6239 GN=CELE_Y69E1A.2 PE=1 SV=1	17	9	366	41.4	2081030		695778	419737	1.01449e+06	470602	693448	254860		1.54776e+06	470602		233293	0.15073		694613	337298		88030.8	0.126734
High	Master Protein	Q9BPN8	Uncharacterized protein Y92H12BR.3 OS=Caenorhabditis elegans OX=6239 GN=Y92H12BR.3 PE=1 SV=2	6	11	637	71	1.72612e+06	340239	640042	1.28114e+06	1.1718e+06	888835	1.15325e+06	833593		1.44896e+06	614537		304647	0.210252		896648	1.05737e+06		275960	0.307768
High	Master Protein	Q20223	Fatty acid-binding protein homolog 1 OS=Caenorhabditis elegans OX=6239 GN=lbp-1 PE=2 SV=1	37	23	159	18.3	1.66578e+06	28152.4	377501	937376	1.14374e+06	249280	490408	464230		1.40476e+06	138716		68766.3	0.0489523		433954	700803		182901	0.421476
High	Master Protein	G5ECR7	ELongin B OS=Caenorhabditis elegans OX=6239 GN=elb-1 PE=1 SV=1	53	5	118	13.2	829745		102595	1.32353e+06	687163	213961	688078	161206		758454	213961		106068	0.139847		395337	742366		193749	0.490086
High	Master Protein	Q965W3	Catechol-O-MethylTransferase family OS=Caenorhabditis elegans OX=6239 GN=comt-3 PE=1 SV=2	17	10	226	24.8	5.2829e+06	82303.3	432182	1.15955e+06	2.87639e+06	955714	1.01897e+06	852601		4.07964e+06	519009		257291	0.0630669		725575	1.00607e+06		262574	0.361883
High	Master Protein	Q23338	Peptidylprolyl isomerase OS=Caenorhabditis elegans OX=6239 GN=fkb-4 PE=1 SV=2	17	9	259	29.3	1.28142e+06		435126	1.13305e+06	839442	461945	997220	752472		1.06043e+06	461945		229002	0.215952		716173	942762		246050	0.343562
High	Master Protein	G4SPY0	Heterogeneous nuclear RibonucleoProtein U OS=Caenorhabditis elegans OX=6239 GN=hrpu-2 PE=1 SV=2	6	10	678	75.8	949395		164205	559057	977416	300322	383943	246170		963405	300322		148880	0.154535		274074	402614		105077	0.383391
High	Master Protein	Q9XTU9	Glutaredoxin OS=Caenorhabditis elegans OX=6239 GN=glrx-5 PE=1 SV=1	15	15	142	15.8	1.97481e+06		438453	1.21802e+06	1.22364e+06	675061	801810	671327		1.59922e+06	675061		334651	0.209258		620132	944675		246549	0.397575
High	Master Protein	Q23463	Elongation Factor TU family OS=Caenorhabditis elegans OX=6239 GN=eftu-2 PE=1 SV=1	3	15	974	110.4	1.03225e+06	19899	322523	890777	645417	269869	491047	462317		838835	144884		71824.1	0.0856236		406785	676547		176571	0.434064
High	Master Protein	P34340	Putative cuticle collagen 90 OS=Caenorhabditis elegans OX=6239 GN=col-90 PE=3 SV=1	8	8	305	30.6	295183	1.24896e+06	419894	893968	850294	638924	397814	1.01425e+06		572739	943941		467944	0.817029		408854	954110		249011	0.609047
High	Master Protein	Q95PX7	TransCription Elongation Regulator homolog OS=Caenorhabditis elegans OX=6239 GN=tcer-1 PE=1 SV=1	4	8	914	103.6	984628		133541	326050	631057	126146	284732	147159		807843	126146		62535	0.0774099		209137	236604		61750.9	0.295266
High	Master Protein	Q18409	Probable splicing factor, arginine/serine-rich 6 OS=Caenorhabditis elegans OX=6239 GN=rsp-6 PE=3 SV=1	16	11	179	20.5	2.78147e+06	92706.1	575484	2.03583e+06	1.55216e+06	598746	1.15046e+06	938516		2.16681e+06	345726		171388	0.079097		862974	1.48717e+06		388134	0.449763
High	Master Protein	G5EEG4	Methylmalonyl-CoA Epimerase OS=Caenorhabditis elegans OX=6239 GN=mce-1 PE=1 SV=1	20	15	162	17.5	4.73924e+06	89343.2	1.47903e+06	4.29167e+06	3.12101e+06	1.6765e+06	3.35525e+06	2.76053e+06		3.93012e+06	882922		437695	0.111369		2.41714e+06	3.5261e+06		920271	0.380727
High	Master Protein	Q10578	DNA-directed RNA polymerase II subunit RPB2 OS=Caenorhabditis elegans OX=6239 GN=rpb-2 PE=2 SV=2	4	4	1193	134.8	394583		110656	282884	172749	196030	210540	151135		283666	196030		97178.9	0.342582		160598	217010		56637	0.352663
High	Master Protein	P41956	Succinate dehydrogenase cytochrome b560 subunit, mitochondrial OS=Caenorhabditis elegans OX=6239 GN=mev-1 PE=2 SV=1	27	17	182	20	7.66675e+06	533420	2.37378e+06	5.44876e+06	4.26833e+06	2.82159e+06	4.1172e+06	3.4243e+06		5967539	1.6775e+06		831597	0.139353		3.24549e+06	4.43653e+06		1.15788e+06	0.356766
High	Master Protein	O02495	Synaptobrevin-1 OS=Caenorhabditis elegans OX=6239 GN=snb-1 PE=1 SV=1	27	14	109	12	1.78285e+06	104242	609471	1.75263e+06	1.27572e+06	665351	543892	1.00035e+06		1.52928e+06	384797		190757	0.124736		576682	1.37649e+06		359247	0.622956
High	Master Protein	O61848	CaLponIn-liKe proteins OS=Caenorhabditis elegans OX=6239 GN=clik-3 PE=1 SV=2	18	11	202	22.8	1.20899e+06	175229	266832	551267	644654	291424	456933	691130		926821	233327		115668	0.124801		361882	621198		162125	0.448006
High	Master Protein	Q9NEU5	Ribosome biogenesis protein NOP53 OS=Caenorhabditis elegans OX=6239 GN=Y39B6A.33 PE=3 SV=1	7	5	438	49.7	633754		82999.9	284420	439972	133288	261986	189641		536863	133288		66075.4	0.123077		172493	237031		61862.2	0.358636
High	Master Protein	G5EDP0	Uncharacterized protein OS=Caenorhabditis elegans OX=6239 GN=CELE_Y32F6A.5 PE=1 SV=1	10	24	445	50.1	5.10856e+06	171464	1.54972e+06	2.5251e+06	2.74051e+06	949651	2.62393e+06	1.82032e+06		3.92454e+06	560557		277888	0.0708078		2.08682e+06	2.17271e+06		567051	0.271729
High	Master Protein	P91857	RAB family OS=Caenorhabditis elegans OX=6239 GN=rab-5 PE=1 SV=1	23	5	208	22.8	2.62189e+06	187318	758225	1.84948e+06	2.13731e+06	879546	1.50732e+06	1.46123e+06		2.3796e+06	533432		264441	0.111128		1.13277e+06	1.65535e+06		432027	0.381389
High	Master Protein	P30629	Uncharacterized protein ZK637.2 OS=Caenorhabditis elegans OX=6239 GN=ZK637.2 PE=3 SV=2	24	10	143	16.2	3.99664e+06	102580	862574	2.58166e+06	2.66722e+06	1.17565e+06	1.74883e+06	1.38984e+06		3.33193e+06	639115		316832	0.0950896		1.3057e+06	1.98575e+06		518258	0.396919
High	Master Protein	Q9NA74	Uncharacterized protein OS=Caenorhabditis elegans OX=6239 GN=CELE_Y57A10A.26 PE=1 SV=1	14	8	269	30.7	1.16651e+06		436555	718532	731369	226427	602083	534484		948939	226427		112248	0.118287		519319	626508		163511	0.314857
High	Master Protein	G5EDD8	SKR-2 OS=Caenorhabditis elegans OX=6239 GN=skr-2 PE=1 SV=1	20	10	174	19.6	2220909		274040	1.52689e+06	1.31443e+06	228448	448822	759113		1.76767e+06	228448		113250	0.0640671		361431	1.143e+06		298309	0.825356
High	Master Protein	P91154	60S ribosome subunit biogenesis protein NIP7 homolog OS=Caenorhabditis elegans OX=6239 GN=C43E11.9 PE=1 SV=1	19	4	180	20.1	396158	23437.6	181966	137396	346624	206242	154756	230954		371391	114840		56930.1	0.153289		168361	184175		48067.4	0.285502
High	Master Protein	Q22972	ASpartyl Protease OS=Caenorhabditis elegans OX=6239 GN=asp-13 PE=1 SV=1	9	3	389	42.2	281674		277980	172784	206932		320253	111534		244303	#DIV/0!		#DIV/0!	#DIV/0!		299117	142159		37101.8	0.124038
High	Master Protein	Q20173	TWinFilin actin binding protein homolog OS=Caenorhabditis elegans OX=6239 GN=twf-2 PE=1 SV=2	13	8	333	37.5	1.08146e+06	30279	260671	831712	795426	360934	605297	530438		938443	195607		96968.9	0.10333		432984	681075		177752	0.410529
High	Master Protein	Q18916	Fatty Acid CoA Synthetase family OS=Caenorhabditis elegans OX=6239 GN=acs-22 PE=1 SV=1	8	7	655	73.5	116384		369607	539294	82274	126453	603305	429879		99329.1	126453		62687.3	0.631107		486456	484587		126471	0.259985
High	Master Protein	O01683	FACT complex subunit ssrp1-B OS=Caenorhabditis elegans OX=6239 GN=hmg-3 PE=3 SV=1	9	10	689	77.7	1.83707e+06	250408	260323	799414	1.19862e+06	392575	415630	83577.1		1.51785e+06	321492		159374	0.105		337977	441496		115225	0.340926
High	Master Protein	Q9XUU9	Protein jagunal homolog OS=Caenorhabditis elegans OX=6239 GN=K05C4.2 PE=3 SV=1	13	12	189	22.1	977170	79259.6	561897	1.15165e+06	607737	282735	879199	718723		792453	180998		89726.7	0.113226		720548	935185		244072	0.338731
High	Master Protein	Q9U241	Acyl carrier protein OS=Caenorhabditis elegans OX=6239 GN=CELE_Y56A3A.19 PE=1 SV=1	25	18	133	15	3.7853e+06	98120.8	1.28249e+06	3.10629e+06	2.20289e+06	749600	1.31359e+06	1.03823e+06		2.99409e+06	423860		210122	0.0701789		1.29804e+06	2.07226e+06		540836	0.416655
High	Master Protein	H2L0E6	MonoCarboxylate Transporter family OS=Caenorhabditis elegans OX=6239 GN=mct-4 PE=1 SV=1	3	13	777	84.9	709090	35160.6	212561	518823	434417	186836	380016	236063		571754	110998		55025.7	0.0962402		296288	377443		98508.1	0.332474
High	Master Protein	Q8MXT6	COLlagen OS=Caenorhabditis elegans OX=6239 GN=col-106 PE=1 SV=1	9	14	296	28.5	2.95759e+06	377414	813655	1.37359e+06	1.84066e+06	787546	922920	1.18703e+06		2.39913e+06	582480		288755	0.120359		868288	1.28031e+06		334147	0.384834
High	Master Protein	Q27257	Protein dif-1 OS=Caenorhabditis elegans OX=6239 GN=dif-1 PE=2 SV=1	14	12	312	33.1	3.46824e+06	223456	568101	1.46422e+06	665034	830459	1.18103e+06	990445		2.06664e+06	526958		261231	0.126404		874567	1.22733e+06		320320	0.366261
High	Master Protein	O45781	Dietary Restriction Response (WT but not eat-2 lifespan increased) OS=Caenorhabditis elegans OX=6239 GN=drr-2 PE=1 SV=1	14	10	207	23	1.40813e+06		103843	906130	757521	254172	694209	513247		1.08282e+06	254172		126002	0.116364		399026	709688		185220	0.464181
High	Master Protein	Q20476	Uncharacterized protein OS=Caenorhabditis elegans OX=6239 GN=CELE_F46G10.1 PE=1 SV=3	19	10	178	20.4	2.17836e+06	389228	694504	1.75383e+06	1.25837e+06	877252	1.15285e+06	1.05305e+06		1.71837e+06	633240		313919	0.182685		923678	1.40344e+06		366281	0.396546
High	Master Protein	Q21614	Carbonic AnHydrase OS=Caenorhabditis elegans OX=6239 GN=cah-4 PE=1 SV=3	11	13	280	31.3	2.71262e+06	349150	1.00608e+06	2.23399e+06	1.81515e+06	548639	1.27605e+06	1.60497e+06		2.26389e+06	448894		222532	0.0982965		1.14107e+06	1.91948e+06		500962	0.439029
High	Master Protein	O61749	Probable signal recognition particle 19 kDa protein OS=Caenorhabditis elegans OX=6239 GN=F37F2.2 PE=3 SV=4	21	7	142	15.9	1.24329e+06		135756	383280	759369	143184	225216	247776		1.00133e+06	143184		70981.2	0.0708871		180486	315528		82349.1	0.456263
High	Master Protein	O45499	40S ribosomal protein S26 OS=Caenorhabditis elegans OX=6239 GN=rps-26 PE=3 SV=1	21	30	117	13.2	35490183	1.09397e+06	1.04633e+07	3.09382e+07	1.69692e+07	1.57989e+07	2.33546e+07	1.53253e+07		2.62297e+07	8.44644e+06		4.18719e+06	0.159635		1.69089e+07	2.31317e+07		6.0371e+06	0.357036
High	Master Protein	Q9N3D0	Signal peptidase complex catalytic subunit SEC11 OS=Caenorhabditis elegans OX=6239 GN=sec-11 PE=1 SV=1	15	16	183	20.6	1.71875e+06	119413	495475	1.08475e+06	1253454	505509	988218	613724		1.4861e+06	312461		154898	0.104231		741846	849237		221641	0.298769
High	Master Protein	Q95QB1	Uncharacterized protein OS=Caenorhabditis elegans OX=6239 GN=CELE_T13H5.8 PE=1 SV=1	5	6	566	65.5	720361				337640		91289.7			529001	#DIV/0!		#DIV/0!	#DIV/0!		91289.7	#DIV/0!		#DIV/0!	#DIV/0!
High	Master Protein	O16521	NADH-cytochrome b5 reductase OS=Caenorhabditis elegans OX=6239 GN=hpo-19 PE=1 SV=1	16	12	309	34.7	3.5143e+06	247231	1.47806e+06	3.09884e+06	2.83103e+06	988290	2.22655e+06	1.93755e+06		3.17267e+06	617761		306245	0.0965261		1.85231e+06	2.51819e+06		657219	0.354811
High	Master Protein	G5EDA8	Uncharacterized protein OS=Caenorhabditis elegans OX=6239 GN=CELE_Y45F10B.13 PE=1 SV=1	7	5	633	72.4	852512	267624	489012	496685	591674	531773	627575	621903		722093	399699		198144	0.274403		558293	559294		145969	0.261456
High	Master Protein	Q304D5	Endoplasmic Reticulum Protein homolog OS=Caenorhabditis elegans OX=6239 GN=erp-44.1 PE=1 SV=1	9	6	411	46.9	1.18728e+06	64154.7	364788	907454	790601	371089	610598	544373		988943	217622		107883	0.109089		487693	725914		189455	0.388471
High	Master Protein	P53489	Actin-related protein 2 OS=Caenorhabditis elegans OX=6239 GN=arx-2 PE=3 SV=1	9	2	395	44.8	246834		93233.1	296428	186219		147851	104846		216527	#DIV/0!		#DIV/0!	#DIV/0!		120542	200637		52363.9	0.434404
[truncated: 1,173 more rows]
