# Supplementary material for: Loss of heat shock factor initiates intracellular lipid surveillance by actin destabilization
Source: Cell Rep. Author manuscript; Available in PMC 2022 Nov 8. (PMC9642076; doi:10.1016/j.celrep.2022.111493)
Supplement: 3 [file NIHMS1843692-supplement-3.xlsx]

## Sheet: ACT-5-GFP fractionation IP
Protein	Gene	Description	Length (AA)	mw (Da)	Indistinguishable Proteins	PSMs	Peptide Seqs	% Coverage	Spectral count				Spectral index					Solubility ratio (spectral count)		Destabilization index (Δ)	Solubility ratio (spectral index)		Destabilization index (Δ)
									pellet EV	pellet hsf1 RNAi	sup EV	sup hsf1 RNAi	pellet EV	pellet hsf1 RNAi	sup EV	sup hsf1 RNAi		EV	hsf-1 RNAi		EV	hsf-1 RNAi
Q20641	Q20641	Non-muscle MYosin OS=Caenorhabditis elegans GN=nmy-1 PE=1 SV=2	1963	229806		1047	182	71.4	357	293	130	234	2.061e-05	1.145e-05	7.072e-06	2.849e-05		0.26694	0.444023	-0.177082	0.255473	0.71332	-0.457847
P02566	MYO4	Myosin-4 OS=Caenorhabditis elegans GN=unc-54 PE=1 SV=2	1963	225193		961	170	66.6	257.79	212.41	213.45	198.59	1.501e-05	9.963e-06	1.523e-05	3.545e-05		0.452954	0.483187	-0.0302334	0.503638	0.780613	-0.276976
G5EBY3	G5EBY3	Non-muscle MYosin OS=Caenorhabditis elegans GN=nmy-2 PE=1 SV=1	2003	231698		943	196	71	326.97	297.98	114.98	170.98	2.113e-05	1.454e-05	6.757e-06	2.563e-05		0.260165	0.364594	-0.104429	0.242299	0.638038	-0.395739
V6CLU0	V6CLU0	KETtiN (Drosophila actin-binding) homolog OS=Caenorhabditis elegans GN=ketn-1 PE=1 SV=1	4889	547379		454	177	47.5	181.01	144.44	18.31	76.98	3.866e-06	2.361e-06	1.133e-07	3.464e-06		0.0918623	0.347665	-0.255803	0.0284723	0.594678	-0.566206
P05690	VIT2	Vitellogenin-2 OS=Caenorhabditis elegans GN=vit-2 PE=1 SV=5	1613	188072		444	140	76.3	162.49	143.99	88	26.5	1.214e-05	8.606e-06	1.042e-05	5.048e-06		0.351311	0.155434	0.195877	0.461879	0.369709	0.0921709
Q23050	Q23050	CaLponIn-liKe proteins OS=Caenorhabditis elegans GN=clik-1 PE=1 SV=1	406	44448.5		364	27	71.9	134	107	60	53	3.256e-05	1.769e-05	1.363e-05	3.709e-05		0.309278	0.33125	-0.0219716	0.295086	0.677072	-0.381986
G4S034	G4S034	SPeCtrin OS=Caenorhabditis elegans GN=spc-1 PE=1 SV=2	2427	282301		313	127	54.8	130	111.99	29	33	5.075e-06	2.763e-06	5.314e-07	1.59e-06		0.18239	0.227602	-0.045212	0.0947845	0.365265	-0.270481
P10567	MYSP	Paramyosin OS=Caenorhabditis elegans GN=unc-15 PE=1 SV=2	872	100826		312	88	76.7	121.83	105.32	14.48	10.97	1.759e-05	1.357e-05	1.371e-06	1.81e-06		0.106228	0.0943331	0.0118953	0.0723063	0.117685	-0.045379
P12844	MYO3	Myosin-3 OS=Caenorhabditis elegans GN=myo-3 PE=2 SV=1	1969	225948		306	117	58.7	98	104.99	31	49.5	5.5e-06	3.76e-06	1.123e-06	4.437e-06		0.24031	0.320409	-0.080099	0.169561	0.541296	-0.371735
P37806-2	UNC87	Isoform b of Protein unc-87 OS=Caenorhabditis elegans GN=unc-87	374	41658.3		304	28	75.9	118.76	81.89	52.89	38.91	4.099e-05	1.887e-05	1.342e-05	2.384e-05		0.308127	0.322103	-0.0139756	0.246646	0.558183	-0.311537
P06125	VIT5	Vitellogenin-5 OS=Caenorhabditis elegans GN=vit-5 PE=2 SV=2	1603	186790		250	153	74	83.5	63	34	14.5	4.956e-06	2.948e-06	3.077e-06	1.649e-06		0.289362	0.187097	0.102265	0.383045	0.358712	0.0243327
P02567	MYO1	Myosin-1 OS=Caenorhabditis elegans GN=myo-1 PE=1 SV=3	1938	223762		235	101	49.8	56.11	89.56	21.95	37.4	2.057e-06	2.788e-06	5.195e-07	2.89e-06		0.281194	0.294581	-0.013387	0.20163	0.508982	-0.307352
E0AHA7	E0AHA7	Spectrin beta chain OS=Caenorhabditis elegans GN=unc-70 PE=1 SV=1	2326	269983		228	100	47.6	59.39	49.6	14.6	14.6	2.531e-06	1.366e-06	3.841e-07	8.516e-07		0.197324	0.227414	-0.0300904	0.131762	0.384019	-0.252257
O45815	O45815	ACTin OS=Caenorhabditis elegans GN=act-5 PE=1 SV=1	375	41953.9		225	28	78.1	33	90	24	65	9.137e-06	4.663e-05	1.803e-05	8.205e-05		0.421053	0.419355	0.00169779	0.663673	0.637628	0.0260446
P53013	EF1A	Elongation factor 1-alpha OS=Caenorhabditis elegans GN=eft-3 PE=3 SV=1	463	50762.4		217	29	64.6	62.7	71.72	46.8	26.88	1.728e-05	1.902e-05	2.172e-05	1.711e-05		0.427397	0.272617	0.154781	0.556923	0.473568	0.0833554
P12845	MYO2	Myosin-2 OS=Caenorhabditis elegans GN=myo-2 PE=1 SV=2	1947	223487		212	101	53.5	47.12	84.53	24.1	38.2	1.699e-06	2.758e-06	6.071e-07	2.961e-06		0.338388	0.311252	0.0271358	0.263258	0.517748	-0.25449
Q20363	SIP1	Stress-induced protein 1 OS=Caenorhabditis elegans GN=sip-1 PE=1 SV=1	159	17864		180	14	90.6	53	82	21	15	4.941e-05	7.444e-05	1.741e-05	1.638e-05		0.283784	0.154639	0.129145	0.260551	0.180357	0.080194
P29691	EF2	Elongation factor 2 OS=Caenorhabditis elegans GN=eef-2 PE=2 SV=4	852	94987.5		163	42	48	37.78	51.74	53.76	17.91	3.879e-06	5.241e-06	8.911e-06	4.232e-06		0.587284	0.257143	0.330141	0.696716	0.446743	0.249973
Q21000	Q21000	MYOsin heavy chain structural genes OS=Caenorhabditis elegans GN=myo-5 PE=1 SV=1	1974	227435		163	72	37.8	42	50.5	17	48.5	1.02e-06	1.111e-06	3.175e-07	4.235e-06		0.288136	0.489899	-0.201763	0.237383	0.792181	-0.554798
P18947	VIT4	Vitellogenin-4 OS=Caenorhabditis elegans GN=vit-4 PE=1 SV=3	1603	186660		160	146	72.1	47.5	25.5	12	3	2.907e-06	1.36e-06	6.119e-07	2.197e-07		0.201681	0.105263	0.0964175	0.17389	0.139077	0.0348125
Q18688	HSP90	Heat shock protein 90 OS=Caenorhabditis elegans GN=daf-21 PE=1 SV=1	702	80430.7		159	41	60	43	41	55	17	3.965e-06	4.581e-06	6.714e-06	4.218e-06		0.561224	0.293103	0.268121	0.628711	0.479373	0.149338
Q9N4J2	VIT3	Vitellogenin-3 OS=Caenorhabditis elegans GN=vit-3 PE=1 SV=1	1603	186881		159	142	72	37	27.5	18	4.5	2.07e-06	1.161e-06	6.62e-07	2.287e-07		0.327273	0.140625	0.186648	0.242313	0.164568	0.0777454
Q95YF3	CGH1	ATP-dependent RNA helicase cgh-1 OS=Caenorhabditis elegans GN=cgh-1 PE=1 SV=1	430	48808.4		156	27	68.1	56.75	42.83	24.91	15.95	1.319e-05	1.039e-05	5.514e-06	6.61e-06		0.305045	0.271351	0.0336945	0.294803	0.388824	-0.0940203
O44480	RL18A	60S ribosomal protein L18a OS=Caenorhabditis elegans GN=rpl-20 PE=3 SV=2	180	20982.1		156	18	64.4	42	44	20	45	9.055e-05	3.755e-05	1.714e-05	0.000114		0.322581	0.505618	-0.183037	0.159161	0.752227	-0.593066
P46561	ATPB	ATP synthase subunit beta, mitochondrial OS=Caenorhabditis elegans GN=atp-2 PE=1 SV=2	538	57635		147	22	57.8	23	22	76	22	5.738e-06	2.014e-06	2.12e-05	1.276e-05		0.767677	0.5	0.267677	0.786992	0.863679	-0.0766871
P09446	HSP7A	Heat shock 70 kDa protein A OS=Caenorhabditis elegans GN=hsp-1 PE=1 SV=2	640	69859.7		145	38	69.7	28.99	37.48	42.48	21.99	4.3e-06	4.7e-06	1.024e-05	8.592e-06		0.594375	0.369766	0.224609	0.704264	0.646404	0.0578602
Q9XW17	Q9XW17	Cytokinesis, Apoptosis, RNA-associated OS=Caenorhabditis elegans GN=car-1 PE=1 SV=1	340	37677.5		142	34	75.6	44	42	28	26	1.412e-05	8.125e-06	1.917e-05	2.35e-05		0.388889	0.382353	0.00653595	0.575849	0.743083	-0.167234
P0DM41	ACT1	Actin-1 OS=Caenorhabditis elegans GN=act-1 PE=1 SV=1	376	41876.8		135	30	79	47.96	43.88	9.98	31.82	5.139e-05	1.838e-05	4.327e-06	6.341e-05		0.172247	0.420343	-0.248096	0.0776603	0.775278	-0.697618
P48156	RS8	40S ribosomal protein S8 OS=Caenorhabditis elegans GN=rps-8 PE=3 SV=1	208	23789.8		130	14	64.4	26	29	27	39	1.63e-05	7.867e-06	2.739e-05	9.407e-05		0.509434	0.573529	-0.0640954	0.626917	0.922825	-0.295908
Q17343	Q17343	AO13 ankyrin OS=Caenorhabditis elegans GN=unc-44 PE=4 SV=2	6994	777029	tr|Q17490|Q17490_CAEEL;	128	69	13.3	54.83	42.4	11.53	12.53	4.849e-07	2.527e-07	3.988e-08	1.476e-07		0.173749	0.228109	-0.0543593	0.0759937	0.368723	-0.29273
Q9XXK1-4	ATPA	Isoform d of ATP synthase subunit alpha, mitochondrial OS=Caenorhabditis elegans GN=H28O16.1	511	55130.1		118	31	59.9	20.96	16.48	45.97	20.97	3.371e-06	3.12e-06	1.808e-05	1.012e-05		0.686837	0.559947	0.12689	0.842851	0.76435	0.0785007
Q17832	Q17832	ViGiLN homolog OS=Caenorhabditis elegans GN=vgln-1 PE=1 SV=2	1220	134622		115	51	50.5	37	43	26	5	2.32e-06	2.565e-06	1.4e-06	2.799e-07		0.412698	0.104167	0.308532	0.376344	0.0983866	0.277957
D0IMZ5	D0IMZ5	FiLamiN (Actin binding protein) homolog OS=Caenorhabditis elegans GN=fln-1 PE=1 SV=1	2255	246790	tr|D0IMZ7|D0IMZ7_CAEEL;tr|D0IMZ8|D0IMZ8_CAEEL;tr|U4PB53|U4PB53_CAEEL;tr|U4PBJ9|U4PBJ9_CAEEL;tr|U4PEE3|U4PEE3_CAEEL;tr|U4PM01|U4PM01_CAEEL;tr|U4PR92|U4PR92_CAEEL;	113	54	33.4	36.61	42.55	23.76	7.92	1.047e-06	9.977e-07	8.474e-07	2.813e-07		0.393573	0.156925	0.236648	0.447318	0.219937	0.227381
O17687	O17687	NASP (Human Nuclear Autoantigenic Sperm Protein) homolog OS=Caenorhabditis elegans GN=nasp-2 PE=1 SV=1	582	63081.6		108	34	69.8	30	43	16	17	3.55e-06	6.128e-06	1.214e-06	4.81e-06		0.347826	0.283333	0.0644928	0.254828	0.439751	-0.184923
O17732	PYC1	Pyruvate carboxylase 1 OS=Caenorhabditis elegans GN=pyc-1 PE=1 SV=1	1175	129546		106	46	54.1	41.99	41.99	15	3	2.818e-06	2.298e-06	8.297e-07	2.242e-07		0.263204	0.0666815	0.196523	0.227458	0.0888907	0.138568
P11141	HSP7F	Heat shock 70 kDa protein F, mitochondrial OS=Caenorhabditis elegans GN=hsp-6 PE=1 SV=2	657	70980.8		106	34	54.9	23	36.5	25	11.5	3.104e-06	2.671e-06	5.021e-06	2.468e-06		0.520833	0.239583	0.28125	0.617969	0.480249	0.13772
P51404	RS13	40S ribosomal protein S13 OS=Caenorhabditis elegans GN=rps-13 PE=3 SV=2	151	17341.5		105	13	60.9	18.94	16.95	30.93	33.94	1.279e-05	8.364e-06	3.99e-05	0.0001188		0.620213	0.666929	-0.0467161	0.757259	0.934227	-0.176967
Q23621	Q23621	Glutamate dehydrogenase OS=Caenorhabditis elegans GN=gdh-1 PE=1 SV=1	536	58901.9		104	25	51.5	16	17	46	16	1.814e-06	1.267e-06	1.264e-05	3.544e-06		0.741935	0.484848	0.257087	0.874498	0.736645	0.137853
P34574	CLH	Probable clathrin heavy chain 1 OS=Caenorhabditis elegans GN=chc-1 PE=3 SV=1	1681	191925		104	50	39	44	45	9	4	1.7e-06	1.628e-06	2.452e-07	1.707e-07		0.169811	0.0816327	0.0881787	0.126054	0.0949019	0.031152
P54811	TERA1	Transitional endoplasmic reticulum ATPase homolog 1 OS=Caenorhabditis elegans GN=cdc-48.1 PE=1 SV=1	809	89963.2		101	35	51.9	15	16	28	8.5	9.276e-07	9.854e-07	3.055e-06	1.159e-06		0.651163	0.346939	0.304224	0.767087	0.540478	0.226609
Q9XW92	VATA	V-type proton ATPase catalytic subunit A OS=Caenorhabditis elegans GN=vha-13 PE=1 SV=3	606	66597.8		101	29	64	19.93	19.94	41.79	17.95	1.771e-06	2.351e-06	8.711e-06	5.312e-06		0.67709	0.47374	0.20335	0.831044	0.693201	0.137843
Q9U302	Q9U302	Polyadenylate-binding protein OS=Caenorhabditis elegans GN=pab-1 PE=1 SV=1	646	71782.6		101	35	67.5	38.66	48.56	5.96	3.98	5.431e-06	5.365e-06	9.437e-07	6.91e-07		0.133572	0.0757518	0.0578206	0.148038	0.114102	0.0339366
P50140	CH60	Chaperonin homolog Hsp-60, mitochondrial OS=Caenorhabditis elegans GN=hsp-60 PE=2 SV=2	568	60225.8		101	33	63.4	20.93	12.95	44.85	20.95	2.177e-06	7.036e-07	1.583e-05	5.718e-06		0.681818	0.617994	0.0638241	0.879103	0.890432	-0.0113297
Q19328	Q19328	Tudor Staphylococcal Nuclease homolog OS=Caenorhabditis elegans GN=tsn-1 PE=1 SV=1	914	100984		92	36	51.1	28	34	22	8	2.341e-06	2.33e-06	3.109e-06	1.075e-06		0.44	0.190476	0.249524	0.570459	0.315712	0.254747
P48152	RS3	40S ribosomal protein S3 OS=Caenorhabditis elegans GN=rps-3 PE=3 SV=1	247	27368.5		92	19	74.1	35.87	25.89	18.94	9.97	1.494e-05	1.234e-05	8.154e-06	7.477e-06		0.345557	0.278026	0.0675317	0.353079	0.377302	-0.0242236
P34455	ACON	Probable aconitate hydratase, mitochondrial OS=Caenorhabditis elegans GN=aco-2 PE=3 SV=2	777	84210.2		91	24	36.3	15.87	26.76	30.72	12.89	1.513e-06	1.757e-06	7.296e-06	2.933e-06		0.659369	0.325095	0.334274	0.828244	0.625373	0.202871
P54812	TERA2	Transitional endoplasmic reticulum ATPase homolog 2 OS=Caenorhabditis elegans GN=cdc-48.2 PE=1 SV=2	810	89818.1		89	28	41.7	13	12	22	7.5	7.635e-07	6.989e-07	2.672e-06	1.008e-06		0.628571	0.384615	0.243956	0.777762	0.590544	0.187217
O45865	O45865	Adenine Nucleotide Translocator OS=Caenorhabditis elegans GN=ant-1.1 PE=1 SV=1	300	33095.5		88	19	56	19.2	18.24	21.27	9.68	8.807e-06	9.383e-06	1.838e-05	5.868e-06		0.525574	0.346705	0.17887	0.676058	0.384762	0.291297
G5EBH3	G5EBH3	SMAll OS=Caenorhabditis elegans GN=sma-1 PE=1 SV=1	3953	461268	tr|G5EC35|G5EC35_CAEEL;tr|G5EFW3|G5EFW3_CAEEL;tr|G5EG97|G5EG97_CAEEL;	87	63	20.3	30	55		2	2.959e-07	6.008e-07		2.698e-08		0	0.0350877	-0.0350877	0	0.0429768	-0.0429768
P27604	SAHH	Adenosylhomocysteinase OS=Caenorhabditis elegans GN=ahcy-1 PE=3 SV=1	437	47631.5		86	22	52.6	10	17	40	16	2.403e-06	2.295e-06	2.743e-05	1.215e-05		0.8	0.484848	0.315152	0.919452	0.841121	0.0783301
Q23670	TOP2	Probable DNA topoisomerase 2 OS=Caenorhabditis elegans GN=K12D12.1 PE=3 SV=2	1520	172677		85	55	37.7	23	57	2	1	7.48e-07	2.793e-06	4.819e-08	8.313e-08		0.08	0.0172414	0.0627586	0.0605258	0.0289034	0.0316223
Q03577	SYDC	Aspartate--tRNA ligase, cytoplasmic OS=Caenorhabditis elegans GN=drs-1 PE=3 SV=1	531	60045.5		84	35	66.1	25.5	37	12.5	5	3.456e-06	5.843e-06	1.562e-06	1.137e-06		0.328947	0.119048	0.2099	0.311279	0.162894	0.148385
O18240	O18240	Ribosomal Protein, Small subunit OS=Caenorhabditis elegans GN=rps-18 PE=1 SV=1	154	17795.6		84	15	60.4	25	21	17	21	1.681e-05	1.177e-05	1.538e-05	5.736e-05		0.404762	0.5	-0.0952381	0.477788	0.829741	-0.351953
P34689	GLH1	ATP-dependent RNA helicase glh-1 OS=Caenorhabditis elegans GN=glh-1 PE=1 SV=3	763	79945.9		83	33	65.5	19	29	11	1	1.784e-06	2.04e-06	1.029e-06	7.05e-08		0.366667	0.0333333	0.333333	0.365802	0.0334044	0.332397
P27639	IF4A	Eukaryotic initiation factor 4A OS=Caenorhabditis elegans GN=inf-1 PE=2 SV=1	402	45487.1		83	22	64.9	22.5	29.5	17.5	8.5	4.197e-06	6.758e-06	3.794e-06	2.383e-06		0.4375	0.223684	0.213816	0.474784	0.260694	0.214091
O02056	RL4	60S ribosomal protein L4 OS=Caenorhabditis elegans GN=rpl-4 PE=1 SV=3	345	38725.2		82	26	64.9	33.99	36.98	4	5	1.259e-05	9.351e-06	6.043e-07	2.855e-06		0.105291	0.119104	-0.0138135	0.0458001	0.233901	-0.188101
Q95ZU1	Q95ZU1	Heavy chain, Unconventional Myosin OS=Caenorhabditis elegans GN=hum-2 PE=1 SV=4	1809	207049		82	45	27.6	39.83	30.97		6.48	1.532e-06	8.24e-07		2.893e-07		0	0.173031	-0.173031	0	0.259858	-0.259858
Q9N3X2	RS4	40S ribosomal protein S4 OS=Caenorhabditis elegans GN=rps-4 PE=1 SV=1	259	29097.8		82	22	67.6	24	25	12	19	2.658e-05	1.89e-05	1.332e-05	6.408e-05		0.333333	0.431818	-0.0984848	0.333835	0.772234	-0.4384
Q9BIC3	Q9BIC3	Enoyl-CoA Hydratase OS=Caenorhabditis elegans GN=ech-1.2 PE=1 SV=1	755	85029.2	tr|Q9GYT0|Q9GYT0_CAEEL;	81	35	52.6	28	28	20	4	3.234e-06	2.463e-06	3.14e-06	4.039e-07		0.416667	0.125	0.291667	0.492626	0.140884	0.351742
P19626	MLR2	Myosin regulatory light chain 2 OS=Caenorhabditis elegans GN=mlc-2 PE=4 SV=1	170	18627.4		81	14	74.1	15	9	9	13.5	8.226e-06	6.067e-06	7.993e-06	2.221e-05		0.375	0.6	-0.225	0.492817	0.785444	-0.292627
A0A131MBU3-2	IRG7	Isoform a of Protein irg-7 OS=Caenorhabditis elegans GN=irg-7	2214	244228	sp|A0A131MBU3|IRG7_CAEEL;	79	44	31.2	26	43	0.5		7.376e-07	1.116e-06	4.805e-09			0.0188679	0	0.0188679	0.00647221	0	0.00647221
Q93572	RLA0	60S acidic ribosomal protein P0 OS=Caenorhabditis elegans GN=rpa-0 PE=1 SV=3	312	33842.6		79	18	66.3	32.99	24.99	13.99	5.99	1.597e-05	5.317e-06	5.137e-06	3.855e-06		0.297786	0.193351	0.104436	0.243379	0.420301	-0.176922
P53014	MLE	Myosin, essential light chain OS=Caenorhabditis elegans GN=mlc-3 PE=4 SV=1	153	17169.7		79	20	91.5	24.83	21.89	11.93	18.88	2.105e-05	1.965e-05	1.009e-05	3.798e-05		0.324538	0.463086	-0.138548	0.324021	0.659032	-0.335011
Q10454-2	KARG1	Isoform b of Probable arginine kinase F46H5.3 OS=Caenorhabditis elegans GN=F46H5.3	359	40055.6		78	20	59.1	8.97	8.98	47.88	11.96	1.162e-06	1.393e-06	2.153e-05	7.89e-06		0.842216	0.571156	0.271061	0.948793	0.849941	0.0988518
Q27481	Q27481	UBA (Human ubiquitin) related OS=Caenorhabditis elegans GN=uba-1 PE=1 SV=1	1113	124330		77	29	31.9	22.79	20.81	26.76	5.94	1.04e-06	8.858e-07	1.603e-06	5.965e-07		0.540061	0.222056	0.318004	0.606508	0.402415	0.204093
Q20684	Q20684	GaLECtin OS=Caenorhabditis elegans GN=lec-2 PE=1 SV=2	1245	132217		76	31	30.4	7	17.5	13	12	5.234e-07	8.783e-07	8.663e-07	1.389e-06		0.65	0.40678	0.24322	0.623372	0.612623	0.010749
G5EGK1	G5EGK1	TaLiN OS=Caenorhabditis elegans GN=tln-1 PE=1 SV=1	2553	279710		76	45	26.8	31.6	41.51			4.731e-07	5.982e-07				0	0	0	0	0	0
P20163	HSP7D	Heat shock 70 kDa protein D OS=Caenorhabditis elegans GN=hsp-4 PE=1 SV=2	657	72424.1		75	25	46.3	9.5	22.5	14	12	8.743e-07	2.096e-06	2.024e-06	2.941e-06		0.595745	0.347826	0.247919	0.69834	0.583879	0.114461
P19625	MLR1	Myosin regulatory light chain 1 OS=Caenorhabditis elegans GN=mlc-1 PE=4 SV=1	170	18641.4		75	14	74.1	13	8	8	11.5	5.531e-06	4.146e-06	6.027e-06	1.519e-05		0.380952	0.589744	-0.208791	0.521457	0.785581	-0.264124
Q9U1Q4	SYV	Valine--tRNA ligase OS=Caenorhabditis elegans GN=vrs-2 PE=1 SV=1	1050	119152		74	35	41.3	22	36	9	4	1.818e-06	3.512e-06	2.89e-07	2.613e-07		0.290323	0.1	0.190323	0.137162	0.0692497	0.0679121
P46769	RSSA	40S ribosomal protein SA OS=Caenorhabditis elegans GN=rps-0 PE=1 SV=3	276	30755.6		73	14	75	22	19	20	8	1.12e-05	5.96e-06	7.668e-06	8.437e-06		0.47619	0.296296	0.179894	0.406402	0.586025	-0.179622
G5ECZ0	G5ECZ0	Heavy chain, Unconventional Myosin OS=Caenorhabditis elegans GN=hum-5 PE=1 SV=1	1017	116773		73	42	44.8	36	33		4	3.836e-06	2.296e-06		5.054e-07		0	0.108108	-0.108108	0	0.18041	-0.18041
Q21021	Q21021	Nuclear Pore complex Protein OS=Caenorhabditis elegans GN=npp-9 PE=1 SV=2	860	95753.7	tr|Q86G90|Q86G90_CAEEL;	72	32	66.5	20	42	7	2	1.072e-06	1.974e-06	2.704e-07	8.105e-08		0.259259	0.0454545	0.213805	0.20143	0.0394394	0.161991
P55155	VIT1	Vitellogenin-1 OS=Caenorhabditis elegans GN=vit-1 PE=1 SV=2	1616	188414		72	118	64.7	31	17	10	3.5	2.344e-06	5.164e-07	5.061e-07	2.053e-07		0.243902	0.170732	0.0731707	0.177573	0.284467	-0.106895
P27420	HSP7C	Heat shock 70 kDa protein C OS=Caenorhabditis elegans GN=hsp-3 PE=3 SV=2	661	73176.7		70	29	45.2	10.5	21	19.5	9	7.753e-07	2.162e-06	3.654e-06	3.556e-06		0.65	0.3	0.35	0.824961	0.621896	0.203065
O44400	F37C4	Protein F37C4.5 OS=Caenorhabditis elegans GN=F37C4.5 PE=1 SV=3	556	61568.3		70	24	55.6	16	17	25	10	2.083e-06	2.751e-06	9.853e-06	4.723e-06		0.609756	0.37037	0.239386	0.825486	0.631924	0.193562
O02286	O02286	Phosphoenolypyruvate CarboxyKinase OS=Caenorhabditis elegans GN=pck-2 PE=1 SV=1	654	73564.8		70	28	52.1	14.88	13.9	28.76	8.94	1.369e-06	7.936e-07	1.022e-05	2.327e-06		0.659028	0.391419	0.26761	0.881871	0.74569	0.136181
Q19537	RFA1	Probable replication factor A 73 kDa subunit OS=Caenorhabditis elegans GN=rpa-1 PE=1 SV=1	655	73335.7		69	31	60.9	32	35	1	1	2.99e-06	3.211e-06	1.073e-07	1.412e-07		0.030303	0.0277778	0.00252525	0.0346431	0.0421216	-0.00747852
Q966C6	RL7A	60S ribosomal protein L7a OS=Caenorhabditis elegans GN=rpl-7A PE=1 SV=3	265	30227.9		69	16	44.5	26.85	23.88	8.93	6.95	1.295e-05	5.94e-06	2.621e-06	5.702e-06		0.249581	0.22543	0.024151	0.168326	0.489778	-0.321453
Q09936	YSE2	Uncharacterized protein C53C9.2 OS=Caenorhabditis elegans GN=C53C9.2 PE=3 SV=2	397	44896.8		69	23	62.7	16.99	27.99	8	14	3.508e-06	5.281e-06	8.361e-07	8.883e-06		0.320128	0.333413	-0.0132847	0.192468	0.627153	-0.434685
P20784	ROL6	Cuticle collagen rol-6 OS=Caenorhabditis elegans GN=rol-6 PE=1 SV=1	348	34829.4		67	13	68.4	8	51	1	4	7.419e-07	1.891e-05	8.417e-08	9.333e-07		0.111111	0.0727273	0.0383838	0.101892	0.0470335	0.0548586
O02640	MDHM	Probable malate dehydrogenase, mitochondrial OS=Caenorhabditis elegans GN=mdh-2 PE=3 SV=1	341	35188.1		67	19	76	11	11	27.5	15.5	2.503e-06	1.995e-06	2.13e-05	1.133e-05		0.714286	0.584906	0.12938	0.894845	0.850281	0.0445638
Q10663	GCP	Bifunctional glyoxylate cycle protein OS=Caenorhabditis elegans GN=icl-1 PE=1 SV=2	968	108849		65	32	41.9	16.49	12.99	29.97	4.99	1.086e-06	4.933e-07	3.97e-06	5.325e-07		0.645071	0.277531	0.36754	0.785206	0.519107	0.266099
Q20616	SKPO1	Peroxidase skpo-1 OS=Caenorhabditis elegans GN=skpo-1 PE=2 SV=1	655	73629.6		65	22	48.9	33	23	6		2.871e-06	1.263e-06	1.932e-07			0.153846	0	0.153846	0.0630507	0	0.0630507
H2KZS2	H2KZS2	Uncharacterized protein OS=Caenorhabditis elegans GN=CELE_T23E7.2 PE=1 SV=2	988	108289		65	34	53	15.96	18.45	0.5	1.5	1.121e-06	9.734e-07	1.826e-08	1.042e-07		0.0303767	0.075188	-0.0448113	0.0160279	0.0966964	-0.0806684
A0A1D3PCM5	A0A1D3PCM5	Uncharacterized protein OS=Caenorhabditis elegans GN=let-711 PE=1 SV=1	2624	295684	tr|Q20937|Q20937_CAEEL;	65	36	18.1	32.71	30.72		1	5.514e-07	5.613e-07		1.051e-07		0	0.0315259	-0.0315259	0	0.157713	-0.157713
A0A0N4YEB0	A0A0N4YEB0_NIPBR	Tropomyosin (inferred by orthology to a C. elegans protein) OS=Nippostrongylus brasiliensis PE=3 SV=2	432	50399.8		65	35	52.5	23.82	17.16	5.73	11.4	1.461e-05	7.047e-06	1.407e-06	8.705e-06		0.193909	0.39916	-0.205251	0.0878442	0.552628	-0.464784
O45904	O45904	Galectin OS=Caenorhabditis elegans GN=lec-1 PE=1 SV=1	285	32735.7		64	23	67	9	14.5	5	2.5	2.894e-06	6.154e-06	1.323e-06	9.947e-07		0.357143	0.147059	0.210084	0.31373	0.139144	0.174586
Q22257	Q22257	HoloCentric chromosome binding Protein OS=Caenorhabditis elegans GN=hcp-2 PE=1 SV=1	1295	147683		64	46	41.7	22	42			7.425e-07	1.778e-06				0	0	0	0	0	0
Q19554	Q19554	ABC transporter, class F OS=Caenorhabditis elegans GN=abcf-1 PE=1 SV=1	622	69312.7		63	28	44.7	23	31	4	2	2.737e-06	3.823e-06	2.627e-07	1.541e-07		0.148148	0.0606061	0.0875421	0.0875754	0.0387468	0.0488286
Q19286	IFB2	Intermediate filament protein ifb-2 OS=Caenorhabditis elegans GN=ifb-2 PE=1 SV=1	543	65659.4	tr|M1Z854|M1Z854_CAEEL;	63	39	73.1	22.96	39.95			2.966e-06	6.77e-06				0	0	0	0	0	0
Q19289	IFB1	Intermediate filament protein ifb-1 OS=Caenorhabditis elegans GN=ifb-1 PE=1 SV=1	589	67270.1		62	29	49.7	23.88	20.93	12.96	1.99	2.909e-06	2.019e-06	1.338e-06	3.87e-07		0.351792	0.0868237	0.264968	0.315046	0.160848	0.154198
P90897-2	RDE12	Isoform b of DEAD-box ATP-dependent RNA helicase rde-12 OS=Caenorhabditis elegans GN=rde-12	953	104040	sp|P90897-3|RDE12_CAEEL;sp|P90897|RDE12_CAEEL;	62	34	48.4	24	31	6	1	1.304e-06	1.709e-06	2.241e-07	1.12e-07		0.2	0.03125	0.16875	0.146653	0.0615047	0.085148
Q09475	YP93	Uncharacterized helicase C28H8.3 OS=Caenorhabditis elegans GN=C28H8.3 PE=3 SV=2	1714	194479		62	37	27	18.99	38.99	1	2	5.943e-07	1.858e-06	9.752e-09	7.921e-08		0.050025	0.0487924	0.00123262	0.0161443	0.0408887	-0.0247444
Q27371	TNNT	Troponin T OS=Caenorhabditis elegans GN=mup-2 PE=2 SV=1	405	47120.7		60	30	54.1	18	19	5	9	8.718e-06	3.266e-06	2.635e-06	9.11e-06		0.217391	0.321429	-0.104037	0.232097	0.736102	-0.504005
P34339	EIF3A	Eukaryotic translation initiation factor 3 subunit A OS=Caenorhabditis elegans GN=egl-45 PE=3 SV=1	1076	124638		59	29	33.1	16.5	27	13	2	7.127e-07	1.186e-06	6.961e-07	1.321e-07		0.440678	0.0689655	0.371712	0.494108	0.10022	0.393888
O01541	SYAC	Alanine--tRNA ligase, cytoplasmic OS=Caenorhabditis elegans GN=aars-2 PE=2 SV=1	968	107004		59	29	36.7	12	26	13	4	5.616e-07	8.765e-07	6.101e-07	2.093e-07		0.52	0.133333	0.386667	0.520696	0.192761	0.327935
P98080	UCR1	Cytochrome b-c1 complex subunit 1, mitochondrial OS=Caenorhabditis elegans GN=ucr-1 PE=3 SV=2	471	51830.3		59	16	37.4	15.98	11.98	18.99	8.99	3.212e-06	2.345e-06	5.78e-06	3.241e-06		0.543037	0.428708	0.114329	0.642794	0.580201	0.0625931
Q21752	VDAC	Probable voltage-dependent anion-selective channel OS=Caenorhabditis elegans GN=vdac-1 PE=3 SV=2	283	30014.4		59	18	76	9	10.99	21.99	10.99	2.126e-06	1.973e-06	1.119e-05	7.621e-06		0.709584	0.5	0.209584	0.840342	0.794351	0.0459918
Q19057	Q19057	Acyl CoA DeHydrogenase OS=Caenorhabditis elegans GN=acdh-12 PE=1 SV=1	613	66310.1		58	25	51.2	18	22	14	1	1.344e-06	2.407e-06	1.315e-06	1.112e-07		0.4375	0.0434783	0.394022	0.494547	0.0441585	0.450388
Q17967	PDI1	Protein disulfide-isomerase 1 OS=Caenorhabditis elegans GN=pdi-1 PE=3 SV=1	485	53547.2		58	20	48.2	12	11	20	11	1.342e-06	9.241e-07	4.586e-06	2.799e-06		0.625	0.5	0.125	0.773617	0.751793	0.0218239
Q21276	YZVL	Uncharacterized NOP5 family protein K07C5.4 OS=Caenorhabditis elegans GN=K07C5.4 PE=3 SV=1	486	54621.5		58	21	57.8	22.99	23.99	4	7	4.036e-06	4.296e-06	4.685e-07	2.035e-06		0.148203	0.225879	-0.0776763	0.104007	0.321434	-0.217427
P10984	ACT2	Actin-2 OS=Caenorhabditis elegans GN=act-2 PE=3 SV=3	376	41858.8		58	31	79.3	11.93	18.87	8.98	13.91	7.114e-06	2.834e-06	2.538e-06	7.248e-06		0.42946	0.424344	0.00511548	0.262951	0.718905	-0.455954
G5EEG8	G5EEG8	FERM domain (Protein4.1-ezrin-radixin-moesin) family OS=Caenorhabditis elegans GN=frm-1 PE=1 SV=1	4648	513522	tr|G5EEP9|G5EEP9_CAEEL;	57	36	19.3	17.88	35.78		0.99	1.327e-07	2.896e-07		1.16e-08		0	0.0269241	-0.0269241	0	0.0385126	-0.0385126
P47208	TCPD	T-complex protein 1 subunit delta OS=Caenorhabditis elegans GN=cct-4 PE=2 SV=1	540	58498.4		56	19	50.7	15.55	14	18	5	1.268e-06	1.142e-06	2.589e-06	7.827e-07		0.536513	0.263158	0.273355	0.671247	0.406661	0.264586
Q966L9	GLH2	ATP-dependent RNA helicase glh-2 OS=Caenorhabditis elegans GN=glh-2 PE=1 SV=1	974	100622		56	24	33.4	12	18	5.5	0.5	7.923e-07	9.853e-07	2.169e-07	1.264e-08		0.314286	0.027027	0.287259	0.214923	0.0126661	0.202257
Q23315	Q23315	Glutamyl(E) Amino-acyl tRNA Synthetase OS=Caenorhabditis elegans GN=ears-1 PE=1 SV=1	1149	125463		56	29	35.5	16	30	5	3	8.565e-07	1.661e-06	2.501e-07	1.021e-07		0.238095	0.0909091	0.147186	0.226008	0.0579094	0.168098
G5ED07	G5ED07	Protein disulfide-isomerase OS=Caenorhabditis elegans GN=pdi-3 PE=1 SV=1	488	55029.9		56	18	35.9	14	15	15	8	2.408e-06	2.977e-06	4.685e-06	3.913e-06		0.517241	0.347826	0.169415	0.66051	0.567925	0.0925858
Q27527-3	ENO	Isoform c of Enolase OS=Caenorhabditis elegans GN=enol-1	465	46713.9	sp|Q27527|ENO_CAEEL;	56	20	64.1	10.97	7.99	24.94	10.97	1.837e-06	7.916e-07	1.149e-05	6.215e-06		0.694514	0.578586	0.115928	0.86216	0.887021	-0.0248613
Q9N384	Q9N384	Galectin OS=Caenorhabditis elegans GN=lec-6 PE=1 SV=1	146	16009		56	7	58.9	14	19	13	9	1.54e-05	1.375e-05	1.352e-05	2.036e-05		0.481481	0.321429	0.160053	0.467497	0.596892	-0.129396
Q05036	HS110	Heat shock protein 110 OS=Caenorhabditis elegans GN=hsp-110 PE=3 SV=1	776	87058.4		55	27	42.5	2	7	31	14	2.739e-08	1.971e-07	3.675e-06	1.347e-06		0.939394	0.666667	0.272727	0.992602	0.872353	0.120249
Q8WTL6	Q8WTL6	Uncharacterized protein OS=Caenorhabditis elegans GN=hpo-29 PE=1 SV=2	852	98630.3		55	34	37	15.5	35.5	1		1.012e-06	2.403e-06	7.034e-08			0.0606061	0	0.0606061	0.0649888	0	0.0649888
Q19626	VATB	Probable V-type proton ATPase subunit B OS=Caenorhabditis elegans GN=vha-12 PE=3 SV=1	491	54860.1		55	19	49.5	9	12	26	8	2.235e-06	1.188e-06	6.954e-06	3.097e-06		0.742857	0.4	0.342857	0.756774	0.722754	0.0340206
Q93573	TCTP	Translationally-controlled tumor protein homolog OS=Caenorhabditis elegans GN=tct-1 PE=1 SV=1	181	20583.3		55	14	80.7	11	9	25	8	4.038e-06	3.175e-06	1.983e-05	1.286e-05		0.694444	0.470588	0.223856	0.83082	0.801996	0.0288239
Q21067	IFC2	Intermediate filament protein ifc-2 OS=Caenorhabditis elegans GN=ifc-2 PE=2 SV=3	622	70238.9	tr|G8JY94|G8JY94_CAEEL;	55	34	64.6	19.98	32.98			2.948e-06	6.393e-06				0	0	0	0	0	0
Q21215	GBLP	Guanine nucleotide-binding protein subunit beta-2-like 1 OS=Caenorhabditis elegans GN=rack-1 PE=1 SV=3	325	35897.9		55	20	79.7	23	18	10	3	1.062e-05	4.165e-06	3.838e-06	1.609e-06		0.30303	0.142857	0.160173	0.265459	0.278663	-0.0132044
P48154	RS3A	40S ribosomal protein S3a OS=Caenorhabditis elegans GN=rps-1 PE=3 SV=2	257	29014.4		55	17	56.8	23	18	6	6	9.163e-06	5.663e-06	1.905e-06	2.94e-06		0.206897	0.25	-0.0431034	0.172118	0.341741	-0.169623
Q20206	Q20206	Ribosomal Protein, Small subunit OS=Caenorhabditis elegans GN=rps-11 PE=1 SV=1	155	17769.7		55	10	51.6	15	14	10	15	1.006e-05	8.376e-06	1.073e-05	3.572e-05		0.4	0.517241	-0.117241	0.516114	0.810051	-0.293937
Q11067	PDIA6	Probable protein disulfide-isomerase A6 OS=Caenorhabditis elegans GN=tag-320 PE=3 SV=1	440	47824		54	18	47.7	16.5	21.5	12.5	2	2.605e-06	3.707e-06	2.084e-06	4.12e-07		0.431034	0.0851064	0.345928	0.444444	0.100024	0.34442
Q9N4Y8	Q9N4Y8	NADH Ubiquinone Oxidoreductase OS=Caenorhabditis elegans GN=nuo-5 PE=1 SV=1	729	79522.9		54	25	48	18.96	15.96	15.96	1.99	1.563e-06	7.917e-07	1.792e-06	2.503e-07		0.457045	0.110864	0.346181	0.534128	0.240211	0.293917
O17836	O17836	Pyruvate kinase OS=Caenorhabditis elegans GN=pyk-1 PE=1 SV=1	562	60787.4		54	21	46.1	7.1	7.12	12.71	3.04	5.442e-07	4.887e-07	2.367e-06	6.691e-07		0.641595	0.299213	0.342383	0.813067	0.577906	0.23516
P47207	TCPB	T-complex protein 1 subunit beta OS=Caenorhabditis elegans GN=cct-2 PE=1 SV=2	529	57083		54	22	51.6	14.99	14.99	16	7	1.401e-06	1.037e-06	3.854e-06	1.289e-06		0.516296	0.318327	0.197969	0.733397	0.55417	0.179227
Q9N5B3	Q9N5B3	Uncharacterized protein OS=Caenorhabditis elegans GN=CELE_W08E12.7 PE=1 SV=1	391	43113.6		54	20	60.6	16	22	9	6	3.594e-06	7.449e-06	1.852e-06	2.39e-06		0.36	0.214286	0.145714	0.340066	0.242911	0.0971552
Q20228	RS9	40S ribosomal protein S9 OS=Caenorhabditis elegans GN=rps-9 PE=3 SV=1	189	21997.4		54	15	49.2	15.97	12.98	8.99	12	1.516e-05	5.674e-06	5.019e-06	2.156e-05		0.360176	0.480384	-0.120208	0.248724	0.791657	-0.542934
Q22716	Q22716	Ribosomal Protein, Large subunit OS=Caenorhabditis elegans GN=rpl-32 PE=1 SV=1	134	15542.5		54	9	43.3	21.99	11.99	1	18.99	1.564e-05	5.433e-06	4.308e-07	3.097e-05		0.0434972	0.612976	-0.569479	0.0268064	0.850754	-0.823948
P53588	SUCB1	Succinate--CoA ligase [ADP-forming] subunit beta, mitochondrial OS=Caenorhabditis elegans GN=suca-1 PE=3 SV=1	435	47514.7		53	20	56.8	18	21	10	4	3.712e-06	3.302e-06	2.599e-06	1.006e-06		0.357143	0.16	0.197143	0.411821	0.233519	0.178302
Q95XR0	Q95XR0	Eukaryotic Initiation Factor OS=Caenorhabditis elegans GN=eif-2gamma PE=1 SV=1	469	51328		53	23	57.8	18	26	3	2	5.432e-06	6.531e-06	4.117e-07	4.495e-07		0.142857	0.0714286	0.0714286	0.0704519	0.0643937	0.00605827
G5EGT7	G5EGT7	Eukaryotic translation initiation factor eIF5B OS=Caenorhabditis elegans GN=iffb-1 PE=1 SV=1	1074	120650		53	28	31.1	20	30	2	1	1.184e-06	1.659e-06	3.595e-08	4.95e-08		0.0909091	0.0322581	0.058651	0.0294684	0.0289728	0.000495638
Q7Z072	Q7Z072	TropoNin T OS=Caenorhabditis elegans GN=tnt-2 PE=1 SV=1	428	48781.4		53	29	50.9	22	16	5	7	5.14e-06	3.224e-06	1.167e-06	4.97e-06		0.185185	0.304348	-0.119163	0.185033	0.606541	-0.421509
O17071-2	PRS10	Isoform b of Probable 26S proteasome regulatory subunit 10B OS=Caenorhabditis elegans GN=rpt-4	398	44991.6		52	22	58.8	15.97	21.94	10.97	2.99	2.078e-06	4.553e-06	2.601e-06	4.771e-07		0.407201	0.119936	0.287265	0.555888	0.094849	0.461039
Q95XQ8	MCM4	DNA replication licensing factor mcm-4 OS=Caenorhabditis elegans GN=mcm-4 PE=1 SV=1	823	91748.1		52	27	44.8	15	25	10	1	1.087e-06	1.833e-06	4.542e-07	1.125e-07		0.4	0.0384615	0.361538	0.294705	0.0578258	0.23688
P47209	TCPE	T-complex protein 1 subunit epsilon OS=Caenorhabditis elegans GN=cct-5 PE=2 SV=1	542	59531.1		52	20	47.2	13.99	9	22.99	4	9.81e-07	4.594e-07	2.555e-06	4.807e-07		0.621687	0.307692	0.313995	0.722568	0.511329	0.211239
H2KYV9	H2KYV9	Piwi-like protein OS=Caenorhabditis elegans GN=ppw-1 PE=1 SV=1	913	99755.4	tr|Q86NJ8|Q86NJ8_CAEEL;	52	32	43	22.79	23.79	2.98		1.059e-06	1.652e-06	1.446e-07			0.115638	0	0.115638	0.12014	0	0.12014
P41932	14331	14-3-3-like protein 1 OS=Caenorhabditis elegans GN=par-5 PE=1 SV=2	248	28245.2		52	19	69	10	11	18	7	4.185e-06	4.518e-06	1.496e-05	1.146e-05		0.642857	0.388889	0.253968	0.781405	0.717236	0.0641689
B3CJ34	B3CJ34	GCN (Yeast General Control Nondrepressible) homolog OS=Caenorhabditis elegans GN=gcn-1 PE=1 SV=2	2651	292208		52	37	16.3	18.99	30.99		2	2.243e-07	3.515e-07		7.448e-08		0	0.0606244	-0.0606244	0	0.174844	-0.174844
Q94230	Q94230	Pur alpha Like Protein OS=Caenorhabditis elegans GN=plp-1 PE=1 SV=1	226	25553.4		51	18	73.9	15.85	20.28	4.71	2.28	7.526e-06	8.933e-06	1.546e-06	1.212e-06		0.229086	0.101064	0.128022	0.170414	0.119468	0.0509467
Q19699	Q19699	Glutamine-Fructose 6-phosphate AminoTransferase homolog OS=Caenorhabditis elegans GN=gfat-2 PE=1 SV=1	710	79443.9		51	23	37.5	19.5	14.5	3	0.5	1.935e-06	9.031e-07	2.103e-07	8.138e-08		0.133333	0.0333333	0.1	0.0980282	0.0826629	0.0153653
O76447	O76447	HoloCentric chromosome binding Protein OS=Caenorhabditis elegans GN=hcp-1 PE=1 SV=1	1475	167093		51	36	34.6	19	31			3.931e-07	1.01e-06				0	0	0	0	0	0
G5ECR0	G5ECR0	Uncharacterized protein OS=Caenorhabditis elegans GN=CELE_T25C12.3 PE=1 SV=1	2103	231350		51	33	25.2	14	36			3.097e-07	9.108e-07				0	0	0	0	0	0
B7FAR9	B7FAR9	Uncharacterized protein OS=Caenorhabditis elegans GN=CELE_Y43F8B.1 PE=1 SV=1	711	76252	tr|D9PTN8|D9PTN8_CAEEL;	51	37	66.2	26.96	15.97	4	3	2.017e-06	5.55e-07	1.652e-07	2.812e-07		0.129199	0.158144	-0.0289455	0.0757034	0.336283	-0.26058
Q22099	SYK	Lysine--tRNA ligase OS=Caenorhabditis elegans GN=krs-1 PE=3 SV=1	572	68002.7	tr|Q95ZQ3|Q95ZQ3_CAEEL;	50	19	36.2	13.98	20.97	8.98	5.98	1.726e-06	3.029e-06	1.313e-06	1.215e-06		0.391115	0.221892	0.169223	0.43205	0.286287	0.145763
Q93615	ETFA	Probable electron transfer flavoprotein subunit alpha, mitochondrial OS=Caenorhabditis elegans GN=F27D4.1 PE=3 SV=2	332	34523.6		50	17	62.7	11	12	17	10	1.624e-06	1.743e-06	7.484e-06	4.001e-06		0.607143	0.454545	0.152597	0.821695	0.696553	0.125142
O17953	DLDH	Dihydrolipoyl dehydrogenase, mitochondrial OS=Caenorhabditis elegans GN=dld-1 PE=3 SV=2	495	52744.1		50	15	43.4	11.99	8	17.99	11.99	1.577e-06	7.762e-07	5.249e-06	5.05e-06		0.600067	0.5998	0.000266811	0.768972	0.866774	-0.0978026
Q9GYF1	TNNI2	Troponin I 2 OS=Caenorhabditis elegans GN=unc-27 PE=2 SV=2	242	27615.4		50	17	57.9	19	11	8	11	7.34e-06	2.812e-06	7.546e-06	1.354e-05		0.296296	0.5	-0.203704	0.506919	0.828033	-0.321114
Q9N4M4	ANC1	Nuclear anchorage protein 1 OS=Caenorhabditis elegans GN=anc-1 PE=1 SV=3	8545	958462		50	28	22	11	17	2	20	5.572e-08	6.65e-08	1.981e-08	5.569e-07		0.153846	0.540541	-0.386694	0.26228	0.893327	-0.631047
P46563	ALF2	Fructose-bisphosphate aldolase 2 OS=Caenorhabditis elegans GN=aldo-2 PE=2 SV=1	366	38930.3		49	19	62.8	7	7	26.5	8	1.628e-06	1.248e-06	1.693e-05	6.267e-06		0.791045	0.533333	0.257711	0.912275	0.833932	0.0783429
Q9TY23	Q9TY23	Prion-like-(Q/N-rich)-domain-bearing protein OS=Caenorhabditis elegans GN=pqn-22 PE=1 SV=2	615	68629.1		49	24	70.2	23.99	17.28	1.9		1.893e-06	8.597e-07	7.102e-08			0.0733874	0	0.0733874	0.0361605	0	0.0361605
Q18066-2	DIM	Isoform b of Disorganized muscle protein 1 OS=Caenorhabditis elegans GN=dim-1	324	35606.6		49	17	61.7	16.94	13.96	9.98	5	5.97e-06	3.489e-06	2.788e-06	1.773e-06		0.370728	0.263713	0.107015	0.318338	0.336944	-0.0186066
Q22053	FBRL	rRNA 2'-O-methyltransferase fibrillarin OS=Caenorhabditis elegans GN=fib-1 PE=3 SV=1	352	36450.7		49	15	46	13	19.5	3.5	5.5	3.632e-06	4.252e-06	9.514e-07	3.444e-06		0.212121	0.22	-0.00787879	0.207575	0.447505	-0.23993
Q20970	SYMC	Methionine--tRNA ligase, cytoplasmic OS=Caenorhabditis elegans GN=mrs-1 PE=3 SV=1	917	101919		48	26	36.1	8.8	12.54	3.66	0.5	5.298e-07	8.341e-07	2.449e-07	4.672e-08		0.29374	0.0383436	0.255396	0.316122	0.0530415	0.263081
O45552	O45552	ACetyl-CoA Acyltransferase 2 homolog OS=Caenorhabditis elegans GN=acaa-2 PE=1 SV=2	394	41372.8		48	19	60.2	5	8	23	8	5.97e-07	1.029e-06	7.737e-06	2.994e-06		0.821429	0.5	0.321429	0.928366	0.744221	0.184145
Q86NC1	Q86NC1	Alpha-1,4 glucan phosphorylase OS=Caenorhabditis elegans GN=CELE_T22F3.3 PE=1 SV=1	846	101797	tr|Q9N5U1|Q9N5U1_CAEEL;	48	19	26.1	10.96	10.97	17.94	5.97	6.777e-07	5.745e-07	1.794e-06	7.539e-07		0.620761	0.35242	0.268341	0.725816	0.567525	0.158291
P91349	SPD5	Spindle-defective protein 5 OS=Caenorhabditis elegans GN=spd-5 PE=1 SV=2	1198	135406		48	31	36.3	17	25	4	1	7.272e-07	8.04e-07	1.138e-07	7.274e-08		0.190476	0.0384615	0.152015	0.135315	0.0829664	0.0523487
Q9U2G0	U520	Putative U5 small nuclear ribonucleoprotein 200 kDa helicase OS=Caenorhabditis elegans GN=snrp-200 PE=3 SV=1	2145	244306		48	32	17.1	14	34			2.577e-07	8.881e-07				0	0	0	0	0	0
Q21740	Q21740	Yeast Enhancer of DeCapping homolog OS=Caenorhabditis elegans GN=edc-3 PE=1 SV=1	566	62761.5		48	26	56.5	20	28			2.746e-06	3.615e-06				0	0	0	0	0	0
Q69Z12	Q69Z12	Myosin Light Chain OS=Caenorhabditis elegans GN=mlc-7 PE=1 SV=1	153	17333.7		48	10	69.3	15	14	6	11	1.174e-05	8.081e-06	2.32e-05	2.434e-05		0.285714	0.44	-0.154286	0.663995	0.750748	-0.0867526
P91917	OLA1	Obg-like ATPase 1 OS=Caenorhabditis elegans GN=ola-1 PE=3 SV=1	395	44431.3		47	18	46.8	15.99	16.99	9	4	2.761e-06	2.759e-06	4.398e-06	7.102e-07		0.360144	0.190567	0.169577	0.614332	0.204716	0.409616
Q09996	SYLC	Leucine--tRNA ligase OS=Caenorhabditis elegans GN=lrs-1 PE=3 SV=2	1186	134776		47	27	27.2	14	24	9		4.944e-07	1.034e-06	3.029e-07			0.391304	0	0.391304	0.379907	0	0.379907
G5EBV6	G5EBV6	PGL-3 OS=Caenorhabditis elegans GN=pgl-3 PE=1 SV=1	693	74997.2		47	25	43.3	12.99	22.98	8.98		1.229e-06	2.087e-06	5.523e-07			0.408739	0	0.408739	0.310054	0	0.310054
O76743	GLH4	ATP-dependent RNA helicase glh-4 OS=Caenorhabditis elegans GN=glh-4 PE=1 SV=2	1156	120909		47	22	33	16	21	8		5.43e-07	6.214e-07	2.425e-07			0.333333	0	0.333333	0.308721	0	0.308721
Q9TZQ3	PGL1	P granule abnormality protein 1 OS=Caenorhabditis elegans GN=pgl-1 PE=1 SV=1	730	83619.3	tr|Q304E5|Q304E5_CAEEL;	47	22	46.8	13	19	9	3	9.215e-07	1.237e-06	4.674e-07	1.836e-07		0.409091	0.136364	0.272727	0.336525	0.129241	0.207284
G5ED41	CAND1	Cullin-associated NEDD8-dissociated protein 1 OS=Caenorhabditis elegans GN=cand-1 PE=1 SV=1	1274	142015		47	31	29.8	18	17	8	4	5.551e-07	5.111e-07	3.461e-07	2.058e-07		0.307692	0.190476	0.117216	0.384043	0.287069	0.0969742
Q17770	PDI2	Protein disulfide-isomerase 2 OS=Caenorhabditis elegans GN=pdi-2 PE=1 SV=1	493	55262		47	23	48.3	2.98	3.96	31.72	7.93	2.18e-07	2.056e-07	7.79e-06	2.37e-06		0.914121	0.666947	0.247174	0.972777	0.920174	0.0526033
O45599	O45599	Chitin-Binding Domain protein OS=Caenorhabditis elegans GN=cbd-1 PE=1 SV=2	1319	144481		47	23	22.1	28	18	1		1.139e-06	3.884e-07	1.198e-08			0.0344828	0	0.0344828	0.0104085	0	0.0104085
H2KZD5	H2KZD5	Chromosome-Segregation and RNAi deficient OS=Caenorhabditis elegans GN=csr-1 PE=1 SV=1	1030	98893.4	tr|Q27GU1|Q27GU1_CAEEL;	47	31	40.5	18	29			2.059e-06	2.69e-06				0	0	0	0	0	0
G5ECM6	G5ECM6	Elongation factor Tu homologue OS=Caenorhabditis elegans GN=tufm-1 PE=1 SV=1	496	54613.5	tr|Q7JQD2|Q7JQD2_CAEEL;	46	22	39.8	14	19.98	8.99	0.99	1.662e-06	1.959e-06	1.557e-06	1.294e-07		0.39104	0.0472103	0.343829	0.483691	0.0619613	0.421729
Q18143	CHITL	Chitinase-like protein C25A8.4 OS=Caenorhabditis elegans GN=cht-3 PE=1 SV=3	1067	120429		46	22	24.8	12	17	14	3	6.645e-07	9.21e-07	8.435e-07	1.918e-07		0.538462	0.15	0.388462	0.55935	0.172358	0.386992
Q9N358	TCPQ	T-complex protein 1 subunit theta OS=Caenorhabditis elegans GN=cct-8 PE=1 SV=3	548	59857.8		46	18	37.2	7.99	14.98	15.98	6.98	7.03e-07	1.387e-06	3.939e-06	1.41e-06		0.666667	0.317851	0.348816	0.848557	0.504112	0.344445
O62431	SYQ	Probable glutamine--tRNA ligase OS=Caenorhabditis elegans GN=ers-1 PE=3 SV=1	786	88441.1		46	27	40.2	14.91	22.87	6.97		1.005e-06	1.257e-06	4.605e-07			0.318556	0	0.318556	0.314227	0	0.314227
P91306	P91306	C. Elegans Y-box OS=Caenorhabditis elegans GN=cey-2 PE=1 SV=1	267	29459		46	17	75.7	15	14	8.5		6.098e-06	3.529e-06	2.22e-06			0.361702	0	0.361702	0.266891	0	0.266891
O17759	O17759	TransKeTolase homolog OS=Caenorhabditis elegans GN=tkt-1 PE=1 SV=1	618	66150		46	19	43.2	7	8	23	5	7.139e-07	5.139e-07	4.834e-06	9.085e-07		0.766667	0.384615	0.382051	0.871321	0.638709	0.232611
Q19825	SYRC	Probable arginine--tRNA ligase, cytoplasmic OS=Caenorhabditis elegans GN=rrt-1 PE=3 SV=2	713	81042.8		46	26	38.8	13.96	21.95	5.99	1	9.16e-07	1.735e-06	3.504e-07	9.344e-08		0.300251	0.043573	0.256678	0.27669	0.0511037	0.225586
G5EFG4	G5EFG4	ABC transporter, class F OS=Caenorhabditis elegans GN=abcf-2 PE=1 SV=1	622	70514.9		46	23	38.1	21	24	1		3.453e-06	2.81e-06	9.563e-08			0.0454545	0	0.0454545	0.0269484	0	0.0269484
Q9XXI9	Q9XXI9	DNA helicase OS=Caenorhabditis elegans GN=mcm-2 PE=1 SV=1	881	99512.3		46	21	30	19	20	4	2	8.992e-07	9.044e-07	1.396e-07	1.153e-07		0.173913	0.0909091	0.083004	0.134386	0.113072	0.0213134
P19826	VINC	Vinculin OS=Caenorhabditis elegans GN=deb-1 PE=2 SV=1	1010	111018	tr|Q8MPS2|Q8MPS2_CAEEL;	46	25	34.6	22.92	21.92			1.075e-06	8.362e-07				0	0	0	0	0	0
H2L0I3	H2L0I3	Lin-5 (Five) Interacting protein OS=Caenorhabditis elegans GN=lfi-1 PE=1 SV=1	2350	270065		46	136	54	12	11	0.5	2	5.561e-07	2.888e-07	1.559e-08	9.404e-08		0.04	0.153846	-0.113846	0.02727	0.245638	-0.218368
P49405	RL5	60S ribosomal protein L5 OS=Caenorhabditis elegans GN=rpl-5 PE=3 SV=1	293	33437.7		46	15	52.6	14.98	15.99	3	7.99	9.015e-06	5.892e-06	1.196e-06	4.352e-06		0.166852	0.333194	-0.166342	0.117129	0.424834	-0.307705
Q9XVI9	MLC5	Myosin-2 essential light chain OS=Caenorhabditis elegans GN=mlc-5 PE=1 SV=1	142	15996.7		46	11	81	14	15	7	10	1.611e-05	1.497e-05	6.632e-06	2.243e-05		0.333333	0.4	-0.0666667	0.291619	0.599733	-0.308114
Q09510	MLRH	Myosin regulatory light chain OS=Caenorhabditis elegans GN=mlc-4 PE=1 SV=1	172	19963.6		46	13	65.7	14	10	10	11	8.17e-06	7.68e-06	4.837e-06	1.643e-05		0.416667	0.52381	-0.107143	0.371877	0.68146	-0.309583
Q18115	PSMD1	26S proteasome non-ATPase regulatory subunit 1 OS=Caenorhabditis elegans GN=rpn-2 PE=3 SV=4	965	106229		45	22	30.3	13	18	12	2	7.31e-07	9.509e-07	7.237e-07	1.153e-07		0.48	0.1	0.38	0.497491	0.108141	0.38935
O16202	LYS7	Lysozyme-like protein 7 OS=Caenorhabditis elegans GN=lys-7 PE=2 SV=1	283	30932.6		45	9	44.2	20	12	9	3	4.598e-06	4.952e-06	2.775e-06	4.393e-07		0.310345	0.2	0.110345	0.376373	0.0814831	0.29489
G5EDS2	G5EDS2	POD-1 OS=Caenorhabditis elegans GN=pod-1 PE=1 SV=1	1057	120920	tr|K8F7Z0|K8F7Z0_CAEEL;	45	23	30	13	22	8	2	8.728e-07	1.172e-06	3.651e-07	9.923e-08		0.380952	0.0833333	0.297619	0.294935	0.0780583	0.216877
A0A0K3AUJ9	A0A0K3AUJ9	PeRoxireDoXin OS=Caenorhabditis elegans GN=prdx-2 PE=1 SV=1	201	21825.2	tr|H2KZL7|H2KZL7_CAEEL;tr|Q8IG31|Q8IG31_CAEEL;	45	12	68.7	9.5	10.5	11.5	10.5	1.083e-05	5.597e-06	3.196e-05	1.717e-05		0.547619	0.5	0.047619	0.746903	0.754162	-0.00725824
P52713	MMSA	Probable methylmalonate-semialdehyde dehydrogenase [acylating], mitochondrial OS=Caenorhabditis elegans GN=alh-8 PE=3 SV=1	523	56569.8		45	14	36.3	7	3	25	8	4.951e-07	9.885e-08	8.381e-06	2.544e-06		0.78125	0.727273	0.0539773	0.944221	0.962597	-0.0183762
Q18625	Q18625	Galectin OS=Caenorhabditis elegans GN=lec-4 PE=1 SV=1	283	32458.7		45	17	70	17	16	5	5	9.647e-06	6.213e-06	1.59e-06	1.643e-06		0.227273	0.238095	-0.0108225	0.141497	0.20914	-0.0676427
Q9XVE9	Q9XVE9	Ribosomal Protein, Large subunit OS=Caenorhabditis elegans GN=rpl-14 PE=1 SV=1	135	15378.7		45	7	38.5	10	11	11	9	1.002e-05	6.266e-06	9.979e-06	2.448e-05		0.52381	0.45	0.0738095	0.498975	0.796201	-0.297226
O44144	O44144	PERMeable eggshell OS=Caenorhabditis elegans GN=perm-4 PE=1 SV=2	331	35034.7		45	11	36	13	13	8	9	3.814e-06	2.252e-06	1.904e-06	3.992e-06		0.380952	0.409091	-0.0281385	0.332984	0.639334	-0.30635
Q93714	IDH3A	Probable isocitrate dehydrogenase [NAD] subunit alpha, mitochondrial OS=Caenorhabditis elegans GN=idha-1 PE=3 SV=3	358	38531.8		44	14	53.1	10	12	14	7	1.822e-06	2.212e-06	6.022e-06	2.515e-06		0.583333	0.368421	0.214912	0.767721	0.53205	0.235671
Q9N5V3	Q9N5V3	IMportin Beta family OS=Caenorhabditis elegans GN=imb-3 PE=1 SV=2	1092	122278		44	21	22.3	12	19.52	8	4	5.562e-07	7.972e-07	4.724e-07	3.692e-07		0.4	0.170068	0.229932	0.459265	0.316529	0.142736
P41988	TCPA	T-complex protein 1 subunit alpha OS=Caenorhabditis elegans GN=cct-1 PE=3 SV=2	549	58928.4		44	19	41.7	13.98	11.97	13.97	4	1.487e-06	1.079e-06	2.315e-06	1.045e-06		0.499821	0.25047	0.249351	0.60889	0.491996	0.116894
P52015	CYP7	Peptidyl-prolyl cis-trans isomerase 7 OS=Caenorhabditis elegans GN=cyn-7 PE=1 SV=2	171	18425.3		44	8	57.9	4	4.5	20.5	8.5	1.329e-06	8.061e-07	2.373e-05	1.513e-05		0.836735	0.653846	0.182889	0.946965	0.949417	-0.00245157
Q21902	MCM5	DNA replication licensing factor mcm-5 OS=Caenorhabditis elegans GN=mcm-5 PE=3 SV=1	759	85098.2		44	31	47.6	17	26		1	1.03e-06	1.941e-06		9.547e-08		0	0.037037	-0.037037	0	0.0468801	-0.0468801
Q22054	RS16	40S ribosomal protein S16 OS=Caenorhabditis elegans GN=rps-16 PE=1 SV=3	144	16342		44	13	71.5	13.5	10	7	5	1.739e-05	7.595e-06	5.904e-06	5.806e-06		0.341463	0.333333	0.00813008	0.253456	0.433251	-0.179795
Q19680	Q19680	Phosphoacetylglucosamine mutase OS=Caenorhabditis elegans GN=CELE_F21D5.1 PE=1 SV=1	550	61201.9		43	25	50.7	16	22	5		1.878e-06	2.824e-06	4.769e-07			0.238095	0	0.238095	0.202514	0	0.202514
P54412	EF1G	Probable elongation factor 1-gamma OS=Caenorhabditis elegans GN=eef-1G PE=1 SV=1	398	44467.8		43	15	31.7	14.89	11.94	10.93	2.98	2.859e-06	2.172e-06	2.643e-06	1.592e-06		0.423315	0.199732	0.223583	0.480371	0.422954	0.0574165
A0A0K3AW96	A0A0K3AW96	FiLamiN (Actin binding protein) homolog OS=Caenorhabditis elegans GN=fln-2 PE=1 SV=1	3039	405132	tr|D0VWL6|D0VWL6_CAEEL;	43	33	15.8	16.52	24.3			1.973e-07	2.935e-07				0	0	0	0	0	0
Q9UB28	Q9UB28	Myotactin form B OS=Caenorhabditis elegans GN=let-805 PE=1 SV=1	4450	498485		43	34	12.1	29.93	11.97			1.775e-07	2.979e-08				0	0	0	0	0	0
Q19901	Q19901	Heavy chain, Unconventional Myosin OS=Caenorhabditis elegans GN=hum-1 PE=1 SV=1	1100	125132		43	22	25.6	19	15	5	4	1.051e-06	6.566e-07	2.192e-07	3.442e-07		0.208333	0.210526	-0.00219298	0.172571	0.343925	-0.171354
Q09533	RL10	60S ribosomal protein L10 OS=Caenorhabditis elegans GN=rpl-10 PE=3 SV=1	214	24786.9		43	11	44.4	15.95	13.96	6.98	5.98	1.326e-05	1.549e-05	2.358e-06	7.395e-06		0.304405	0.2999	0.00450501	0.15098	0.323137	-0.172158
Q21481	Q21481	DeHydrogenases, Short chain OS=Caenorhabditis elegans GN=dhs-28 PE=1 SV=1	436	46359.9		42	18	59.9	8	15	14	4	1.022e-06	1.997e-06	3.285e-06	7.451e-07		0.636364	0.210526	0.425837	0.762712	0.271726	0.490986
Q27487	CATA1	Peroxisomal catalase 1 OS=Caenorhabditis elegans GN=ctl-2 PE=2 SV=3	500	57574.4		42	19	47	10	19	6.5		1.094e-06	2.054e-06	1.015e-06			0.393939	0	0.393939	0.481271	0	0.481271
Q19749	ODP2	Dihydrolipoyllysine-residue acetyltransferase component of pyruvate dehydrogenase complex, mitochondrial OS=Caenorhabditis elegans GN=dlat-1 PE=1 SV=1	507	53577.7		42	14	38.7	18	12	10		2.225e-06	8.996e-07	9.903e-07			0.357143	0	0.357143	0.307996	0	0.307996
P46550	TCPZ	T-complex protein 1 subunit zeta OS=Caenorhabditis elegans GN=cct-6 PE=1 SV=1	539	59012.1		42	17	39	8.97	10.96	13.94	4.99	9.696e-07	9.433e-07	1.946e-06	5.658e-07		0.608468	0.312853	0.295615	0.667444	0.374925	0.292519
Q95XJ0	Q95XJ0	Uncharacterized protein OS=Caenorhabditis elegans GN=CELE_Y69A2AR.18 PE=1 SV=1	299	32434		42	15	49.2	10.93	7.96	18.9	3.99	2.825e-06	2.034e-06	1.578e-05	6.992e-06		0.63359	0.333891	0.299699	0.848159	0.774651	0.0735081
D0PV95	DDX3	ATP-dependent RNA helicase laf-1 OS=Caenorhabditis elegans GN=laf-1 PE=1 SV=1	708	76494.2		42	27	41.7	8.7	13.45	1.65	0.55	7.641e-07	1.155e-06	1.067e-07	1.497e-07		0.15942	0.0392857	0.120135	0.122531	0.114739	0.00779199
G5EE04	G5EE04	Hsp-70 Interacting Protein homolog OS=Caenorhabditis elegans GN=hip-1 PE=1 SV=1	422	44842.1		42	15	39.8	9	4	22	7	6.743e-07	2.926e-07	4.6e-06	2.184e-06		0.709677	0.636364	0.0733138	0.872154	0.881854	-0.0097005
O01802	RL7	60S ribosomal protein L7 OS=Caenorhabditis elegans GN=rpl-7 PE=3 SV=1	244	28186.3		42	15	48.8	15	16.98	6	4	6.673e-06	5.759e-06	1.286e-06	1.826e-06		0.285714	0.190658	0.0950565	0.161578	0.240738	-0.0791602
P51403	RS2	40S ribosomal protein S2 OS=Caenorhabditis elegans GN=rps-2 PE=3 SV=1	272	29014.4		42	15	50	13.97	17.97	3.99	4.98	8.213e-06	1.525e-05	1.894e-06	5.948e-06		0.22216	0.216993	0.00516689	0.187395	0.280593	-0.0931976
H2L0I2	H2L0I2	Lin-5 (Five) Interacting protein OS=Caenorhabditis elegans GN=lfi-1 PE=1 SV=1	2396	274415		42	133	51.4	9	9	0.5	2	4.269e-07	2.947e-07	1.529e-08	9.224e-08		0.0526316	0.181818	-0.129187	0.0345779	0.238383	-0.203805
Q27274	RO60	60 kDa SS-A/Ro ribonucleoprotein homolog OS=Caenorhabditis elegans GN=rop-1 PE=2 SV=1	643	72976		41	25	42.9	5	27	4	4	3.068e-07	2.742e-06	3.665e-07	5.424e-07		0.444444	0.129032	0.315412	0.544334	0.165144	0.37919
Q9TZS5	Q9TZS5	Chaperonin Containing TCP-1 OS=Caenorhabditis elegans GN=cct-7 PE=1 SV=2	535	58479.3		41	15	39.1	11	11	14	3	7.449e-07	5.506e-07	1.835e-06	5.136e-07		0.56	0.214286	0.345714	0.711268	0.482616	0.228652
Q9TXI4	Q9TXI4	Uncharacterized protein OS=Caenorhabditis elegans GN=CELE_F23C8.5 PE=1 SV=2	255	27695.1		41	13	60.8	12	11	11	6	2.598e-06	1.98e-06	4.471e-06	1.525e-06		0.478261	0.352941	0.12532	0.63248	0.435093	0.197387
Q19842	PCCA	Propionyl-CoA carboxylase alpha chain, mitochondrial OS=Caenorhabditis elegans GN=pcca-1 PE=1 SV=1	724	79928.1		41	21	37.7	9	4	22	4	5.19e-07	1.518e-07	2.101e-06	2.85e-07		0.709677	0.5	0.209677	0.801908	0.652473	0.149436
O61199	ODO1	2-oxoglutarate dehydrogenase, mitochondrial OS=Caenorhabditis elegans GN=ogdh-1 PE=1 SV=2	1029	115894		41	20	27	8.99	6.99	18.97	4	3.595e-07	1.927e-07	1.029e-06	3.999e-07		0.678469	0.363967	0.314502	0.741088	0.674823	0.0662647
Q09541	TPP2	Tripeptidyl-peptidase 2 OS=Caenorhabditis elegans GN=tpp-2 PE=2 SV=1	1374	151390		41	27	23.4	24	12	4		1.53e-06	5.091e-07	9.948e-08			0.142857	0	0.142857	0.0610502	0	0.0610502
P91871	P91871	Fatty Acid SyNthase OS=Caenorhabditis elegans GN=fasn-1 PE=1 SV=2	2613	289816		41	28	14.7	14	22.5	3	1	1.912e-07	2.652e-07	2.499e-08	1.76e-08		0.176471	0.0425532	0.133917	0.115593	0.0622348	0.053358
Q9BL15	Q9BL15	Uncharacterized protein OS=Caenorhabditis elegans GN=CELE_Y48G8AL.5 PE=1 SV=4	684	78800.4		41	20	41.2	11.97	23.94	4	0.99	1.027e-06	1.687e-06	1.675e-07	1.669e-07		0.25047	0.0397112	0.210758	0.140226	0.0900264	0.0501996
Q9NLD1	Q9NLD1	HnRNP A1 homolog OS=Caenorhabditis elegans GN=hrp-2 PE=1 SV=2	611	66058.8		41	13	27.7	11	13	9	7	1.301e-06	1.37e-06	1.059e-06	1.742e-06		0.45	0.35	0.1	0.448729	0.559769	-0.11104
O45012	O45012	NucleOLar protein OS=Caenorhabditis elegans GN=nol-5 PE=1 SV=1	487	54740.6		41	17	46.6	15	15	4	6	1.53e-06	1.768e-06	4.318e-07	1.251e-06		0.210526	0.285714	-0.075188	0.220104	0.414376	-0.194272
P48158	RL23	60S ribosomal protein L23 OS=Caenorhabditis elegans GN=rpl-23 PE=3 SV=1	140	14981		41	12	71.4	17	13	6	5	1.342e-05	5.75e-06	5.175e-06	1.007e-05		0.26087	0.277778	-0.0169082	0.278301	0.636536	-0.358235
Q9GZH5	Q9GZH5	Proteasome Regulatory Particle, Non-ATPase-like OS=Caenorhabditis elegans GN=rpn-1 PE=1 SV=1	981	107601		40	24	31.6	11	15	10	3	6.504e-07	7.232e-07	5.66e-07	2.081e-07		0.47619	0.166667	0.309524	0.465307	0.223451	0.241856
Q9XVP0	RS15	40S ribosomal protein S15 OS=Caenorhabditis elegans GN=rps-15 PE=1 SV=3	151	17268.5		40	6	37.7	14	13	4	7	1.222e-05	7.187e-06	1.136e-05	6.63e-06		0.222222	0.35	-0.127778	0.481764	0.479844	0.00192054
P49041	RS5	40S ribosomal protein S5 OS=Caenorhabditis elegans GN=rps-5 PE=3 SV=1	210	23194.3		40	13	52.4	15.97	9.99	5.98	7.98	1.255e-05	6.917e-06	6.9e-06	9.69e-06		0.272437	0.444073	-0.171636	0.354756	0.583489	-0.228733
Q9NEN6	RS6	40S ribosomal protein S6 OS=Caenorhabditis elegans GN=rps-6 PE=1 SV=1	246	28190.4		40	15	52.4	17.86	13.93	2.98	4.98	7.565e-06	6.305e-06	6.192e-07	6.438e-06		0.142994	0.263353	-0.120358	0.075658	0.505219	-0.429561
P52709	SYTC	Threonine--tRNA ligase, cytoplasmic OS=Caenorhabditis elegans GN=trs-1 PE=3 SV=1	725	79611	tr|Q86D21|Q86D21_CAEEL;	39	19	29.8	7	17.99	11	1	5.573e-07	1.685e-06	1.377e-06	1.022e-07		0.611111	0.0526593	0.558452	0.711885	0.0571844	0.654701
P34540	KINH	Kinesin heavy chain OS=Caenorhabditis elegans GN=unc-116 PE=2 SV=2	815	92071.2		39	20	31.8	10	17	8	2	5.491e-07	1.039e-06	6.718e-07	1.801e-07		0.444444	0.105263	0.339181	0.55025	0.147732	0.402518
Q9XWI6	EIF3B	Eukaryotic translation initiation factor 3 subunit B OS=Caenorhabditis elegans GN=eif-3.B PE=3 SV=2	725	83228.8		39	20	29.1	14	17	7	1	9.776e-07	1.238e-06	3.173e-07	8.031e-08		0.333333	0.0555556	0.277778	0.245038	0.0609189	0.184119
Q22235	ENPL1	Endoplasmin homolog OS=Caenorhabditis elegans GN=enpl-1 PE=3 SV=1	760	87274.5		39	26	40.9	2	4	28	5	1.076e-07	1.472e-07	3.492e-06	8.339e-07		0.933333	0.555556	0.377778	0.970108	0.849964	0.120143
Q21443	LMN1	Lamin-1 OS=Caenorhabditis elegans GN=lmn-1 PE=1 SV=2	566	64207.7		39	24	48.6	9	16	8	5	5.145e-07	1.062e-06	8.104e-07	1.08e-06		0.470588	0.238095	0.232493	0.611669	0.504202	0.107467
O01692	RS17	40S ribosomal protein S17 OS=Caenorhabditis elegans GN=rps-17 PE=3 SV=2	130	14964.9		39	9	61.5	17	11	5	4	9.325e-06	6.918e-06	4.918e-06	2.936e-06		0.227273	0.266667	-0.0393939	0.345292	0.29795	0.0473424
P34575	CISY	Probable citrate synthase, mitochondrial OS=Caenorhabditis elegans GN=cts-1 PE=3 SV=1	468	51633.5		39	13	32.3	4	5	19	10	6.137e-07	7.063e-07	5.078e-06	4.774e-06		0.826087	0.666667	0.15942	0.892176	0.87112	0.0210561
P50880	RL3	60S ribosomal protein L3 OS=Caenorhabditis elegans GN=rpl-3 PE=2 SV=1	401	45738.6		39	20	54.1	21.82	15.88			4.027e-06	2.492e-06				0	0	0	0	0	0
P40614	MPCP	Phosphate carrier protein, mitochondrial OS=Caenorhabditis elegans GN=F01G4.6 PE=2 SV=1	340	42170.9	tr|G5ECU3|G5ECU3_CAEEL;	39	15	46.2	11	10	10	7	2.348e-06	1.71e-06	4.947e-06	4.447e-06		0.47619	0.411765	0.0644258	0.678136	0.722267	-0.0441316
Q9XTT4	ANI1	Anillin-like protein 1 OS=Caenorhabditis elegans GN=ani-1 PE=2 SV=2	1159	127067		39	24	32.4	11	24	1	2	3.235e-07	7.065e-07	3.917e-08	1.317e-07		0.0833333	0.0769231	0.00641026	0.108005	0.157122	-0.0491179
P34686	CAPZB	F-actin-capping protein subunit beta OS=Caenorhabditis elegans GN=cap-2 PE=2 SV=1	270	30838.1		39	9	42.6	9	13	7	9	1.726e-06	2.278e-06	1.094e-06	4.921e-06		0.4375	0.409091	0.0284091	0.387943	0.683567	-0.295624
G5EDV3	G5EDV3	C. Elegans Y-box OS=Caenorhabditis elegans GN=cey-4 PE=1 SV=1	294	32471.5		38	16	55.8	14	16	7	1	1.772e-06	2.927e-06	9.57e-07	2.451e-07		0.333333	0.0588235	0.27451	0.350678	0.0772674	0.27341
P50432-2	GLYC	Isoform a of Serine hydroxymethyltransferase OS=Caenorhabditis elegans GN=mel-32	484	55873.6	sp|P50432|GLYC_CAEEL;	38	20	47.3	5	7	19.99	5.99	4.016e-07	4.271e-07	4.819e-06	1.943e-06		0.79992	0.461124	0.338796	0.923074	0.819797	0.103277
Q9BIB7	Q9BIB7	HnRNP F homolog OS=Caenorhabditis elegans GN=hrpf-1 PE=1 SV=1	549	61897.8		38	27	60.7	13	23			1.428e-06	3.954e-06				0	0	0	0	0	0
Q22436	Q22436	SeQueSTosome related OS=Caenorhabditis elegans GN=sqst-1 PE=1 SV=2	693	76727.9		38	27	48.6	4	33			1.332e-07	5.132e-06				0	0	0	0	0	0
Q19130	Q19130	Glutamine-Fructose 6-phosphate AminoTransferase homolog OS=Caenorhabditis elegans GN=gfat-1 PE=1 SV=1	725	79691.9	tr|Q95QM8|Q95QM8_CAEEL;	38	21	36.7	14.5	6.5	2	1.5	1.551e-06	5.504e-07	2.735e-07	1.142e-07		0.121212	0.1875	-0.0662879	0.149904	0.171833	-0.0219286
Q09543	2AAA	Probable serine/threonine-protein phosphatase PP2A regulatory subunit OS=Caenorhabditis elegans GN=paa-1 PE=1 SV=2	590	66268.9	tr|V5XY55|V5XY55_CAEEL;	37	17	36.8	11	13	12	1	4.912e-07	8.725e-07	2.376e-06	7.987e-08		0.521739	0.0714286	0.450311	0.828683	0.0838645	0.744819
Q21770	WAGO1	Argonaute protein wago-1 OS=Caenorhabditis elegans GN=wago-1 PE=1 SV=1	945	105640		37	20	26.3	11.12	9.65	7.09		4.272e-07	2.872e-07	3.215e-07			0.389347	0	0.389347	0.429411	0	0.429411
Q23500	ACOC	Probable cytoplasmic aconitate hydratase OS=Caenorhabditis elegans GN=aco-1 PE=1 SV=1	887	96851.8		37	21	26	2	9	22	4	8.738e-08	3.757e-07	3.036e-06	4.626e-07		0.916667	0.307692	0.608974	0.972024	0.551831	0.420193
P34255	YKA3	Uncharacterized protein B0303.3 OS=Caenorhabditis elegans GN=B0303.3 PE=3 SV=1	448	47970.1		37	16	31.7	13	19	4		3.912e-06	4.457e-06	2.065e-06			0.235294	0	0.235294	0.345491	0	0.345491
Q20168	COPB2	Probable coatomer subunit beta' OS=Caenorhabditis elegans GN=copb-2 PE=3 SV=3	1000	111326		37	22	32.6	11	19	6	1	4.297e-07	9.794e-07	2.797e-07	1.335e-07		0.352941	0.05	0.302941	0.394277	0.119957	0.27432
P91398	P91398	C. Elegans Y-box OS=Caenorhabditis elegans GN=cey-3 PE=1 SV=1	265	29298.2		37	13	64.9	13	9	7.5	3	3.979e-06	2.701e-06	2.173e-06	5.448e-07		0.365854	0.25	0.115854	0.353218	0.167848	0.185371
H9G2T4	H9G2T4	Isocitrate dehydrogenase [NADP] OS=Caenorhabditis elegans GN=idh-1 PE=1 SV=1	435	46038.3	tr|Q21032|Q21032_CAEEL;	37	18	56.3	1	5	23.5	5.5	1.965e-08	2.578e-07	4.935e-06	1.442e-06		0.959184	0.52381	0.435374	0.996034	0.848335	0.147699
P91276	IMA2	Importin subunit alpha-2 OS=Caenorhabditis elegans GN=ima-2 PE=1 SV=1	531	59282.8		37	15	42.9	13	19	3		1.676e-06	1.134e-06	1.908e-07			0.1875	0	0.1875	0.102207	0	0.102207
Q20655	14332	14-3-3-like protein 2 OS=Caenorhabditis elegans GN=ftt-2 PE=1 SV=1	248	28122		37	17	67.3	2.97	5.96	20.76	6.92	3.668e-07	1.253e-06	6.839e-06	8.268e-06		0.874842	0.537267	0.337575	0.949097	0.868396	0.0807004
Q18599	Q18599	ACEtyl-CoA Regulator OS=Caenorhabditis elegans GN=acer-1 PE=1 SV=3	471	50848.5		37	15	43.5	7	7	16	7	1.136e-06	6.794e-07	6.084e-06	2.679e-06		0.695652	0.5	0.195652	0.842659	0.797701	0.044958
O01590	O01590	ACaD (ACAD, acyl-CoA Dehydrogenase) Sequence homolog OS=Caenorhabditis elegans GN=acds-10 PE=1 SV=2	985	111882		37	27	32.7	11	25			6.158e-07	1.288e-06				0	0	0	0	0	0
G5ECG8	G5ECG8	Uncharacterized protein OS=Caenorhabditis elegans GN=vab-10 PE=1 SV=1	3323	390412	tr|G5ECP9|G5ECP9_CAEEL;tr|G5EEC4|G5EEC4_CAEEL;tr|G5EFK7|G5EFK7_CAEEL;tr|G5EFW2|G5EFW2_CAEEL;tr|Q86NF8|Q86NF8_CAEEL;tr|Q86NF9|Q86NF9_CAEEL;	37	31	12	19.82	14.76	1	1	2.34e-07	1.551e-07	7.285e-09	2.335e-08		0.0480307	0.0634518	-0.015421	0.0301925	0.130849	-0.100656
H2L0N9	H2L0N9	Uncharacterized protein OS=Caenorhabditis elegans GN=CELE_Y37E3.17 PE=1 SV=1	830	92726.3	tr|Q6AW03|Q6AW03_CAEEL;	36	19	28.4	5	14	14	2	2.362e-07	9.647e-07	1.304e-06	2.97e-07		0.736842	0.125	0.611842	0.846643	0.235397	0.611247
Q18787	PRS7	26S proteasome regulatory subunit 7 OS=Caenorhabditis elegans GN=rpt-1 PE=1 SV=1	435	48706.1		36	15	40.2	8.98	14.98	9.98		1.682e-06	1.471e-06	2.065e-06			0.526371	0	0.526371	0.551108	0	0.551108
Q9XXU9	VATC	V-type proton ATPase subunit C OS=Caenorhabditis elegans GN=vha-11 PE=2 SV=1	384	43540		36	16	44.8	5	8.99	15.99	6	5.576e-07	1.258e-06	6.965e-06	1.885e-06		0.761791	0.400267	0.361524	0.925877	0.599745	0.326131
Q9BKU3	Q9BKU3	Eukaryotic Initiation Factor OS=Caenorhabditis elegans GN=eif-2alpha PE=1 SV=2	342	38964.4		36	16	57.6	12	18	4		3.837e-06	4.186e-06	8.822e-07			0.25	0	0.25	0.186938	0	0.186938
O16297	O16297	DNA helicase OS=Caenorhabditis elegans GN=mcm-7 PE=1 SV=1	730	81781.2		36	16	29.3	14	14	5	3	1.2e-06	1.111e-06	3.109e-07	2.593e-07		0.263158	0.176471	0.0866873	0.205771	0.189229	0.0165428
P34355	ACX15	Probable peroxisomal acyl-coenzyme A oxidase 1.5 OS=Caenorhabditis elegans GN=acox-1.5 PE=3 SV=1	659	74846.4		36	20	38.5	8	28			4.601e-07	2.205e-06				0	0	0	0	0	0
Q23312	RS7	40S ribosomal protein S7 OS=Caenorhabditis elegans GN=rps-7 PE=3 SV=1	194	22098.4		36	12	57.7	13	10	6	6	1.349e-05	5.393e-06	4.747e-06	7.796e-06		0.315789	0.375	-0.0592105	0.260295	0.591099	-0.330804
Q9XUW5	Q9XUW5	DEAD boX helicase homolog OS=Caenorhabditis elegans GN=ddx-17 PE=1 SV=1	561	60555.4		36	20	39.8	11	22		2	1.684e-06	2.85e-06		1.443e-06		0	0.0833333	-0.0833333	0	0.336129	-0.336129
Q9TYL9	Q9TYL9	Coatomer subunit beta OS=Caenorhabditis elegans GN=copb-1 PE=1 SV=1	971	107750		35	21	30.7	8	19	5	2	2.032e-07	9.502e-07	1.883e-07	1.744e-07		0.384615	0.0952381	0.289377	0.480971	0.155077	0.325893
Q95X44	Q95X44	Vacuolar H ATPase OS=Caenorhabditis elegans GN=vha-8 PE=1 SV=1	226	25624.5		35	13	57.5	4	8	17	6	8.101e-07	1.427e-06	1.132e-05	3.309e-06		0.809524	0.428571	0.380952	0.933216	0.698691	0.234525
Q19102	Q19102	Alcohol/Ribitol Dehydrogenase family OS=Caenorhabditis elegans GN=ard-1 PE=1 SV=1	258	27198.3		35	10	56.6	7	7	12	7	8.977e-07	9.918e-07	8.678e-06	2.717e-06		0.631579	0.5	0.131579	0.906252	0.732582	0.17367
A0A061ACL3	A0A061ACL3	Cysteinyl Amino-acyl tRNA Synthetase OS=Caenorhabditis elegans GN=cars-1 PE=1 SV=1	754	105421	tr|O76618|O76618_CAEEL;tr|Q965I6|Q965I6_CAEEL;	35	22	32.9	12	16	5		1.18e-06	1.956e-06	2.222e-07			0.294118	0	0.294118	0.158465	0	0.158465
G5EEM5	ZYG9	Zygote defective protein 9 OS=Caenorhabditis elegans GN=zyg-9 PE=1 SV=1	1415	156504		35	28	27.6	10	23	2		2.306e-07	6.456e-07	3.533e-08			0.166667	0	0.166667	0.132855	0	0.132855
P46562	AL7A1	Putative aldehyde dehydrogenase family 7 member A1 homolog OS=Caenorhabditis elegans GN=alh-9 PE=3 SV=2	531	57121.4		35	23	52.4	2	2	25	5	1.683e-07	1.063e-07	8.739e-06	8.574e-07		0.925926	0.714286	0.21164	0.981105	0.889696	0.0914094
Q18212	DX39B	Spliceosome RNA helicase DDX39B homolog OS=Caenorhabditis elegans GN=hel-1 PE=2 SV=1	425	48587.6		35	13	33.9	6.98	11.94	5.98	4.98	1.077e-06	1.648e-06	1.531e-06	1.746e-06		0.46142	0.294326	0.167094	0.58704	0.514437	0.0726026
K8ERX1	K8ERX1	Zipcode Binding Protein homolog OS=Caenorhabditis elegans GN=zbp-1 PE=1 SV=1	730	78484.2	tr|K8FE02|K8FE02_CAEEL;tr|Q21605|Q21605_CAEEL;tr|Q6A582|Q6A582_CAEEL;	35	17	32.1	13	18	3		6.675e-07	1.546e-06	3.256e-08			0.1875	0	0.1875	0.0465103	0	0.0465103
Q19020	DYHC	Dynein heavy chain, cytoplasmic OS=Caenorhabditis elegans GN=dhc-1 PE=1 SV=1	4568	522618		35	29	8.4	9.52	21.12	1		6.456e-08	1.446e-07	3.057e-09			0.095057	0	0.095057	0.0452105	0	0.0452105
Q27245	YH24	Putative aminopeptidase W07G4.4 OS=Caenorhabditis elegans GN=lap-2 PE=3 SV=1	522	56197.6		35	17	38.7	2	2	17	12	1.445e-07	1.25e-07	6.219e-06	4.254e-06		0.894737	0.857143	0.037594	0.977292	0.971455	0.0058377
Q18947	Q18947	Uterine Lumin Expressed/locailized OS=Caenorhabditis elegans GN=ule-3 PE=1 SV=1	317	33832		35	11	35	15	13	2	4	7.753e-06	3.426e-06	1.271e-06	1.52e-06		0.117647	0.235294	-0.117647	0.140847	0.307319	-0.166472
Q27535	KARG2	Probable arginine kinase ZC434.8 OS=Caenorhabditis elegans GN=ZC434.8 PE=3 SV=1	360	40446.8		34	12	38.9	8	13.99	11.99		1.064e-06	1.894e-06	2.533e-06			0.5998	0	0.5998	0.704198	0	0.704198
Q03604	RIR1	Ribonucleoside-diphosphate reductase large subunit OS=Caenorhabditis elegans GN=rnr-1 PE=3 SV=1	788	89146.8		34	18	31.3	12	11	9	1	7.585e-07	7.961e-07	7.764e-07	5.815e-08		0.428571	0.0833333	0.345238	0.505831	0.0680714	0.43776
G5EDP2	NLTP2	Non-specific lipid-transfer protein-like 2 OS=Caenorhabditis elegans GN=daf-22 PE=1 SV=1	412	44465.4		34	14	44.2	8	16	7	3	8.848e-07	2.085e-06	1.04e-06	7.119e-07		0.466667	0.157895	0.308772	0.540316	0.254532	0.285784
Q18040	OAT	Probable ornithine aminotransferase, mitochondrial OS=Caenorhabditis elegans GN=oatr-1 PE=3 SV=3	422	46550.2		34	13	40.8	6	4	20	4	5.409e-07	3.146e-07	5.653e-06	1.011e-06		0.769231	0.5	0.269231	0.912672	0.762674	0.149999
Q17339	GLD1	Female germline-specific tumor suppressor gld-1 OS=Caenorhabditis elegans GN=gld-1 PE=1 SV=1	463	50680.5		34	16	39.3	15	16	3		2.232e-06	1.787e-06	2.681e-07			0.166667	0	0.166667	0.107236	0	0.107236
P90978-3	U2AF2	Isoform C of Splicing factor U2AF 65 kDa subunit OS=Caenorhabditis elegans GN=uaf-1	474	52588.8	sp|P90978|U2AF2_CAEEL;tr|Q8MXS2|Q8MXS2_CAEEL;	34	14	47.6	12	17	2	1	9.158e-07	1.872e-06	9.059e-08	3.263e-08		0.142857	0.0555556	0.0873016	0.0900148	0.0171319	0.0728829
Q93576	Q93576	Nucleoside diphosphate kinase OS=Caenorhabditis elegans GN=ndk-1 PE=1 SV=1	153	17141.6		34	4	37.9	2	3	20	9	7.005e-07	5.537e-07	1.566e-05	8.061e-06		0.909091	0.75	0.159091	0.957183	0.935726	0.0214573
Q9XWI1	Q9XWI1	Uncharacterized protein OS=Caenorhabditis elegans GN=CELE_Y54E2A.4 PE=1 SV=2	2017	228767		34	30	17	13.96	16.96	2	1	2.152e-07	3.735e-07	3.312e-08	5.124e-08		0.125313	0.0556793	0.069634	0.133376	0.120639	0.0127378
O62053	ULE4	UPF0375 protein ule-4 OS=Caenorhabditis elegans GN=ule-4 PE=1 SV=1	111	11842.7		34	7	73	10	7	11	4	5.323e-06	4.743e-06	2.064e-05	1.816e-05		0.52381	0.363636	0.160173	0.794977	0.792909	0.00206824
A5Z2T6	A5Z2T6	Uncharacterized protein OS=Caenorhabditis elegans GN=CELE_D1081.7 PE=1 SV=1	855	96224.4		34	21	35.4	13	20			6.164e-07	8.496e-07				0	0	0	0	0	0
P48150	RS14	40S ribosomal protein S14 OS=Caenorhabditis elegans GN=rps-14 PE=3 SV=1	152	16274.7		34	11	51.3	13	14	3	4	1.726e-05	1.102e-05	1.173e-06	3.456e-06		0.1875	0.222222	-0.0347222	0.0636359	0.23874	-0.175104
P47991	RL6	60S ribosomal protein L6 OS=Caenorhabditis elegans GN=rpl-6 PE=1 SV=1	217	24351.7		34	12	46.5	13	14	3	4	8.933e-06	4.501e-06	8.335e-07	2.694e-06		0.1875	0.222222	-0.0347222	0.0853428	0.374427	-0.289084
V6CIS4	V6CIS4	HECtD1 ubiquitin ligase homolog OS=Caenorhabditis elegans GN=hecd-1 PE=1 SV=1	2607	292619	tr|V6CIS8|V6CIS8_CAEEL;tr|V6CJX7|V6CJX7_CAEEL;tr|V6CL74|V6CL74_CAEEL;tr|V6CL75|V6CL75_CAEEL;tr|V6CLA2|V6CLA2_CAEEL;tr|V6CLA7|V6CLA7_CAEEL;tr|V6CLC0|V6CLC0_CAEEL;	34	23	12	16	16		1	1.348e-07	1.715e-07		9.233e-08		0	0.0588235	-0.0588235	0	0.34996	-0.34996
Q9GRZ9	Q9GRZ9	Transmembrane and Coiled-Coil protein OS=Caenorhabditis elegans GN=tcc-1 PE=1 SV=1	676	76043.7		33	19	36.8	4	11	17	1	3.777e-07	7.91e-07	1.591e-06	1.755e-07		0.809524	0.0833333	0.72619	0.808148	0.181583	0.626564
G5EFI4	G5EFI4	Galectin OS=Caenorhabditis elegans GN=lec-5 PE=1 SV=1	314	35505.4		33	14	46.8	5	14	9	4	8.207e-07	3.698e-06	5.498e-06	2.182e-06		0.642857	0.222222	0.420635	0.870116	0.371088	0.499027
Q20676	Q20676	Propionyl Coenzyme A Carboxylase Beta subunit OS=Caenorhabditis elegans GN=pccb-1 PE=1 SV=1	536	57055.1	tr|Q8WQF1|Q8WQF1_CAEEL;	33	14	36.4	8	7	16	1	9.973e-07	3.489e-07	3.132e-06	1.414e-07		0.666667	0.125	0.541667	0.758482	0.288395	0.470087
Q22494	VATH2	Probable V-type proton ATPase subunit H 2 OS=Caenorhabditis elegans GN=vha-15 PE=3 SV=1	470	54304.5		33	13	34.3	5	7	17.99	3	4.121e-07	4.798e-07	2.859e-06	6.327e-07		0.782514	0.3	0.482514	0.874018	0.568719	0.305299
Q95005	PSA7	Proteasome subunit alpha type-7 OS=Caenorhabditis elegans GN=pas-4 PE=1 SV=1	253	28293.7		33	12	54.5	5	11	10	6	1.645e-06	2.688e-06	7.221e-06	3.246e-06		0.666667	0.352941	0.313725	0.81446	0.547017	0.267443
Q9XVR7	Q9XVR7	DNA helicase OS=Caenorhabditis elegans GN=mcm-3 PE=1 SV=1	812	90865.9		33	18	30.2	8	15	8	1	5.264e-07	5.343e-07	3.275e-07	7.818e-08		0.5	0.0625	0.4375	0.383534	0.127645	0.255889
O16368	PRS4	Probable 26S proteasome regulatory subunit 4 OS=Caenorhabditis elegans GN=rpt-2 PE=3 SV=1	443	49817.7		33	17	45.1	10.92	12.9	6.94	1.98	2.234e-06	1.952e-06	1.323e-06	2.661e-07		0.388578	0.133065	0.255513	0.371943	0.119968	0.251975
G5EDY8	G5EDY8	Dynamin-related protein OS=Caenorhabditis elegans GN=drp-1 PE=1 SV=1	705	80122.1	tr|Q8WQC9|Q8WQC9_CAEEL;	33	18	28.5	10	13	6	2	4.691e-07	1.12e-06	3.602e-07	2.665e-07		0.375	0.133333	0.241667	0.434342	0.192211	0.242132
Q21926	SYIC	Isoleucine--tRNA ligase, cytoplasmic OS=Caenorhabditis elegans GN=irs-1 PE=3 SV=1	1141	130272		33	20	22.4	10	16	6	1	7.191e-07	8.858e-07	2.49e-07	6.517e-08		0.375	0.0588235	0.316176	0.257205	0.06853	0.188675
Q9XW16	PROF1	Profilin-1 OS=Caenorhabditis elegans GN=pfn-1 PE=2 SV=1	132	14282.2		33	11	97	8	11	9	5	2.547e-06	4.596e-06	9.472e-06	7.899e-06		0.529412	0.3125	0.216912	0.788086	0.632173	0.155913
O45734	O45734	CathePsin L family OS=Caenorhabditis elegans GN=cpl-1 PE=1 SV=1	337	38183.5		33	9	29.7	6	6.98	10.99	6.99	6.224e-07	8.985e-07	1.714e-06	1.475e-06		0.646851	0.500358	0.146493	0.733607	0.621445	0.112162
Q9N5R9	SPT16	FACT complex subunit spt-16 OS=Caenorhabditis elegans GN=spt-16 PE=3 SV=1	1030	117099		33	23	26.1	13	17	1		6.122e-07	9.833e-07	3.937e-08			0.0714286	0	0.0714286	0.0604233	0	0.0604233
Q21884	Q21884	Uncharacterized protein OS=Caenorhabditis elegans GN=CELE_R09H10.5 PE=1 SV=2	1621	177488		33	17	15.6	19	11	2		6.398e-07	2.675e-07	2.622e-08			0.0952381	0	0.0952381	0.0393682	0	0.0393682
Q22498	COPG	Probable coatomer subunit gamma OS=Caenorhabditis elegans GN=T14G10.5 PE=3 SV=1	870	97809.2	tr|A0A061ACR1|A0A061ACR1_CAEEL;tr|F5GUA3|F5GUA3_CAEEL;tr|Q2XN02|Q2XN02_CAEEL;	32	18	27.6	8	17	6	1	2.671e-07	1.293e-06	2.552e-07	6.447e-08		0.428571	0.0555556	0.373016	0.488608	0.0474928	0.441115
Q23382	Q23382	CCDC (Human Coiled Coil Domain Containing) homolog OS=Caenorhabditis elegans GN=ccdc-47 PE=1 SV=1	442	50884.8		32	14	36	7	19	3	2	7.296e-07	1.853e-06	2.974e-07	2.424e-07		0.3	0.0952381	0.204762	0.289581	0.115682	0.173899
H2L0M0	H2L0M0	Uncharacterized protein OS=Caenorhabditis elegans GN=pod-2 PE=1 SV=1	2165	231035	tr|Q9GZI3|Q9GZI3_CAEEL;	32	30	21.6	6	24	1		4.831e-08	5.081e-07	5.778e-09			0.142857	0	0.142857	0.106826	0	0.106826
G5EEA8	G5EEA8	Annexin OS=Caenorhabditis elegans GN=nex-1 PE=1 SV=1	322	35763.6		32	17	56.2	1	3	18	10	1.536e-07	4.396e-07	1.253e-05	5.498e-06		0.947368	0.769231	0.178138	0.98789	0.925963	0.0619265
Q19339	Q19339	Fatty Acid CoA Synthetase family OS=Caenorhabditis elegans GN=acs-14 PE=1 SV=1	544	60429.4		32	20	39.5	9.99	19.98	1		1.79e-06	3.471e-06	8.264e-08			0.0909918	0	0.0909918	0.0441302	0	0.0441302
P90900	IFA4	Intermediate filament protein ifa-4 OS=Caenorhabditis elegans GN=ifa-4 PE=1 SV=3	575	66480.8		32	20	39.8	13	19			9.002e-07	1.67e-06				0	0	0	0	0	0
O76512	RENT1	Regulator of nonsense transcripts 1 OS=Caenorhabditis elegans GN=smg-2 PE=1 SV=1	1069	120250		32	24	31	14	18			5.009e-07	7.338e-07				0	0	0	0	0	0
Q4TT88-2	PSA	Isoform a of Puromycin-sensitive aminopeptidase OS=Caenorhabditis elegans GN=pam-1	884	100197		32	18	25.6	2	1	22	7	1.042e-07	3.362e-08	2.672e-06	9.734e-07		0.916667	0.875	0.0416667	0.962467	0.966614	-0.00414769
Q23258	Q23258	Uncharacterized protein OS=Caenorhabditis elegans GN=CELE_ZC373.2 PE=1 SV=2	104	11069.1		32	8	70.2	9	11	7	5	6.081e-06	5.048e-06	6.867e-06	8.439e-06		0.4375	0.3125	0.125	0.530352	0.625714	-0.0953615
O17218	O17218	Ribosomal Protein, Small subunit OS=Caenorhabditis elegans GN=rps-22 PE=1 SV=1	130	14760.1		32	9	69.2	12	11	5	4	1.991e-05	1.276e-05	1.481e-05	3.348e-05		0.294118	0.266667	0.027451	0.426555	0.724048	-0.297493
Q04908	PSMD3	26S proteasome non-ATPase regulatory subunit 3 OS=Caenorhabditis elegans GN=rpn-3 PE=1 SV=1	504	57614.9		31	19	39.5	7	19	3	1	7.005e-07	1.661e-06	3.824e-07	1.546e-07		0.3	0.05	0.25	0.353126	0.0851509	0.267975
Q20780	Q20780	ALdehyde deHydrogenase OS=Caenorhabditis elegans GN=alh-1 PE=1 SV=3	510	55168.3		31	16	36.9	3	6	17.99	4	3.695e-07	6.35e-07	3.13e-06	1.388e-06		0.857075	0.4	0.457075	0.894413	0.68611	0.208304
O17919	DKC1	Putative H/ACA ribonucleoprotein complex subunit 4 OS=Caenorhabditis elegans GN=K01G5.5 PE=3 SV=1	445	50304.9		31	16	37.1	7	14	5	5	1.389e-06	2.426e-06	1.277e-06	2.088e-06		0.416667	0.263158	0.153509	0.478995	0.462561	0.0164338
Q10578	RPB2	DNA-directed RNA polymerase II subunit RPB2 OS=Caenorhabditis elegans GN=rpb-2 PE=2 SV=2	1193	135160		31	16	18.9	10.99	20			3.846e-07	6.982e-07				0	0	0	0	0	0
P34334	RL21	60S ribosomal protein L21 OS=Caenorhabditis elegans GN=rpl-21 PE=3 SV=3	161	18335		31	11	50.3	9	8	4	10	1.518e-05	6.947e-06	1.63e-06	1.944e-05		0.307692	0.555556	-0.247863	0.0969661	0.736726	-0.63976
G5EF05	G5EF05	Uncharacterized protein OS=Caenorhabditis elegans GN=CELE_W07E11.1 PE=1 SV=1	2175	241368		30	21	13.2	7	19.99	3		6.844e-08	3.379e-07	5.628e-08			0.3	0	0.3	0.451251	0	0.451251
P46502	PRS6B	Probable 26S proteasome regulatory subunit 6B OS=Caenorhabditis elegans GN=rpt-3 PE=3 SV=1	414	46437		30	17	47.1	7.96	12.97	7.97	1	1.182e-06	2.013e-06	1.435e-06	3.648e-07		0.500314	0.071582	0.428732	0.548338	0.153419	0.394919
O76371	O76371	Proteasome Regulatory Particle, ATPase-like OS=Caenorhabditis elegans GN=rpt-5 PE=1 SV=1	430	48221.8		30	14	46.5	5	12	10	3	1.088e-06	1.776e-06	2.386e-06	8.713e-07		0.666667	0.2	0.466667	0.686816	0.329128	0.357689
O44781	O44781	Uncharacterized protein OS=Caenorhabditis elegans GN=CELE_F33D11.10 PE=1 SV=1	399	45661.7	tr|Q9BL61|Q9BL61_CAEEL;	30	15	43.9	4.5	16.5	3.5	1.5	6.564e-07	2.825e-06	7.445e-07	6.157e-07		0.4375	0.0833333	0.354167	0.531444	0.178946	0.352498
Q18026	KYNU	Kynureninase OS=Caenorhabditis elegans GN=flu-2 PE=2 SV=1	478	54140.8		30	15	42.7	19	8	3		3.721e-06	7.131e-07	8.206e-07			0.136364	0	0.136364	0.180685	0	0.180685
Q21313	EPI1	Laminin-like protein epi-1 OS=Caenorhabditis elegans GN=epi-1 PE=1 SV=1	3672	408681	tr|A0A061AD21|A0A061AD21_CAEEL;tr|A0A061AJI9|A0A061AJI9_CAEEL;tr|C1P640|C1P640_CAEEL;tr|C1P641|C1P641_CAEEL;tr|G5EEV6|G5EEV6_CAEEL;	30	20	7.9	16	12	2		1.258e-07	5.974e-08	1.121e-08			0.111111	0	0.111111	0.0818188	0	0.0818188
Q23571	ODB2	Lipoamide acyltransferase component of branched-chain alpha-keto acid dehydrogenase complex, mitochondrial OS=Caenorhabditis elegans GN=dbt-1 PE=2 SV=1	448	49785.9		30	17	44.4	14	12	2		2.963e-06	1.662e-06	1.683e-07			0.125	0	0.125	0.0537476	0	0.0537476
Q8WQA8	Q8WQA8	Ribosomal Protein, Small subunit OS=Caenorhabditis elegans GN=rps-20 PE=1 SV=1	117	13244.2		30	10	74.4	11	12	5	1	1.08e-05	5.775e-06	3.847e-06	1.851e-06		0.3125	0.0769231	0.235577	0.262648	0.242722	0.0199254
O44191	O44191	Receptor Mediated Endocytosis OS=Caenorhabditis elegans GN=rme-2 PE=1 SV=3	925	103144		30	18	29.9	10	19	1		4.442e-07	7.022e-07	7.568e-09			0.0909091	0	0.0909091	0.016752	0	0.016752
Q9UAV5	Q9UAV5	Malate dehydrogenase OS=Caenorhabditis elegans GN=mdh-1 PE=1 SV=1	336	35873.6		30	15	45.5	2	1	21.93	2.99	2.268e-07	1.031e-07	9.45e-06	2.721e-06		0.916423	0.749373	0.167049	0.976563	0.963493	0.0130697
Q9N4H7	Q9N4H7	Coatomer subunit alpha OS=Caenorhabditis elegans GN=copa-1 PE=1 SV=2	1232	137980		30	15	16.4	13	13	1		5.595e-07	6.02e-07	3.787e-09			0.0714286	0	0.0714286	0.00672304	0	0.00672304
Q09994	ANI2	Anillin-like protein 2 OS=Caenorhabditis elegans GN=ani-2 PE=2 SV=1	1009	115237		30	25	27	23	6			1.16e-06	1.731e-07				0	0	0	0	0	0
Q18905	CGP1	GTP-binding protein cgp-1 OS=Caenorhabditis elegans GN=cgp-1 PE=2 SV=2	613	67913.7		30	18	38.8	8.96	19.95			5.835e-07	1.414e-06				0	0	0	0	0	0
G5EBX0	G5EBX0	Kinesin-like protein OS=Caenorhabditis elegans GN=klp-18 PE=1 SV=1	932	105814	tr|Q9G6S4|Q9G6S4_CAEEL;	30	27	35.3	9	21			3.852e-07	1.07e-06				0	0	0	0	0	0
Q19579	Q19579	Polyadenylate-binding protein OS=Caenorhabditis elegans GN=pab-2 PE=1 SV=1	692	76132		30	21	40.8	4	24			2.528e-07	2.278e-06				0	0	0	0	0	0
P91427	PGK	Probable phosphoglycerate kinase OS=Caenorhabditis elegans GN=pgk-1 PE=3 SV=1	417	44193.3		30	12	31.9	3	3	16	7	4.635e-07	2.194e-07	3.979e-06	2.102e-06		0.842105	0.7	0.142105	0.895667	0.905488	-0.00982121
Q9U2B4	Q9U2B4	Uncharacterized protein OS=Caenorhabditis elegans GN=CELE_Y47H10A.5 PE=1 SV=1	331	37984.7		30	17	59.2	2	27		1	1.566e-07	7.608e-06		2.357e-07		0	0.0357143	-0.0357143	0	0.0300496	-0.0300496
Q18943	Q18943	Uncharacterized protein OS=Caenorhabditis elegans GN=CELE_D1054.10 PE=1 SV=1	188	20621.4		30	7	39.4	12	10	5	2	1.399e-05	4.397e-06	4.57e-06	2.104e-06		0.294118	0.166667	0.127451	0.246228	0.323643	-0.0774141
Q9N4J8	TCPG	T-complex protein 1 subunit gamma OS=Caenorhabditis elegans GN=cct-3 PE=3 SV=3	543	60580.8		30	15	33.1	11	6	9	3	1.451e-06	4.22e-07	1.127e-06	6.291e-07		0.45	0.333333	0.116667	0.437161	0.598516	-0.161355
P34552-2	ALXA	Isoform a of Apoptosis-linked gene 2-interacting protein X 1 OS=Caenorhabditis elegans GN=alx-1	861	98454.6	sp|P34552-3|ALXA_CAEEL;sp|P34552|ALXA_CAEEL;	29	17	28.4	6.99	12.99	7.99	1	2.796e-07	6.548e-07	7.053e-07	1.633e-07		0.533378	0.0714796	0.461898	0.716113	0.199609	0.516504
O16520-2	ERF1	Isoform b of Eukaryotic peptide chain release factor subunit 1 OS=Caenorhabditis elegans GN=erfa-1	443	62287.8	sp|O16520|ERF1_CAEEL;	29	16	37.7	6.99	10.99	6.99	1	8.487e-07	1.006e-06	8.143e-07	9.107e-08		0.5	0.0834028	0.416597	0.489657	0.083012	0.406645
Q7JKC3	UBP7	Ubiquitin carboxyl-terminal hydrolase 7 OS=Caenorhabditis elegans GN=usp-7 PE=3 SV=1	1135	131323	tr|G3MU79|G3MU79_CAEEL;tr|G3MU80|G3MU80_CAEEL;tr|G3MU81|G3MU81_CAEEL;tr|G3MU82|G3MU82_CAEEL;tr|G3MU83|G3MU83_CAEEL;tr|N1NSD8|N1NSD8_CAEEL;tr|N1NSE3|N1NSE3_CAEEL;tr|N1NTD2|N1NTD2_CAEEL;tr|N1NTD8|N1NTD8_CAEEL;tr|N1NTI7|N1NTI7_CAEEL;tr|N1NTJ2|N1NTJ2_CAEEL;tr|N1NV07|N1NV07_CAEEL;tr|N1NVB4|N1NVB4_CAEEL;tr|O45623|O45623_CAEEL;tr|O45624|O45624_CAEEL;	29	17	19.4	6	16	4	1	2.134e-07	7.58e-07	1.781e-07	6.957e-08		0.4	0.0588235	0.341176	0.454917	0.0840654	0.370852
Q69Z13	Q69Z13	Uncharacterized protein OS=Caenorhabditis elegans GN=CELE_K08E3.5 PE=1 SV=1	493	56917.7	tr|Q86D12|Q86D12_CAEEL;tr|Q8WQE5|Q8WQE5_CAEEL;tr|Q9XUS4|Q9XUS4_CAEEL;tr|Q9XUS5|Q9XUS5_CAEEL;tr|Q9XUS6|Q9XUS6_CAEEL;	29	14	34.5	9	9	8	2	8.092e-07	9.255e-07	2.076e-06	7.018e-07		0.470588	0.181818	0.28877	0.719534	0.431267	0.288268
P34559	ECHM	Probable enoyl-CoA hydratase, mitochondrial OS=Caenorhabditis elegans GN=ech-6 PE=3 SV=1	288	31224		29	7	32.6	3	4	18	4	9.337e-07	9.311e-07	7.493e-06	2.289e-06		0.857143	0.5	0.357143	0.889197	0.710847	0.17835
P34563	IF5A1	Eukaryotic translation initiation factor 5A-1 OS=Caenorhabditis elegans GN=iff-1 PE=1 SV=1	161	17891.7	tr|G1K0V8|G1K0V8_CAEEL;	29	8	61.5	6	6.5	7	1.5	2.927e-06	2.829e-06	4.226e-06	3.189e-06		0.538462	0.1875	0.350962	0.590801	0.52991	0.0608908
P42168	KC1A	Casein kinase I isoform alpha OS=Caenorhabditis elegans GN=kin-19 PE=3 SV=1	341	39102		29	13	49.3	8.95	16.9	1		1.354e-06	3.071e-06	3.363e-08			0.100503	0	0.100503	0.0242356	0	0.0242356
Q18529	Q18529	Uncharacterized protein OS=Caenorhabditis elegans GN=C39D10.7 PE=1 SV=3	1171	129026		29	16	17.6	6	3	17	3	1.745e-07	2.638e-08	1.053e-06	1.808e-07		0.73913	0.5	0.23913	0.857841	0.872671	-0.01483
P49196	RS12	40S ribosomal protein S12 OS=Caenorhabditis elegans GN=rps-12 PE=3 SV=2	140	15095.6		29	11	83.6	10	7	7	4	5.085e-06	2.478e-06	3.751e-06	5.027e-06		0.411765	0.363636	0.0481283	0.424513	0.66982	-0.245307
Q21284	Q21284	Uncharacterized protein OS=Caenorhabditis elegans GN=CELE_K07E3.4 PE=1 SV=2	640	69149.1		28	12	26.9	4	7	14	2	1.272e-07	2.821e-07	1.937e-06	1.681e-07		0.777778	0.222222	0.555556	0.938378	0.37339	0.564988
Q19713	SYFB	Phenylalanine--tRNA ligase beta subunit OS=Caenorhabditis elegans GN=frs-2 PE=3 SV=2	591	66182.5		28	14	26.9	7	10.99	6.99	2	4.396e-07	7.926e-07	7.277e-07	2.256e-07		0.499643	0.153965	0.345678	0.623404	0.221567	0.401837
Q93168	Q93168	Uncharacterized protein OS=Caenorhabditis elegans GN=C01G10.8 PE=1 SV=1	342	38633.6		28	18	64.3	5	18	5		1.404e-06	3.084e-06	6.397e-07			0.5	0	0.5	0.313011	0	0.313011
Q21351	Q21351	Ras-Gtpase-activating protein SH3 (Three) domain-Binding Protein OS=Caenorhabditis elegans GN=gtbp-1 PE=1 SV=2	473	52549.6		28	12	28.1	6	8	11	3	7.293e-07	7.947e-07	1.474e-06	4.595e-07		0.647059	0.272727	0.374332	0.668997	0.366369	0.302628
O76840-2	PPN1	Isoform a of Papilin OS=Caenorhabditis elegans GN=mig-6	1558	238094	sp|O76840|PPN1_CAEEL;	28	19	20.4	2.99	5.98	13.96	2.97	4.361e-08	6.98e-08	3.478e-07	1.541e-07		0.823599	0.331844	0.491755	0.888582	0.688254	0.200329
Q19070	Q19070	Eft-1 protein OS=Caenorhabditis elegans GN=eft-1 PE=4 SV=1	849	110702	tr|Q23463|Q23463_CAEEL;	28	17	27.6	9	15	2	1	5.558e-07	1.062e-06	1.035e-07	9.918e-08		0.181818	0.0625	0.119318	0.156985	0.0854131	0.0715716
Q65XX1	Q65XX1	Vasa-and Belle-like Helicase OS=Caenorhabditis elegans GN=vbh-1 PE=1 SV=1	660	69356.2	tr|Q95XY1|Q95XY1_CAEEL;tr|Q9N3F4|Q9N3F4_CAEEL;	28	22	42	12	6	8	1	1.551e-06	4.644e-07	7.281e-07	1.665e-07		0.4	0.142857	0.257143	0.319468	0.263909	0.0555595
Q9XW87	LONP2	Lon protease homolog 2, peroxisomal OS=Caenorhabditis elegans GN=lonp-2 PE=3 SV=1	773	85775		28	20	32.5	12	16			6.52e-07	8.805e-07				0	0	0	0	0	0
P34383	FAR2	Fatty-acid and retinol-binding protein 2 OS=Caenorhabditis elegans GN=far-2 PE=3 SV=1	182	20076.8		28	10	46.2	4	2	11.5	8.5	9.327e-07	3.344e-07	2.548e-05	1.736e-05		0.741935	0.809524	-0.0675883	0.964687	0.981101	-0.0164139
Q17763	Q17763	ATP synthase subunit OS=Caenorhabditis elegans GN=atp-5 PE=1 SV=2	191	21838.3		28	10	60.2	4	3	13	7	5.694e-07	1.562e-07	9.464e-06	6.766e-06		0.764706	0.7	0.0647059	0.94325	0.977435	-0.0341854
Q9XWU9	Q9XWU9	Uncharacterized protein OS=Caenorhabditis elegans GN=CELE_Y37D8A.19 PE=1 SV=1	101	10312.8		28	4	60.4	7	7	7	5	3.94e-06	3.408e-06	6.61e-06	7.539e-06		0.5	0.416667	0.0833333	0.62654	0.688682	-0.0621415
P34500	TTR2	Transthyretin-like protein 2 OS=Caenorhabditis elegans GN=ttr-2 PE=1 SV=1	148	15728.9		28	8	54.1	3	2	11.99	8	1.523e-06	7.408e-07	6.478e-06	7.37e-06		0.799867	0.8	-0.000133422	0.809649	0.908665	-0.0990162
A0A0N4YKQ0	A0A0N4YKQ0_NIPBR	rRNA 2'-O-methyltransferase fibrillarin (inferred by orthology to a C. elegans protein) OS=Nippostrongylus brasiliensis PE=3 SV=2	464	37792	tr|A0A0N4YMI1|A0A0N4YMI1_NIPBR;	28	9	25.8	6.5	4.5	1.5	1.5	1.603e-06	1.645e-06	3.222e-07	6.133e-07		0.1875	0.25	-0.0625	0.167359	0.271576	-0.104217
O44145	O44145	PERMeable eggshell OS=Caenorhabditis elegans GN=perm-2 PE=1 SV=2	203	22493.7		28	5	24.6	8	7	7	6	4.96e-06	2.832e-06	4.428e-06	6.772e-06		0.466667	0.461538	0.00512821	0.471666	0.705123	-0.233457
O76449	O76449	Uncharacterized protein OS=Caenorhabditis elegans GN=CELE_ZK1055.7 PE=1 SV=1	570	63212.7		27	20	48.4		20	6	1		3.411e-06	7.239e-07	1.927e-07		1	0.047619	0.952381	1	0.0534728	0.946527
Q17474	Q17474	Uncharacterized protein OS=Caenorhabditis elegans GN=B0334.3 PE=1 SV=2	634	69288.8		27	12	25.2	2.5	6	4.5	1	1.518e-07	5.702e-07	1.069e-06	1.712e-07		0.642857	0.142857	0.5	0.875655	0.230914	0.644741
Q20585	PSMD6	26S proteasome non-ATPase regulatory subunit 6 OS=Caenorhabditis elegans GN=rpn-7 PE=2 SV=1	410	47661.4		27	14	33.2	4.99	15.99	6		6.099e-07	2.856e-06	9.585e-07			0.545951	0	0.545951	0.611132	0	0.611132
P53585	ACLY	Probable ATP-citrate synthase OS=Caenorhabditis elegans GN=acly-1 PE=3 SV=1	1106	121864		27	18	21.8	5	10	4	1.5	2.077e-07	3.432e-07	2.216e-07	5.456e-08		0.444444	0.130435	0.31401	0.516189	0.137168	0.379021
Q9GUF2	Q9GUF2	ACid Phosphatase family OS=Caenorhabditis elegans GN=acp-6 PE=1 SV=2	381	43110.1		27	13	35.7	12	7	7	1	5.083e-06	1.732e-06	3.4e-06	1.843e-07		0.368421	0.125	0.243421	0.400802	0.0961749	0.304627
Q19722	SYNC	Asparagine--tRNA ligase, cytoplasmic OS=Caenorhabditis elegans GN=nrs-1 PE=3 SV=1	545	61309		27	14	29.4	5	14	5	1	6.859e-07	1.291e-06	4.63e-07	2.185e-07		0.5	0.0666667	0.433333	0.402994	0.14475	0.258244
Q20748	ATAD3	ATPase family AAA domain-containing protein 3 OS=Caenorhabditis elegans GN=atad-3 PE=3 SV=2	595	67267.9		27	22	41.2	8	17	2		8.441e-07	1.81e-06	1.707e-07			0.2	0	0.2	0.16821	0	0.16821
P91020	P91020	Uncharacterized protein OS=Caenorhabditis elegans GN=C07D8.6 PE=1 SV=1	317	35259		27	10	35.6	6	7	9	5	1.499e-06	2.008e-06	3.611e-06	2.432e-06		0.6	0.416667	0.183333	0.706654	0.547748	0.158906
Q20898	IFET1	Translational repressor ifet-1 OS=Caenorhabditis elegans GN=ifet-1 PE=1 SV=2	761	84114.6		27	12	29.6	10	11	4	1	8.515e-07	8.895e-07	2.208e-07	4.706e-08		0.285714	0.0833333	0.202381	0.205913	0.0502477	0.155665
G5EGL2	G5EGL2	Uncharacterized protein OS=Caenorhabditis elegans GN=CELE_T28D6.6 PE=1 SV=1	366	40891.1		27	15	50	10	14	2	1	2.742e-06	3.667e-06	3.957e-07	1.061e-07		0.166667	0.0666667	0.1	0.126111	0.0281201	0.0979914
P45970	LIN5	Spindle apparatus protein lin-5 OS=Caenorhabditis elegans GN=lin-5 PE=1 SV=2	821	93616.1		27	19	28.9	9	16	1		3.423e-07	6.812e-07	1.783e-08			0.1	0	0.1	0.0495099	0	0.0495099
O45444	O45444	C-type LECtin OS=Caenorhabditis elegans GN=clec-63 PE=1 SV=1	411	44602.8		27	9	31.1	4	5	9	8	3.198e-07	5.775e-07	2.513e-06	3.559e-06		0.692308	0.615385	0.0769231	0.887108	0.860389	0.0267189
P34466	CLU	Clustered mitochondria protein homolog OS=Caenorhabditis elegans GN=clu-1 PE=3 SV=1	1247	140266	tr|Q9TYW0|Q9TYW0_CAEEL;	27	18	20.3	13	14			3.776e-07	2.506e-07				0	0	0	0	0	0
Q9NA39	Q9NA39	Conserved Cysteine/Glycine domain protein OS=Caenorhabditis elegans GN=ccg-1 PE=1 SV=1	294	32547		27	17	63.3			14	9			5.146e-06	1.048e-05		1	1	0	1	1	0
C9IY22	C9IY22	Uncharacterized protein OS=Caenorhabditis elegans GN=CELE_ZK1058.9 PE=1 SV=1	224	26705.9		27	13	53.6	12	14			3.945e-06	3.65e-06				0	0	0	0	0	0
H2L2C8	H2L2C8	AcTiniN OS=Caenorhabditis elegans GN=atn-1 PE=1 SV=1	823	104290	tr|Q9XVU8|Q9XVU8_CAEEL;	27	21	29.2	15	9	2	1	1.17e-06	4.714e-07	1.094e-07	4.959e-08		0.117647	0.1	0.0176471	0.0855088	0.0951842	-0.00967534
P54216	ALF1	Fructose-bisphosphate aldolase 1 OS=Caenorhabditis elegans GN=aldo-1 PE=1 SV=1	366	39324		27	17	57.4	1		21.52	4	9.974e-08		7.758e-06	1.861e-06		0.955595	1	-0.044405	0.987307	1	-0.0126932
Q22993	Q22993	Phosphoethanolamine MethylTransferase OS=Caenorhabditis elegans GN=pmt-2 PE=1 SV=1	437	49864.1		27	14	36.8	2		22	3	1.303e-07		5.103e-06	4.814e-07		0.916667	1	-0.0833333	0.975102	1	-0.0248982
P34685	CAPZA	F-actin-capping protein subunit alpha OS=Caenorhabditis elegans GN=cap-1 PE=2 SV=1	282	32233.1		27	10	50	7	10	5	4	1.261e-06	1.901e-06	1.324e-06	2.364e-06		0.416667	0.285714	0.130952	0.512186	0.554279	-0.0420933
A8WQ43	RL111_CAEBR	60S ribosomal protein L11-1 OS=Caenorhabditis briggsae GN=rpl-11.1 PE=3 SV=1	196	22754.2	sp|Q94300|RL111_CAEEL;	27	7	42.3	8.91	9.9	3.96	2.97	7.103e-06	8.206e-06	2.518e-06	3.942e-06		0.307692	0.230769	0.0769231	0.261719	0.324498	-0.0627787
O01479-2	TMOD	Isoform b of Tropomodulin OS=Caenorhabditis elegans GN=unc-94	401	44478.9	sp|O01479|TMOD_CAEEL;	27	9	32.4	8	8	6	5	1.281e-06	1.352e-06	8.715e-07	1.974e-06		0.428571	0.384615	0.043956	0.404878	0.593506	-0.188628
Q9XWT3	Q9XWT3	Uterine Lumin Expressed/locailized OS=Caenorhabditis elegans GN=ule-5 PE=1 SV=1	181	19575.6		27	9	49.2	10	8	6	3	8.751e-06	4.039e-06	3.195e-06	3.546e-06		0.375	0.272727	0.102273	0.267454	0.467502	-0.200048
O45946	RL18	60S ribosomal protein L18 OS=Caenorhabditis elegans GN=rpl-18 PE=3 SV=1	188	21037.6		27	9	45.2	9.5	8.5	4	4	1.065e-05	9.436e-06	1.657e-06	6.242e-06		0.296296	0.32	-0.0237037	0.134639	0.398138	-0.263499
Q95Y90	RL9	60S ribosomal protein L9 OS=Caenorhabditis elegans GN=rpl-9 PE=3 SV=1	189	21548.6		27	13	61.4	11.99	8	3	3	1.353e-05	4.676e-06	2.04e-06	6.705e-06		0.200133	0.272727	-0.0725939	0.131021	0.58914	-0.458119
P91502	P91502	Ubiquitinyl hydrolase 1 OS=Caenorhabditis elegans GN=usp-5 PE=1 SV=2	789	89009.7		26	16	25.9	5	14	6	1	2.589e-07	8.124e-07	3.823e-07	6.867e-08		0.545455	0.0666667	0.478788	0.596226	0.0779393	0.518287
P52011	CYP3	Peptidyl-prolyl cis-trans isomerase 3 OS=Caenorhabditis elegans GN=cyn-3 PE=1 SV=1	173	18574.3		26	8	60.7	1	4	11	3.5	9.755e-08	1.411e-06	3.858e-06	2.46e-06		0.916667	0.466667	0.45	0.975338	0.635495	0.339844
Q21217	GABT	Probable 4-aminobutyrate aminotransferase, mitochondrial OS=Caenorhabditis elegans GN=gta-1 PE=3 SV=1	483	53166.3		26	14	32.1	3	4	16	2	4.245e-07	2.501e-07	4.191e-06	6.869e-07		0.842105	0.333333	0.508772	0.908027	0.733084	0.174943
Q02335	YOL8	TPR repeat-containing protein ZK370.8 OS=Caenorhabditis elegans GN=ZK370.8 PE=4 SV=3	569	64987.3		26	19	30.1	8	17	1		6.155e-07	1.367e-06	7.659e-08			0.111111	0	0.111111	0.110665	0	0.110665
P18334	CSK2A	Casein kinase II subunit alpha OS=Caenorhabditis elegans GN=kin-3 PE=1 SV=1	360	42320.4		26	15	41.7	8.99	15.99			2.444e-06	4.938e-06				0	0	0	0	0	0
Q21338	SPT5H	Transcription elongation factor SPT5 OS=Caenorhabditis elegans GN=spt-5 PE=3 SV=3	1208	133634		26	22	22.6	5	19		1	6.43e-08	4.648e-07		1.989e-08		0	0.05	-0.05	0	0.0410365	-0.0410365
Q9XWS4	Q9XWS4	Ribosomal Protein, Large subunit OS=Caenorhabditis elegans GN=rpl-30 PE=1 SV=2	115	12447.5		26	10	80.9	13	8	3	2	8.823e-06	4.649e-06	2.313e-06	1.913e-06		0.1875	0.2	-0.0125	0.207705	0.291527	-0.0838222
Q21986	NAA25	N-terminal acetyltransferase B complex subunit NAA25 homolog OS=Caenorhabditis elegans GN=cra-1 PE=1 SV=3	958	109425		26	17	21.7	9	15		1	4.014e-07	6.682e-07		6.838e-08		0	0.0625	-0.0625	0	0.0928345	-0.0928345
P91128	RL13	60S ribosomal protein L13 OS=Caenorhabditis elegans GN=rpl-13 PE=3 SV=1	207	23792.1		26	11	47.8	10	10	2	3	5.629e-06	4.391e-06	6.2e-07	2.989e-06		0.166667	0.230769	-0.0641026	0.0992159	0.405014	-0.305798
G5EBR1	G5EBR1	Rab GDP dissociation inhibitor OS=Caenorhabditis elegans GN=gdi-1 PE=1 SV=1	444	51900.1	tr|Q2V4S2|Q2V4S2_CAEEL;	25	12	30	3	10	10	2	9.047e-08	1.097e-06	2.064e-06	3.848e-07		0.769231	0.166667	0.602564	0.958008	0.259684	0.698324
Q9N362	Q9N362	Uncharacterized protein OS=Caenorhabditis elegans GN=CELE_Y55F3AM.13 PE=1 SV=1	354	38524.5		25	12	42.1	8	11	5		1.301e-06	1.678e-06	1.2e-06			0.384615	0	0.384615	0.479808	0	0.479808
P02513	HSP17	Heat shock protein Hsp-16.48/Hsp-16.49 OS=Caenorhabditis elegans GN=hsp-16.48 PE=2 SV=1	143	16325.3		25	6	47.6	5.5	5	4.5	1.5	4.383e-06	4.628e-06	1.34e-05	1.786e-06		0.45	0.230769	0.219231	0.753529	0.278453	0.475075
Q21742	Q21742	Uncharacterized protein OS=Caenorhabditis elegans GN=CELE_R05F9.6 PE=1 SV=1	568	61877.9		25	13	26.8	5	5	13	2	4.877e-07	2.745e-07	2.397e-06	3.203e-07		0.722222	0.285714	0.436508	0.830936	0.5385	0.292435
O44451	ODPB	Pyruvate dehydrogenase E1 component subunit beta, mitochondrial OS=Caenorhabditis elegans GN=pdhb-1 PE=1 SV=2	352	38206.5		25	11	38.1	11	6	6	2	1.601e-06	4.843e-07	2.853e-06	2.802e-07		0.352941	0.25	0.102941	0.640548	0.366514	0.274034
Q22347	ACADM	Probable medium-chain specific acyl-CoA dehydrogenase 10, mitochondrial OS=Caenorhabditis elegans GN=acdh-10 PE=2 SV=1	417	44897.9		25	13	37.2	4	8.5	9	3	8.57e-07	1.106e-06	2.475e-06	9.896e-07		0.692308	0.26087	0.431438	0.742797	0.472228	0.27057
Q21824	TDX1	Probable peroxiredoxin prdx-3 OS=Caenorhabditis elegans GN=prdx-3 PE=3 SV=1	226	24970.6		25	9	40.3	4.5	9.5	5.5	2.5	2.621e-06	3.77e-06	7.141e-06	3.42e-06		0.55	0.208333	0.341667	0.73151	0.475661	0.255849
O01806	O01806	Uncharacterized protein OS=Caenorhabditis elegans GN=C44E4.4 PE=1 SV=1	396	43712.9		25	12	38.6	6	7	10	2	4.24e-07	2.807e-07	1.4e-06	4.576e-07		0.625	0.222222	0.402778	0.767544	0.619802	0.147742
Q18211	RCC1	Regulator of chromosome condensation OS=Caenorhabditis elegans GN=ran-3 PE=4 SV=1	569	61609		25	14	34.1	8	14	2		5.202e-07	1.113e-06	8.569e-08			0.2	0	0.2	0.141428	0	0.141428
O16259	STIP1	Stress-induced-phosphoprotein 1 OS=Caenorhabditis elegans GN=sti-1 PE=1 SV=1	320	37028.6		25	11	38.4	4	4	14	2	4.079e-07	2.462e-07	2.79e-06	6.933e-07		0.777778	0.333333	0.444444	0.872448	0.737946	0.134502
P04970	G3P1	Glyceraldehyde-3-phosphate dehydrogenase 1 OS=Caenorhabditis elegans GN=gpd-1 PE=3 SV=1	341	36449.7		25	14	52.5	3	3	6	2.5	4.648e-07	1.899e-07	4.324e-06	8.243e-07		0.666667	0.454545	0.212121	0.90294	0.812759	0.0901814
Q18100	Q18100	Sensory AXon guidance OS=Caenorhabditis elegans GN=sax-7 PE=1 SV=3	1144	149069	tr|Q4PIU9|Q4PIU9_CAEEL;tr|Q53U86|Q53U86_CAEEL;tr|Q53U87|Q53U87_CAEEL;	25	14	16.5	12	5	5	1	4.217e-07	1.766e-07	1.932e-07	8.018e-08		0.294118	0.166667	0.127451	0.314197	0.312252	0.0019457
Q19782	IFD2	Intermediate filament protein ifd-2 OS=Caenorhabditis elegans GN=ifd-2 PE=3 SV=1	443	51675.9		25	23	54.6	3	20.5			1.377e-07	2.461e-06				0	0	0	0	0	0
Q21920-6	ANKHM	Isoform f of Ankyrin repeat and KH domain-containing protein R11A8.7 OS=Caenorhabditis elegans GN=R11A8.7	2622	287672	sp|Q21920|ANKHM_CAEEL;	25	20	12.4	9.9	14.85			9.316e-08	1.578e-07				0	0	0	0	0	0
G5EC43	G5EC43	Kinesin-like protein OS=Caenorhabditis elegans GN=zen-4 PE=1 SV=1	772	87835.2	tr|G5EG83|G5EG83_CAEEL;tr|Q8MQ03|Q8MQ03_CAEEL;tr|Q8MQ04|Q8MQ04_CAEEL;tr|V6CL80|V6CL80_CAEEL;tr|V6CLB1|V6CLB1_CAEEL;	25	16	27.6	7	16			4.716e-07	6.505e-07				0	0	0	0	0	0
A0A061ACM2	A0A061ACM2	EPS (Human endocytosis) related OS=Caenorhabditis elegans GN=eps-8 PE=1 SV=1	870	96862.2	tr|A0A061ACP8|A0A061ACP8_CAEEL;tr|A0A061ADW6|A0A061ADW6_CAEEL;tr|G5ED33|G5ED33_CAEEL;tr|O18250|O18250_CAEEL;tr|Q7YTG1|Q7YTG1_CAEEL;	25	21	40.4	1.98	21.86		0.99	3.49e-08	1.663e-06		9.275e-08		0	0.043326	-0.043326	0	0.0528264	-0.0528264
G5EEK8	G5EEK8	Calcium-transporting ATPase OS=Caenorhabditis elegans GN=sca-1 PE=1 SV=1	1059	109935	tr|Q9XU13|Q9XU13_CAEEL;	25	13	17.2	6	3	11	4	1.822e-07	5.235e-08	5.265e-07	3.614e-07		0.647059	0.571429	0.0756303	0.74291	0.873474	-0.130565
P04255	H2B1	Histone H2B 1 OS=Caenorhabditis elegans GN=his-11 PE=1 SV=4	122	13599.4	sp|Q27484|H2B3_CAEEL;sp|Q27876|H2B4_CAEEL;sp|Q27894|H2B2_CAEEL;	25	5	41	8	11	2	3	3.075e-06	5.6e-06	9.12e-07	3.649e-06		0.2	0.214286	-0.0142857	0.228743	0.394529	-0.165786
H2L048	H2L048	Uncharacterized protein OS=Caenorhabditis elegans GN=CELE_F46H5.7 PE=1 SV=1	572	64697.6	tr|Q8MQ42|Q8MQ42_CAEEL;	25	14	24.3	8	11	2	2	8.62e-07	1.155e-06	1.762e-07	6.588e-07		0.2	0.153846	0.0461538	0.169717	0.363215	-0.193499
P39055-2	DYN1	Isoform b of Dynamin OS=Caenorhabditis elegans GN=dyn-1	838	94536.7	sp|P39055|DYN1_CAEEL;tr|Q9U9I9|Q9U9I9_CAEEL;	24	16	27.2	5.99	13.69	3.71		1.276e-07	6.09e-07	1.736e-07			0.382474	0	0.382474	0.576361	0	0.576361
O16999	ZPR1	Zinc finger protein ZPR1 homolog OS=Caenorhabditis elegans GN=W03F9.1 PE=3 SV=2	455	51022.9		24	14	50.1	4	12.5	4.5		2.826e-07	7.488e-07	3.218e-07			0.529412	0	0.529412	0.532429	0	0.532429
Q22781	Q22781	Acyl CoA DeHydrogenase OS=Caenorhabditis elegans GN=acdh-7 PE=1 SV=2	412	44696.4		24	11	40	6	8.5	7	2	8.564e-07	1.227e-06	2.007e-06	4.163e-07		0.538462	0.190476	0.347985	0.700915	0.253332	0.447583
Q95008	PSA5	Proteasome subunit alpha type-5 OS=Caenorhabditis elegans GN=pas-5 PE=1 SV=1	248	27262.1		24	14	64.5	3	9	7	4	4.92e-07	2.16e-06	4.555e-06	1.818e-06		0.7	0.307692	0.392308	0.902516	0.457014	0.445503
Q9U2H9	EF1B2	Probable elongation factor 1-beta/1-delta 2 OS=Caenorhabditis elegans GN=eef-1B.2 PE=1 SV=4	263	28227.5		24	10	45.2	5	5	5.5	2	1.348e-06	1.816e-06	5.034e-06	2.492e-06		0.52381	0.285714	0.238095	0.788781	0.578459	0.210322
Q9U2D9	GYS	Glycogen [starch] synthase OS=Caenorhabditis elegans GN=gsy-1 PE=1 SV=1	672	76608.2		24	12	23.2	12	9	3		1.126e-06	6.654e-07	2.466e-07			0.2	0	0.2	0.179659	0	0.179659
H2KZL1	H2KZL1	Galectin OS=Caenorhabditis elegans GN=CELE_W04B5.3 PE=1 SV=1	353	46456.9	tr|Q9UA61|Q9UA61_CAEEL;	24	11	44.8	11	9	3	1	1.891e-06	1.433e-06	3.387e-07	1.476e-07		0.214286	0.1	0.114286	0.151904	0.0933823	0.0585216
Q9GPA1	Q9GPA1	Uncharacterized protein OS=Caenorhabditis elegans GN=CELE_F48E3.4 PE=1 SV=3	279	31287.6		24	8	33	7	6	9	2	2.425e-06	1.261e-06	2.008e-06	9.991e-07		0.5625	0.25	0.3125	0.452966	0.44206	0.0109063
P90735	P90735	Sodium/potassium-transporting ATPase subunit alpha OS=Caenorhabditis elegans GN=eat-6 PE=1 SV=1	996	111220		24	15	20.7	3.99	2.98	12.97	3.99	7.704e-08	3.911e-08	6.51e-07	3.067e-07		0.764741	0.572453	0.192287	0.894182	0.886903	0.00727843
Q95QN2	Q95QN2	DEAD boX helicase homolog OS=Caenorhabditis elegans GN=ddx-23 PE=1 SV=1	730	84940.8		24	19	31.6	6	18			4.235e-07	1.677e-06				0	0	0	0	0	0
A0A0T7CIX3	A0A0T7CIX3	Piwi-like protein OS=Caenorhabditis elegans GN=sago-1 PE=1 SV=1	881	98349.3		24	19	29.1	2	22			3.398e-08	8.34e-07				0	0	0	0	0	0
Q09450	SCOT	Probable succinyl-CoA:3-ketoacid coenzyme A transferase, mitochondrial OS=Caenorhabditis elegans GN=C05C10.3 PE=3 SV=1	521	56222.2		23	13	34	4	4	13		3.967e-07	2.115e-07	1.426e-06			0.764706	0	0.764706	0.782356	0	0.782356
Q09486	Q09486	Uncharacterized protein OS=Caenorhabditis elegans GN=C30G12.2 PE=1 SV=2	265	29331.8		23	11	57.7	3	14	5		3.043e-07	2.041e-06	7.684e-07			0.625	0	0.625	0.716323	0	0.716323
Q17361	UBP14	Ubiquitin carboxyl-terminal hydrolase 14 OS=Caenorhabditis elegans GN=usp-14 PE=2 SV=2	489	55986.3		23	11	27	7	8	6		6.977e-07	9.395e-07	9.365e-07			0.461538	0	0.461538	0.573063	0	0.573063
Q9GZE9	Q9GZE9	Lipid DroPlet localized protein OS=Caenorhabditis elegans GN=ldp-1 PE=1 SV=1	426	47390.1		23	11	35.7	3	10	7	2	4.999e-07	1.114e-06	1.418e-06	3.003e-07		0.7	0.166667	0.533333	0.73935	0.212331	0.527019
Q067X2	Q067X2	Uterine Lumin Expressed/locailized OS=Caenorhabditis elegans GN=ule-2 PE=1 SV=1	194	22512.2		23	10	47.4	6	7	9	1	3.369e-06	3.45e-06	5.673e-06	7.474e-07		0.6	0.125	0.475	0.627405	0.178063	0.449343
Q93934	Q93934	Uncharacterized protein OS=Caenorhabditis elegans GN=CELE_R07H5.8 PE=1 SV=1	342	37494.1		23	12	43.9	4	5	10	2	5.778e-07	5.648e-07	2.953e-06	6.641e-07		0.714286	0.285714	0.428571	0.836354	0.540402	0.295952
P49632	RL40	Ubiquitin-60S ribosomal protein L40 OS=Caenorhabditis elegans GN=ubq-2 PE=3 SV=2	128	14678		23	7	44.5	3.97	15.84	1.98	0.99	9.535e-07	4.258e-06	3.02e-07	4.112e-07		0.332773	0.0588235	0.27395	0.240542	0.0880665	0.152475
G5EEI4	G5EEI4	ASpartyl Protease OS=Caenorhabditis elegans GN=asp-1 PE=1 SV=1	396	42773.6		23	6	26	6	4	7	5	8.89e-07	4.69e-07	6.695e-06	2.262e-06		0.538462	0.555556	-0.017094	0.88278	0.828268	0.0545115
Q966C7	Q966C7	Transaldolase OS=Caenorhabditis elegans GN=tald-1 PE=1 SV=1	319	35342.4		23	15	53.3		1	17	4		5.78e-08	9.263e-06	1.464e-06		1	0.8	0.2	1	0.962019	0.0379813
Q10051	PRP19	Pre-mRNA-processing factor 19 OS=Caenorhabditis elegans GN=prp-19 PE=3 SV=2	492	53319.2		23	16	55.1	9	12	1		7.595e-07	1.104e-06	1.9e-08			0.1	0	0.1	0.0244059	0	0.0244059
Q93413	Q93413	Dicer Related Helicase OS=Caenorhabditis elegans GN=drh-3 PE=1 SV=3	1119	129339		23	14	16.9	11	12			3.342e-07	3.052e-07				0	0	0	0	0	0
Q9XVF1	Q9XVF1	Uncharacterized protein OS=Caenorhabditis elegans GN=C04F12.1 PE=1 SV=1	944	104987		23	17	21.3	11	12			3.809e-07	3.958e-07				0	0	0	0	0	0
Q18244	Q18244	Uncharacterized protein OS=Caenorhabditis elegans GN=C27B7.5 PE=1 SV=1	386	42379.7		23	10	36.8	14	9			1.804e-06	1.012e-06				0	0	0	0	0	0
G5EBZ4	LE418	Protein let-418 OS=Caenorhabditis elegans GN=let-418 PE=1 SV=1	1829	209560		23	18	13	6	14	1	1	1.017e-07	3.305e-07	1.621e-08	5.273e-08		0.142857	0.0666667	0.0761905	0.137478	0.137594	-0.000115875
Q22562	Q22562	Uncharacterized protein OS=Caenorhabditis elegans GN=CELE_T19B10.2 PE=1 SV=2	368	39618.8		23	18	52.7	2		18	2	1.104e-07		5.917e-06	4.387e-07		0.9	1	-0.1	0.981684	1	-0.0183164
O17680	METK1	Probable S-adenosylmethionine synthase 1 OS=Caenorhabditis elegans GN=sams-1 PE=1 SV=1	403	43662.6		22	14	38.5	3	5	12		3.252e-07	6.433e-07	3.249e-06			0.8	0	0.8	0.909015	0	0.909015
Q95QW0-2	EIF3L	Isoform b of Eukaryotic translation initiation factor 3 subunit L OS=Caenorhabditis elegans GN=eif-3.L	535	57705.3	sp|Q95QW0|EIF3L_CAEEL;tr|A0A1N7SYP6|A0A1N7SYP6_CAEEL;tr|A0A1N7SYP7|A0A1N7SYP7_CAEEL;tr|A0A1N7SYR1|A0A1N7SYR1_CAEEL;	22	15	43.1	3	14	5		1.568e-07	1.075e-06	3.953e-07			0.625	0	0.625	0.715993	0	0.715993
O02328	EIF3C	Eukaryotic translation initiation factor 3 subunit C OS=Caenorhabditis elegans GN=eif-3.C PE=3 SV=2	898	104030		22	14	16.3	5	12	5		2.496e-07	7.405e-07	2.587e-07			0.5	0	0.5	0.508951	0	0.508951
Q9U2M4	HOT	Hydroxyacid-oxoacid transhydrogenase, mitochondrial OS=Caenorhabditis elegans GN=hphd-1 PE=3 SV=1	465	50599.5		22	13	36.1	4	3	13	1	3.156e-07	1.32e-07	4.32e-06	1.067e-07		0.764706	0.25	0.514706	0.931918	0.447005	0.484914
Q11190	ETFD	Electron transfer flavoprotein-ubiquinone oxidoreductase, mitochondrial OS=Caenorhabditis elegans GN=let-721 PE=3 SV=2	597	65456.4		22	11	31.5	3	9	7	3	4.001e-07	6.809e-07	9.942e-07	2.693e-07		0.7	0.25	0.45	0.713046	0.283414	0.429632
Q9XTT9	Q9XTT9	Proteasome Regulatory Particle, ATPase-like OS=Caenorhabditis elegans GN=rpt-6 PE=1 SV=1	416	46328.3		22	12	35.3	3.5	8	3.5	0.5	6.275e-07	1.199e-06	6.311e-07	1.008e-07		0.5	0.0588235	0.441176	0.50143	0.0775504	0.42388
H1UBK1	H1UBK1	Methionine aminopeptidase 2 OS=Caenorhabditis elegans GN=map-2 PE=1 SV=1	468	49388.8	tr|Q9U2V9|Q9U2V9_CAEEL;	22	11	36.9	8	11	3		1.021e-06	2.035e-06	3.431e-07			0.272727	0	0.272727	0.251521	0	0.251521
Q09583	PSA3	Proteasome subunit alpha type-3 OS=Caenorhabditis elegans GN=pas-7 PE=1 SV=3	250	27806.9		22	7	34	5	6	8	3	8.982e-07	7.807e-07	3.249e-06	1.152e-06		0.615385	0.333333	0.282051	0.78342	0.596057	0.187363
Q07750	ADF1	Actin-depolymerizing factor 1, isoforms a/b OS=Caenorhabditis elegans GN=unc-60 PE=1 SV=2	212	23616.8		22	11	53.3	3.99	5	7.99	3	5.861e-07	8.716e-07	3.071e-06	1.661e-06		0.666945	0.375	0.291945	0.839736	0.655848	0.183889
P17331	G3P4	Glyceraldehyde-3-phosphate dehydrogenase 4 OS=Caenorhabditis elegans GN=gpd-4 PE=3 SV=1	341	36493.8		22	14	52.5	2	2	6	1.5	3.986e-07	1.494e-07	4.27e-06	6.033e-07		0.75	0.428571	0.321429	0.914621	0.801515	0.113107
Q95Y97	Q95Y97	Replication Protein A homolog OS=Caenorhabditis elegans GN=rpa-2 PE=1 SV=1	288	32095.7		22	10	42	7	14	1		1.089e-06	2.266e-06	1.146e-07			0.125	0	0.125	0.0952144	0	0.0952144
Q9XUT9	Q9XUT9	Uncharacterized protein OS=Caenorhabditis elegans GN=CELE_K06G5.1 PE=1 SV=1	507	54856.7		22	9	25.6	7	11	3	1	1.266e-06	1.859e-06	4.161e-07	4.271e-07		0.3	0.0833333	0.216667	0.247369	0.186825	0.0605446
Q22100	THILH	Acetyl-CoA acetyltransferase homolog, mitochondrial OS=Caenorhabditis elegans GN=kat-1 PE=1 SV=2	407	42524.1		22	10	51.1	3	2	10	4	3.341e-07	1.748e-07	3.927e-06	1.095e-06		0.769231	0.666667	0.102564	0.921593	0.862341	0.0592525
Q20224	FABP2	Fatty acid-binding protein homolog 2 OS=Caenorhabditis elegans GN=lbp-2 PE=1 SV=1	161	18867.4		22	7	34.2	1.5	1.5	11	3	3.528e-07	3.971e-07	8.328e-06	4.609e-06		0.88	0.666667	0.213333	0.959359	0.920677	0.0386818
P17329	G3P2	Glyceraldehyde-3-phosphate dehydrogenase 2 OS=Caenorhabditis elegans GN=gpd-2 PE=3 SV=2	341	36522.8		22	13	48.7	3	2	13	4	1.139e-06	4.557e-07	8.739e-06	3.335e-06		0.8125	0.666667	0.145833	0.884693	0.879785	0.00490852
P49180	RL35A	60S ribosomal protein L35a OS=Caenorhabditis elegans GN=rpl-33 PE=1 SV=3	124	13795.6		22	10	66.9	12	10			1.097e-05	5.055e-06				0	0	0	0	0	0
Q19818	Q19818	NHL (Ring finger b-box coiled coil) domain containing OS=Caenorhabditis elegans GN=nhl-2 PE=1 SV=2	1032	112401		22	19	25	3	19			3.679e-08	6.383e-07				0	0	0	0	0	0
O17772	O17772	Patterned Expression Site OS=Caenorhabditis elegans GN=pes-7 PE=1 SV=2	1391	159526		22	17	17.5	7	15			1.368e-07	3.745e-07				0	0	0	0	0	0
Q7JKP6	HSR9	Protein hsr-9 OS=Caenorhabditis elegans GN=hsr-9 PE=2 SV=1	1165	127873		22	17	19.7	5	16			1.337e-07	6.301e-07				0	0	0	0	0	0
P92199	ROCK	Rho-associated protein kinase let-502 OS=Caenorhabditis elegans GN=let-502 PE=1 SV=1	1173	136031		22	18	17.2	7	15			2.24e-07	6.75e-07				0	0	0	0	0	0
Q22842	Q22842	Uncharacterized protein OS=Caenorhabditis elegans GN=CELE_T28B11.1 PE=1 SV=1	573	65420.2		22	18	45	1	19			2.029e-08	2.149e-06				0	0	0	0	0	0
Q8ITV6	Q8ITV6	Uncharacterized protein OS=Caenorhabditis elegans GN=CELE_Y44E3A.6 PE=1 SV=1	843	94755.3	tr|Q8ITV7|Q8ITV7_CAEEL;	22	16	24.9	6	16			1.804e-07	7.697e-07				0	0	0	0	0	0
Q9GZH4	RPN1	Dolichyl-diphosphooligosaccharide--protein glycosyltransferase subunit 1 OS=Caenorhabditis elegans GN=ribo-1 PE=3 SV=2	586	65858.6		22	14	28.5	3	2	12	5	1.494e-07	1.087e-07	1.16e-06	9.313e-07		0.8	0.714286	0.0857143	0.885902	0.895481	-0.00957883
O45418	O45418	Peptidylprolyl isomerase OS=Caenorhabditis elegans GN=fkb-6 PE=1 SV=1	431	48155.5		22	11	33.6	4	3	12	3	6.369e-07	2.58e-07	1.644e-06	7.857e-07		0.75	0.5	0.25	0.720768	0.752803	-0.0320344
P52819	RL22	60S ribosomal protein L22 OS=Caenorhabditis elegans GN=rpl-22 PE=1 SV=3	130	14973.1		22	8	58.5	6	9	3	2	1.817e-05	4.261e-06	2.747e-06	1.957e-06		0.333333	0.181818	0.151515	0.131329	0.314731	-0.183403
P91494	P91494	Uncharacterized protein OS=Caenorhabditis elegans GN=CELE_T23H2.3 PE=1 SV=3	1001	112183		22	14	20.5	9	11		1	2.628e-07	2.732e-07		7.692e-08		0	0.0833333	-0.0833333	0	0.219696	-0.219696
O01868	RL24	60S ribosomal protein L24 OS=Caenorhabditis elegans GN=rpl-24.1 PE=3 SV=1	159	17805		22	11	40.9	9	11	1	1	9.679e-06	5.751e-06	1.089e-06	3.287e-06		0.1	0.0833333	0.0166667	0.101133	0.363687	-0.262554
Q9BL19	RL17	60S ribosomal protein L17 OS=Caenorhabditis elegans GN=rpl-17 PE=3 SV=1	187	21553.4		22	8	50.3	6.99	7.99	2.99	2.99	4.743e-06	3.453e-06	5.469e-07	3.655e-06		0.299599	0.272313	0.0272859	0.103386	0.514209	-0.410824
Q21930	RL28	60S ribosomal protein L28 OS=Caenorhabditis elegans GN=rpl-28 PE=1 SV=3	126	13752.7		22	6	42.1	8	4	5	5	1.341e-05	2.062e-06	1.145e-05	3.761e-05		0.384615	0.555556	-0.17094	0.460579	0.948024	-0.487445
G5EF37	G5EF37	Paralysed Arrest at Two-fold OS=Caenorhabditis elegans GN=pat-10 PE=1 SV=1	161	18540.9		22	7	62.7	10	7	1	4	4.115e-06	2.016e-06	1.32e-06	6.203e-06		0.0909091	0.363636	-0.272727	0.24287	0.754715	-0.511844
Q22253	Q22253	Proteasome Regulatory Particle, Non-ATPase-like OS=Caenorhabditis elegans GN=rpn-9 PE=1 SV=1	387	44240.2		21	8	27.6	3	7.99	7		3.713e-07	9.115e-07	9.52e-07			0.7	0	0.7	0.719414	0	0.719414
B5BM23	B5BM23	Initiation Factor 4G (eIF4G) family OS=Caenorhabditis elegans GN=ifg-1 PE=1 SV=1	1042	129437	tr|Q21531|Q21531_CAEEL;tr|Q7JMF0|Q7JMF0_CAEEL;	21	13	20.2	5	9	5		9.408e-08	1.753e-07	1.554e-07			0.5	0	0.5	0.622896	0	0.622896
P90916	LIN53	Probable histone-binding protein lin-53 OS=Caenorhabditis elegans GN=lin-53 PE=1 SV=2	417	47245		21	11	31.2	5	10	4		4.704e-07	9.313e-07	4.173e-07			0.444444	0	0.444444	0.470091	0	0.470091
H2L023	H2L023	Adenylyl cyclase-associated protein OS=Caenorhabditis elegans GN=cas-1 PE=1 SV=1	495	140209	tr|Q95YA9|Q95YA9_CAEEL;	21	10	36.4		7	11	3		4.035e-07	1.614e-06	5.385e-07		1	0.3	0.7	1	0.571656	0.428344
P50093	PHB2	Mitochondrial prohibitin complex protein 2 OS=Caenorhabditis elegans GN=phb-2 PE=1 SV=2	294	32719.4		21	7	24.1	2.97	5.95	7.95	2.98	3.797e-07	7.79e-07	2.816e-06	7.237e-07		0.728022	0.333707	0.394315	0.881184	0.4816	0.399584
G5EET2	G5EET2	DeoxyUTPase OS=Caenorhabditis elegans GN=dut-1 PE=1 SV=1	491	52306		21	11	44.4	4	12	5		3.495e-07	5.061e-07	2.248e-07			0.555556	0	0.555556	0.391433	0	0.391433
Q9XWV2	PLBL1	Putative phospholipase B-like 1 OS=Caenorhabditis elegans GN=Y37D8A.2 PE=1 SV=1	571	65559.7		21	11	27.7	3	11	4	3	2.861e-07	1.224e-06	2.731e-07	3.647e-07		0.571429	0.214286	0.357143	0.488376	0.229559	0.258817
P17343	GBB1	Guanine nucleotide-binding protein subunit beta-1 OS=Caenorhabditis elegans GN=gpb-1 PE=1 SV=2	340	37471.9	sp|Q61ZF6|GBB1_CAEBR;	21	7	16.5	2	3	6.98	3	6.888e-08	3.297e-07	1.15e-06	1.26e-06		0.777283	0.5	0.277283	0.943489	0.792602	0.150887
P34690	TBA2	Tubulin alpha-2 chain OS=Caenorhabditis elegans GN=tba-2 PE=2 SV=1	448	50007.5		21	17	51.8	2.5	3.5	6	3	7.538e-07	5.095e-07	3.013e-06	9.563e-07		0.705882	0.461538	0.244344	0.799883	0.652408	0.147475
Q20938-2	PS11A	Isoform b of Probable 26S proteasome regulatory subunit rpn-6.1 OS=Caenorhabditis elegans GN=rpn-6.1	420	47152.3		21	11	29	4.99	3.99	9.97	0.99	1.153e-06	4.732e-07	2.921e-06	6.731e-07		0.666444	0.198795	0.467649	0.716986	0.587194	0.129792
Q22633	HPPD	4-hydroxyphenylpyruvate dioxygenase OS=Caenorhabditis elegans GN=hpd-1 PE=3 SV=1	393	44463.2		21	10	32.3	2	2	14	3	2.259e-07	1.605e-07	2.8e-06	6.726e-07		0.875	0.6	0.275	0.925345	0.807346	0.117998
P61865	RL12_CAEBR	60S ribosomal protein L12 OS=Caenorhabditis briggsae GN=rpl-12 PE=3 SV=1	165	17855.8	sp|P61866|RL12_CAEEL;	21	6	55.8	7.95	5.95	3.96	2.97	5.884e-06	5.02e-06	4.81e-06	2.626e-06		0.332494	0.33296	-0.000465938	0.449785	0.343448	0.106337
P34647	MCM6	DNA replication licensing factor mcm-6 OS=Caenorhabditis elegans GN=mcm-6 PE=1 SV=1	810	91307		21	13	21	7	11	2	1	1.668e-07	5.632e-07	2.875e-08	2.704e-08		0.222222	0.0833333	0.138889	0.147021	0.0458119	0.101209
Q966I7	Q966I7	Uncharacterized protein OS=Caenorhabditis elegans GN=CELE_K08D12.3 PE=1 SV=1	151	15583.5		21	8	58.9	4	7	7	3	5.522e-07	9.232e-07	1.479e-06	2.16e-06		0.636364	0.3	0.336364	0.728141	0.700571	0.0275702
H2KYR1	H2KYR1	VIG (Drosophila Vasa Intronic Gene) ortholog OS=Caenorhabditis elegans GN=vig-1 PE=1 SV=1	378	40490.4		21	9	28.3	8	4	7	2	7.223e-07	3.122e-07	1.043e-06	4.083e-07		0.466667	0.333333	0.133333	0.590834	0.56669	0.0241446
H1UBJ9	H1UBJ9	DNA topoisomerase OS=Caenorhabditis elegans GN=CELE_Y48C3A.14 PE=1 SV=1	869	97067		21	14	24.1	5.97	14.93			1.927e-07	5.578e-07				0	0	0	0	0	0
G5EF32	G5EF32	Nematode Polyprotein Allergen related OS=Caenorhabditis elegans GN=npa-1 PE=1 SV=1	1440	164992		21	13	16.7			14	7			6.194e-07	3.874e-07		1	1	0	1	1	0
Q9N303	Q9N303	Uncharacterized protein OS=Caenorhabditis elegans GN=deps-1 PE=1 SV=1	619	69393.7		21	14	24.9	7	11	2	1	4.944e-07	6.723e-07	6.593e-08	1.715e-07		0.222222	0.0833333	0.138889	0.117663	0.203247	-0.0855844
Q9N5K1	Q9N5K1	Suppressor of ACY-4 sterility OS=Caenorhabditis elegans GN=sacy-1 PE=1 SV=1	630	70606.6		21	15	28.6	7	13		1	4.272e-07	1.017e-06		1.894e-07		0	0.0714286	-0.0714286	0	0.156996	-0.156996
G5EBP5	G5EBP5	Uncharacterized protein OS=Caenorhabditis elegans GN=CELE_ZC247.1 PE=1 SV=1	4389	497417		21	9	44.4	9	6	3	3	8.549e-08	4.839e-08	2.229e-08	6.795e-08		0.25	0.333333	-0.0833333	0.20681	0.584064	-0.377254
O61848	O61848	Uncharacterized protein OS=Caenorhabditis elegans GN=CELE_K03E5.2 PE=1 SV=2	202	22863.4		21	8	50.5	7.96	4.97	2.99	3.98	1.767e-06	5.393e-07	5.504e-07	1.969e-06		0.273059	0.444693	-0.171633	0.237508	0.784994	-0.547486
Q9U2Z1	Q9U2Z1	Yeast SEC homolog OS=Caenorhabditis elegans GN=sec-23 PE=1 SV=2	821	89852.9		20	9	19.1	3	10	7		1.38e-07	2.834e-07	4.843e-07			0.7	0	0.7	0.778242	0	0.778242
Q17499	Q17499	Uncharacterized protein OS=Caenorhabditis elegans GN=B0395.3 PE=1 SV=1	614	69030.9		20	11	23.6	6	7	6.51		2.051e-07	3.236e-07	6.747e-07			0.520384	0	0.520384	0.766879	0	0.766879
O45924	ODBA	2-oxoisovalerate dehydrogenase subunit alpha, mitochondrial OS=Caenorhabditis elegans GN=bckd-1A PE=1 SV=2	431	49247.3	tr|Q4A1S8|Q4A1S8_CAEEL;	20	10	28.8	3	5	11	1	3.273e-07	4.16e-07	1.662e-06	1.015e-07		0.785714	0.166667	0.619048	0.83547	0.196135	0.639334
O62327	GPX2	Glutathione peroxidase 2 OS=Caenorhabditis elegans GN=gpx-2 PE=3 SV=1	163	18176.4		20	9	49.1	4	7.98	6.99	1	1.619e-06	3.896e-06	7.621e-06	1.001e-06		0.636033	0.111359	0.524674	0.824784	0.204411	0.620373
O76360	EGL4	cGMP-dependent protein kinase egl-4 OS=Caenorhabditis elegans GN=egl-4 PE=1 SV=2	780	87265.8	tr|U4PEQ9|U4PEQ9_CAEEL;	20	15	24.4	2.99	10.92	4.97	0.99	8.446e-08	5.249e-07	1.971e-07	5.685e-08		0.624372	0.0831234	0.541248	0.700028	0.0977224	0.602306
P34385	MCCB	Probable methylcrotonoyl-CoA carboxylase beta chain, mitochondrial OS=Caenorhabditis elegans GN=F02A9.4 PE=3 SV=1	608	66661.9		20	10	21.9	4	5	9	2	7.809e-08	2.734e-07	9.131e-07	2.033e-07		0.692308	0.285714	0.406593	0.921216	0.426474	0.494742
Q22308	Q22308	DEAD boX helicase homolog OS=Caenorhabditis elegans GN=ddx-19 PE=1 SV=2	1022	108506		20	12	22.6	6.98	7.97	4.99		8.619e-08	1.066e-07	7.365e-08			0.416876	0	0.416876	0.460773	0	0.460773
P53596	SUCA	Succinate--CoA ligase [ADP/GDP-forming] subunit alpha, mitochondrial OS=Caenorhabditis elegans GN=sucl-1 PE=3 SV=1	322	33866.5		20	8	28.9	5	3.5	8.5	1	7.725e-07	5.249e-07	2.658e-06	3.519e-07		0.62963	0.222222	0.407407	0.774814	0.401346	0.373468
Q95XP9	ZWILC	Protein zwilch homolog OS=Caenorhabditis elegans GN=zwl-1 PE=1 SV=1	630	71231.3		20	13	26.7	6.97	10.95	2		6.469e-07	8.904e-07	1.003e-07			0.222965	0	0.222965	0.134234	0	0.134234
P34460	EF1B1	Probable elongation factor 1-beta/1-delta 1 OS=Caenorhabditis elegans GN=eef-1B.1 PE=1 SV=1	213	22744.5		20	11	62.4	4	3.5	3	1	1.759e-06	1.314e-06	2.872e-06	1.289e-06		0.428571	0.222222	0.206349	0.620168	0.495198	0.124971
H2KYS1	H2KYS1	Heat Shock Protein OS=Caenorhabditis elegans GN=hsp-43 PE=1 SV=1	368	43323		20	10	32.1	9	8	2		1.527e-06	7.947e-07	2.13e-07			0.181818	0	0.181818	0.122414	0	0.122414
Q9XWH0	BUB3	Mitotic checkpoint protein bub-3 OS=Caenorhabditis elegans GN=bub-3 PE=1 SV=1	343	38193.3		20	10	43.7	6	11	1		9.513e-07	1.884e-06	1.008e-07			0.142857	0	0.142857	0.0958084	0	0.0958084
Q23044	Q23044	Uncharacterized protein OS=Caenorhabditis elegans GN=CELE_T22B7.7 PE=1 SV=1	393	44511.6		20	12	41.5	8	10	1		1.114e-06	1.328e-06	1.037e-07			0.111111	0	0.111111	0.0851605	0	0.0851605
H2L0A4	H2L0A4	Uncharacterized protein OS=Caenorhabditis elegans GN=CELE_H14E04.2 PE=1 SV=1	575	63727.5	tr|H2L0A5|H2L0A5_CAEEL;tr|H2L0A6|H2L0A6_CAEEL;	20	12	27.7	10	9	1		1.022e-06	9.104e-07	6.613e-08			0.0909091	0	0.0909091	0.060774	0	0.060774
Q17994	Q17994	Aspartate aminotransferase OS=Caenorhabditis elegans GN=got-2.2 PE=1 SV=1	414	45696.7		20	9	27.5	3	3	8	6	1.963e-07	2.807e-07	2.293e-06	2.152e-06		0.727273	0.666667	0.0606061	0.921142	0.884614	0.0365287
P90901	IFA1	Intermediate filament protein ifa-1 OS=Caenorhabditis elegans GN=ifa-1 PE=1 SV=2	575	66652.1		20	15	28.9	8.92	9.94	0.99		5.711e-07	6.619e-07	1.71e-08			0.0998991	0	0.0998991	0.0290717	0	0.0290717
P27798	CALR	Calreticulin OS=Caenorhabditis elegans GN=crt-1 PE=1 SV=1	395	45696.1		20	10	30.6	4	3	9	4	3.656e-07	2.362e-07	3.859e-06	1.972e-06		0.692308	0.571429	0.120879	0.913459	0.893035	0.0204242
Q09422	PGAM5	Serine/threonine-protein phosphatase Pgam5, mitochondrial OS=Caenorhabditis elegans GN=pgam-5 PE=3 SV=2	284	32541.8		20	6	23.9	6	9	2	2	1.679e-06	2.49e-06	7.439e-07	1.08e-06		0.25	0.181818	0.0681818	0.307029	0.302521	0.00450776
O01685	O01685	Uncharacterized protein OS=Caenorhabditis elegans GN=C32F10.8 PE=1 SV=2	504	55908.3		20	12	31.9		1	14.99	3.99		2.678e-09	2.837e-06	9.805e-07		1	0.799599	0.200401	1	0.997276	0.00272382
Q8I4M5-3	GLS1	Isoform c of Germline survival defective-1 OS=Caenorhabditis elegans GN=gls-1	1008	116249	sp|Q8I4M5|GLS1_CAEEL;	20	14	21.9	10	10			4.955e-07	5.906e-07				0	0	0	0	0	0
Q9GYQ9	Q9GYQ9	NOT-Like (Yeast CCR4/NOT complex component) OS=Caenorhabditis elegans GN=ntl-4 PE=1 SV=2	796	90449.8	tr|W6RRU8|W6RRU8_CAEEL;tr|W6RTE4|W6RTE4_CAEEL;tr|W6SBC7|W6SBC7_CAEEL;	20	14	24.6	7	13			2.953e-07	6.433e-07				0	0	0	0	0	0
Q9N4H4	PME1	Poly(ADP-ribose) polymerase pme-1 OS=Caenorhabditis elegans GN=pme-1 PE=2 SV=1	945	108208		20	12	20.3	5	13.97			1.87e-07	4.041e-07				0	0	0	0	0	0
G5EES3	G5EES3	Protein argonaute OS=Caenorhabditis elegans GN=alg-1 PE=1 SV=1	1023	111937	tr|G5EGR6|G5EGR6_CAEEL;tr|Q3LTR7|Q3LTR7_CAEEL;	20	15	26	2	12.5			7.725e-08	4.641e-07				0	0	0	0	0	0
P52899	ODPA	Probable pyruvate dehydrogenase E1 component subunit alpha, mitochondrial OS=Caenorhabditis elegans GN=T05H10.6 PE=3 SV=1	397	45884.9	tr|Q8I111|Q8I111_CAEEL;	20	7	23.9	5	6	6	3	1.267e-06	5.916e-07	1.248e-06	7.413e-07		0.545455	0.333333	0.212121	0.496223	0.556156	-0.0599331
Q2EEN1	Q2EEN1	Uncharacterized protein OS=Caenorhabditis elegans GN=rsd-2 PE=1 SV=1	1129	148936	tr|Q9XUE3|Q9XUE3_CAEEL;	20	17	19.5	4.99	13.96		1	1.221e-07	3.154e-07		7.462e-08		0	0.0668449	-0.0668449	0	0.191324	-0.191324
O44782	O44782	Major sperm protein OS=Caenorhabditis elegans GN=vpr-1 PE=1 SV=1	245	26906.8		20	7	40.8	6	3	5	5	1.873e-06	1.692e-07	2.009e-06	1.948e-06		0.454545	0.625	-0.170455	0.517517	0.920083	-0.402566
O02365	IFA2	Intermediate filament protein ifa-2 OS=Caenorhabditis elegans GN=ifa-2 PE=1 SV=1	581	67215.4		19	10	18.1	5	1	11		2.822e-07	1.453e-08	1.027e-06			0.6875	0	0.6875	0.784449	0	0.784449
O61792	O61792	Proteasome Regulatory Particle, Non-ATPase-like OS=Caenorhabditis elegans GN=rpn-8 PE=1 SV=1	362	40770.1		19	9	31.5	5	6	7		5.48e-07	9.109e-07	1.693e-06			0.583333	0	0.583333	0.755466	0	0.755466
Q9NA98	Q9NA98	Actin-Related Proteins OS=Caenorhabditis elegans GN=arp-1 PE=1 SV=2	374	42152.5		19	8	25.7	3	7	7	1	5.003e-07	1.025e-06	2.441e-06	1.264e-07		0.7	0.125	0.575	0.829905	0.109779	0.720126
O44995	O44995	Uncharacterized protein OS=Caenorhabditis elegans GN=CELE_K12C11.1 PE=1 SV=2	498	55790.1		19	13	28.1		7	9.99	2		5.73e-07	2.119e-06	2.661e-07		1	0.222222	0.777778	1	0.317125	0.682875
O45430	O45430	MethylCrotonoyl-Coenzyme A Carboxylase (Alpha) OS=Caenorhabditis elegans GN=mccc-1 PE=1 SV=2	671	73905.5		19	10	20	7	7	5		6.249e-07	4.987e-07	6.22e-07			0.416667	0	0.416667	0.498837	0	0.498837
A9UJN7	A9UJN7	Microtubule-Associated Protein Homolog OS=Caenorhabditis elegans GN=maph-1.2 PE=1 SV=1	874	92174.5		19	14	22.3	1.5	4	4.5	2	4.79e-08	3.089e-07	3.371e-07	1.884e-07		0.75	0.333333	0.416667	0.875584	0.378846	0.496739
O44549	O44549	Acyl CoA DeHydrogenase OS=Caenorhabditis elegans GN=acdh-3 PE=1 SV=1	419	45855.5		19	13	36.8	1	5	10	3	3.932e-08	4.936e-07	1.306e-06	5.196e-07		0.909091	0.375	0.534091	0.970773	0.512831	0.457942
P34183-2	SYH	Isoform a of Histidine--tRNA ligase OS=Caenorhabditis elegans GN=hrs-1	524	58666.7	sp|P34183|SYH_CAEEL;	19	10	26.3	5	6	6	1	2.27e-07	3.483e-07	5.642e-07	1.205e-07		0.545455	0.142857	0.402597	0.713094	0.257039	0.456055
Q9N4I4	RL10A	60S ribosomal protein L10a OS=Caenorhabditis elegans GN=rpl-10a PE=3 SV=1	216	24176.1		19	9	50	8.96	4.97	2.98	1.99	5.239e-06	5.008e-06	1.217e-05	1.68e-06		0.249581	0.28592	-0.0363383	0.699064	0.251196	0.447868
G5EFZ1-2	GPMI	Isoform b of 2,3-bisphosphoglycerate-independent phosphoglycerate mutase OS=Caenorhabditis elegans GN=ipgm-1	521	57217.3		19	11	26.3	1	3	12.99	1	8.961e-08	1.644e-07	2.286e-06	2.568e-07		0.92852	0.25	0.67852	0.962279	0.609687	0.352593
Q9BKU4	PHB1	Mitochondrial prohibitin complex protein 1 OS=Caenorhabditis elegans GN=phb-1 PE=1 SV=1	275	30042		19	9	44.4	1	4	9.98	3	1.196e-07	6.273e-07	5.739e-06	1.215e-06		0.908925	0.428571	0.480354	0.979586	0.659502	0.320084
Q18493	UAP1	Probable UDP-N-acetylglucosamine pyrophosphorylase OS=Caenorhabditis elegans GN=C36A4.4 PE=3 SV=2	484	53607.3		19	11	31	4	3	10	1	3.45e-07	1.289e-07	1.363e-06	1.478e-07		0.714286	0.25	0.464286	0.798009	0.534153	0.263857
A6ZJ46	A6ZJ46	Uncharacterized protein OS=Caenorhabditis elegans GN=CELE_F49E2.2 PE=1 SV=1	576	58382.5	tr|Q20621|Q20621_CAEEL;	19	13	38.1	1	15	1	1	5.229e-07	1.08e-06	4.063e-06	2.758e-06		0.5	0.0625	0.4375	0.885977	0.718603	0.167373
O45148	O45148	DihydroLipoamide S-SuccinylTransferase OS=Caenorhabditis elegans GN=dlst-1 PE=1 SV=2	463	49908.1		19	9	32.2	5	6	6	2	8.031e-07	6.929e-07	1.028e-06	5.485e-07		0.545455	0.25	0.295455	0.561411	0.44184	0.119571
O01854	O01854	Uncharacterized protein OS=Caenorhabditis elegans GN=CELE_F32B5.1 PE=1 SV=2	427	44822.2	tr|O45011|O45011_CAEEL;	19	11	22.3	1	1	10	2.99	5.394e-08	3.86e-08	1.279e-06	3.696e-07		0.909091	0.749373	0.159717	0.959533	0.905439	0.0540946
B2FDA8-2	SMC3	Isoform a of Structural maintenance of chromosomes protein 3 OS=Caenorhabditis elegans GN=smc-3	1205	146805	sp|B2FDA8|SMC3_CAEEL;	19	11	10.5	5	12			9.261e-08	2.596e-07				0	0	0	0	0	0
D5MCN2	LARP1	La-related protein 1 OS=Caenorhabditis elegans GN=larp-1 PE=4 SV=2	1150	128531		19	9	14.6	8	11			2.309e-07	2.685e-07				0	0	0	0	0	0
Q20757	PUF5	Pumilio domain-containing protein 5 OS=Caenorhabditis elegans GN=puf-5 PE=2 SV=1	553	62696.1		19	12	24.6	12	7			1.502e-06	9.803e-07				0	0	0	0	0	0
Q17539	Q17539	Uncharacterized protein OS=Caenorhabditis elegans GN=C01B10.8 PE=1 SV=1	656	73451.7		19	14	29.9	6	12			3.474e-07	7.803e-07				0	0	0	0	0	0
H2KYV3	H2KYV3	Uncharacterized protein OS=Caenorhabditis elegans GN=C18B2.5 PE=1 SV=1	699	74962.4	tr|Q18076|Q18076_CAEEL;	19	14	30.8	6	13			4.806e-07	8.577e-07				0	0	0	0	0	0
Q9TXP0	RS27	40S ribosomal protein S27 OS=Caenorhabditis elegans GN=rps-27 PE=1 SV=3	83	9358.79		19	4	41	6	6.99	2	2	8.791e-06	1.417e-05	2.816e-06	4.859e-06		0.25	0.222469	0.0275306	0.242612	0.255347	-0.0127349
P34382	FAR1	Fatty-acid and retinol-binding protein 1 OS=Caenorhabditis elegans GN=far-1 PE=3 SV=1	182	20150.8		19	8	36.8	1		12	6	2.798e-07		8.944e-06	5.461e-06		0.923077	1	-0.0769231	0.969665	1	-0.0303346
O62289	O62289	TransThyretin-Related family domain OS=Caenorhabditis elegans GN=ttr-51 PE=1 SV=2	138	15445.8		19	6	62.3	3	1	8	6	2.285e-06	1.642e-07	7.941e-06	2.159e-05		0.727273	0.857143	-0.12987	0.77655	0.992452	-0.215902
Q9TYK1	GAR1	Probable H/ACA ribonucleoprotein complex subunit 1-like protein OS=Caenorhabditis elegans GN=Y66H1A.4 PE=3 SV=2	244	24683		19	5	39.3	4	5	3	6	1.517e-06	1.281e-06	1.358e-06	5.17e-06		0.428571	0.545455	-0.116883	0.472348	0.801426	-0.329078
Q22882	Q22882	Uncharacterized protein OS=Caenorhabditis elegans GN=B0507.8 PE=1 SV=3	396	45871.3		18	16	41.7		15		1		2.439e-06		3.091e-07		#DIV/0!	0.0625	#DIV/0!	#DIV/0!	0.112478	#DIV/0!
H2KZM0	H2KZM0	Uncharacterized protein OS=Caenorhabditis elegans GN=CELE_ZK1055.6 PE=1 SV=1	564	63128.8		18	17	45.6		18				1.51e-06				#DIV/0!	0	#DIV/0!	#DIV/0!	0	#DIV/0!
O45218	ADAS	Alkyldihydroxyacetonephosphate synthase OS=Caenorhabditis elegans GN=ads-1 PE=2 SV=1	597	66678.8		18	15	30.3	1	13	3		5.138e-08	1.298e-06	3.825e-07			0.75	0	0.75	0.88158	0	0.88158
Q9XTI0	3HIDH	Probable 3-hydroxyisobutyrate dehydrogenase, mitochondrial OS=Caenorhabditis elegans GN=B0250.5 PE=3 SV=1	299	31269		18	7	41.8	2	5	7		4.734e-07	4.989e-07	1.882e-06			0.777778	0	0.777778	0.799015	0	0.799015
I7FXD3	I7FXD3	Rab-5 (Fragment) OS=Caenorhabditis elegans GN=rab-5 PE=2 SV=1	207	22875.4	tr|P91857|P91857_CAEEL;	18	4	33.3	1	7	8	1	6.129e-08	1.411e-06	1.87e-06	5.198e-07		0.888889	0.125	0.763889	0.968265	0.269215	0.69905
Q19905	UGDH	UDP-glucose 6-dehydrogenase OS=Caenorhabditis elegans GN=sqv-4 PE=1 SV=1	481	52866.1		18	11	30.8	1	5	11	1	6.485e-08	2.968e-07	1.645e-06	1.863e-07		0.916667	0.166667	0.75	0.962073	0.385634	0.576438
Q93873	NDUS2	Probable NADH dehydrogenase [ubiquinone] iron-sulfur protein 2, mitochondrial OS=Caenorhabditis elegans GN=gas-1 PE=3 SV=2	482	54671.7		18	11	26.8	4.5	4.5	4.5		2.698e-07	2.817e-07	2.96e-07			0.5	0	0.5	0.523153	0	0.523153
Q9TYS3	Q9TYS3	Ferritin OS=Caenorhabditis elegans GN=ftn-2 PE=1 SV=1	170	19616.7		18	7	43.5	7.99	5	5		5.269e-06	1.915e-06	5.545e-06			0.384911	0	0.384911	0.512761	0	0.512761
O62305-6	KCC2D	Isoform f of Calcium/calmodulin-dependent protein kinase type II OS=Caenorhabditis elegans GN=unc-43	518	75852.2	sp|O62305-7|KCC2D_CAEEL;sp|O62305-8|KCC2D_CAEEL;sp|O62305|KCC2D_CAEEL;tr|G5EDZ5|G5EDZ5_CAEEL;	18	8	21.6	2.95	9.83	2.95		4.816e-08	4.961e-07	4.979e-08			0.5	0	0.5	0.508321	0	0.508321
Q9N4F3	Q9N4F3	AP complex subunit beta OS=Caenorhabditis elegans GN=apb-1 PE=1 SV=2	955	105456		18	13	16.1	2	12	3	1	9.086e-08	5.981e-07	1.26e-07	5.154e-08		0.6	0.0769231	0.523077	0.58102	0.0793362	0.501684
A8WHP8	A8WHP8	PeriLIpiN homolog OS=Caenorhabditis elegans GN=plin-1 PE=1 SV=1	418	42614	tr|Q23095|Q23095_CAEEL;tr|Q65ZB1|Q65ZB1_CAEEL;	18	13	47.8	5	4	8	1	4.776e-07	3.874e-07	2.265e-06	1.979e-07		0.615385	0.2	0.415385	0.825859	0.338117	0.487741
Q8MXF1	Q8MXF1	Uncharacterized protein OS=Caenorhabditis elegans GN=CELE_F56F11.4 PE=1 SV=1	432	45769	tr|Q9TZ65|Q9TZ65_CAEEL;	18	11	34.8	4.5	5	1.5	0.5	2.147e-07	4.513e-07	3.117e-07	9.703e-08		0.25	0.0909091	0.159091	0.592135	0.176955	0.41518
Q21966	Q21966	ASpartyl Protease OS=Caenorhabditis elegans GN=asp-4 PE=1 SV=1	444	49371.8		18	10	34.9	4	6	7	1	6.716e-07	8.669e-07	2.032e-06	4.887e-07		0.636364	0.142857	0.493506	0.75159	0.360505	0.391086
P46548	NMT	Probable glycylpeptide N-tetradecanoyltransferase OS=Caenorhabditis elegans GN=nmt-1 PE=3 SV=1	450	51257.9	tr|Q95ZN7|Q95ZN7_CAEEL;	18	6	15.6	6	6	5	1	1.037e-06	1.257e-06	8.898e-07	1.054e-07		0.454545	0.142857	0.311688	0.461802	0.0773635	0.384438
Q9N3H3	Q9N3H3	Uncharacterized protein OS=Caenorhabditis elegans GN=CELE_Y53G8AL.2 PE=1 SV=2	431	48349.7		18	9	29.9	9	6	3		1.177e-06	7.029e-07	5.923e-07			0.25	0	0.25	0.334765	0	0.334765
G5EE09	G5EE09	CCR (Yeast CCR4/NOT complex component) homolog OS=Caenorhabditis elegans GN=ccr-4 PE=1 SV=1	606	69763.3	tr|Q8I4B4|Q8I4B4_CAEEL;tr|Q9U1P4|Q9U1P4_CAEEL;	18	12	27.6	3	12	2		1.444e-07	7.464e-07	6.636e-08			0.4	0	0.4	0.314861	0	0.314861
Q9N4I0	ARP3	Actin-related protein 3 OS=Caenorhabditis elegans GN=arx-1 PE=3 SV=1	425	48183		18	9	38.1	4	7	3	2	4.949e-07	1.094e-06	6.081e-07	4.399e-07		0.428571	0.222222	0.206349	0.551315	0.286785	0.264529
Q09581	LEC3	32 kDa beta-galactoside-binding lectin lec-3 OS=Caenorhabditis elegans GN=lec-3 PE=2 SV=3	297	32517.8	tr|I2HAG1|I2HAG1_CAEEL;tr|Q95ZI4|Q95ZI4_CAEEL;	18	13	43.5	5.95	8.92	1.98	0.99	8.743e-07	1.712e-06	3.805e-07	9.249e-08		0.249685	0.0998991	0.149786	0.303236	0.0512555	0.25198
Q21746	Q21746	Small Glutamine-rich Tetratrico repeat protein OS=Caenorhabditis elegans GN=sgt-1 PE=1 SV=1	337	36533.6		18	10	39.8	2	3	11	2	2.045e-07	2.285e-07	1.775e-06	4.453e-07		0.846154	0.4	0.446154	0.896691	0.660879	0.235812
Q9TYY8	Q9TYY8	Ubiquitin carboxyl-terminal hydrolase OS=Caenorhabditis elegans GN=CELE_H34C03.2 PE=1 SV=1	900	112284	tr|V6CJY2|V6CJY2_CAEEL;	18	12	20.8	6	10	2		1.935e-07	2.317e-07	4.715e-08			0.25	0	0.25	0.195928	0	0.195928
Q27488	PSA2	Proteasome subunit alpha type-2 OS=Caenorhabditis elegans GN=pas-2 PE=1 SV=1	231	25373.7		18	7	35.1	2	4	7	4	3.124e-07	6.106e-07	1.972e-06	1.776e-06		0.777778	0.5	0.277778	0.863246	0.744155	0.119092
Q19853	Q19853	Uncharacterized protein OS=Caenorhabditis elegans GN=CELE_F28B4.3 PE=1 SV=1	2229	245385		18	8	4.8	3	7	0.5		6.026e-08	1.208e-07	4.772e-09			0.142857	0	0.142857	0.0733793	0	0.0733793
P41877	ISW1	Chromatin-remodeling complex ATPase chain isw-1 OS=Caenorhabditis elegans GN=isw-1 PE=1 SV=2	1009	116890		18	17	18.6	3.99	13.98			1.423e-07	5.093e-07				0	0	0	0	0	0
Q9XUS9	Q9XUS9	CYtoKinesis defect OS=Caenorhabditis elegans GN=cyk-4 PE=1 SV=1	681	76464.8		18	10	19.5	7	11			3.81e-07	6.496e-07				0	0	0	0	0	0
Q09975	Q09975	LYSozyme OS=Caenorhabditis elegans GN=lys-8 PE=1 SV=2	286	31089.5		18	5	32.5	7	9			1.924e-06	3.371e-06				0	0	0	0	0	0
Q9N3T8	Q9N3T8	MSH (MutS Homolog) family OS=Caenorhabditis elegans GN=msh-6 PE=1 SV=2	1186	133885		18	13	15.8	6	12			1.342e-07	2.742e-07				0	0	0	0	0	0
Q9XVS7	NXF1	Nuclear RNA export factor 1 OS=Caenorhabditis elegans GN=nxf-1 PE=1 SV=1	628	68728.4	tr|B5BM32|B5BM32_CAEEL;	18	15	27.9	5	13			2.574e-07	1.52e-06				0	0	0	0	0	0
O01530	ASP6	Aspartic protease 6 OS=Caenorhabditis elegans GN=asp-6 PE=3 SV=1	389	41601.8		18	9	30.1	2	3	9	4	3.226e-07	4.432e-07	1.991e-06	3.076e-06		0.818182	0.571429	0.246753	0.860564	0.874062	-0.0134987
P34696	HSP11	Heat shock protein Hsp-16.1/Hsp-16.11 OS=Caenorhabditis elegans GN=hsp-16.1 PE=2 SV=1	145	16279.2		18	12	81.4	4	8	4	2	2.507e-06	3.144e-06	2.145e-06	3.161e-06		0.5	0.2	0.3	0.461092	0.501348	-0.0402561
O62415	LYS1	Lysozyme-like protein 1 OS=Caenorhabditis elegans GN=lys-1 PE=2 SV=1	298	32431.4		18	6	28.2	5	10	2	1	8.599e-06	4.158e-06	5.381e-07	4.737e-07		0.285714	0.0909091	0.194805	0.0588918	0.102273	-0.0433817
P91283	P91283	ATP synthase subunit OS=Caenorhabditis elegans GN=atp-3 PE=1 SV=1	207	24985.6	tr|Q7JNG1|Q7JNG1_CAEEL;	18	10	52.7	3		12	2	6.763e-07		1.092e-05	1.279e-06		0.8	1	-0.2	0.94168	1	-0.0583203
P91913	RLA1	60S acidic ribosomal protein P1 OS=Caenorhabditis elegans GN=rla-1 PE=3 SV=2	111	11294.6		18	6	93.7	6	6	2	2	4.81e-06	4.894e-06	8.684e-07	1.423e-06		0.25	0.25	0	0.15293	0.225265	-0.0723348
O45499	RS26	40S ribosomal protein S26 OS=Caenorhabditis elegans GN=rps-26 PE=3 SV=1	117	13259		18	5	42.7	6	5	2	4	5.425e-06	5.758e-06	3.529e-06	1.005e-05		0.25	0.444444	-0.194444	0.394126	0.635754	-0.241629
O01615	AN322	Acidic leucine-rich nuclear phosphoprotein 32-related protein 2 OS=Caenorhabditis elegans GN=T19H12.2 PE=3 SV=1	225	24479.8		18	6	43.1	3	5	4	5	1.388e-06	8.863e-07	1.137e-06	2.022e-06		0.571429	0.5	0.0714286	0.450297	0.695252	-0.244954
O44572	TNNI4	Troponin I 4 OS=Caenorhabditis elegans GN=tni-4 PE=2 SV=2	194	23099.3		18	10	54.1	8.48	6.49		2	2.675e-06	1.382e-06		6.748e-07		0	0.235571	-0.235571	0	0.328082	-0.328082
Q9BKU5	Q9BKU5	Uncharacterized protein OS=Caenorhabditis elegans GN=CELE_Y37E3.8 PE=1 SV=1	145	16229.7		18	9	44.1	7	8		2	1.279e-05	4.027e-06		6.326e-06		0	0.2	-0.2	0	0.611031	-0.611031
P91997	P91997	Uncharacterized protein OS=Caenorhabditis elegans GN=CELE_F53F1.2 PE=1 SV=1	297	33526.3		17	7	34.7	5	6	5	1	6.22e-07	1.291e-06	2.796e-06	1.275e-07		0.5	0.142857	0.357143	0.818022	0.0898837	0.728139
Q94261	EIF3M	COP9/Signalosome and eIF3 complex-shared subunit 1 OS=Caenorhabditis elegans GN=cif-1 PE=1 SV=1	390	44164.1		17	10	26.7	4	7	6		6.355e-07	1.535e-06	1.452e-06			0.6	0	0.6	0.695569	0	0.695569
Q09289	ADRM1	Proteasomal ubiquitin receptor ADRM1 homolog OS=Caenorhabditis elegans GN=C56G2.7 PE=3 SV=2	374	39856.5		17	10	34	3	10	3		2.553e-07	8.777e-07	5.099e-07			0.5	0	0.5	0.666362	0	0.666362
Q22067	AATC	Probable aspartate aminotransferase, cytoplasmic OS=Caenorhabditis elegans GN=got-1.2 PE=3 SV=1	408	45572.3		17	7	22.3	1	6	8	2	1.092e-08	9.743e-07	2.124e-06	6.351e-07		0.888889	0.25	0.638889	0.994885	0.394619	0.600266
Q9GZH3	IMDH	Inosine-5'-monophosphate dehydrogenase OS=Caenorhabditis elegans GN=T22D1.3 PE=3 SV=2	534	58277.6		17	10	20.6	4.96	5.96	4.96	1	4.697e-07	4.95e-07	8.447e-07	1.242e-07		0.5	0.143678	0.356322	0.642651	0.200581	0.442069
Q22137	Q22137	Uncharacterized protein OS=Caenorhabditis elegans GN=CELE_T04A8.7 PE=1 SV=1	681	78761.7		17	9	14.8	6.99	7	3		3.661e-07	6.023e-07	2.144e-07			0.3003	0	0.3003	0.369337	0	0.369337
Q22620	Q22620	Prolyl Amino-acyl tRNA Synthetase OS=Caenorhabditis elegans GN=pars-1 PE=1 SV=1	581	65939.5		17	13	27.9	2	7	6	2	9.386e-08	3.141e-07	3.896e-07	2.587e-07		0.75	0.222222	0.527778	0.805858	0.451641	0.354217
Q9N4I3	Q9N4I3	Uncharacterized protein OS=Caenorhabditis elegans GN=CELE_Y71F9AL.9 PE=1 SV=1	314	32257		17	7	35.7	3	5	6	2	3.329e-07	4.739e-07	1.215e-06	3.865e-07		0.666667	0.285714	0.380952	0.784934	0.44921	0.335725
P91134	PURA	Adenylosuccinate synthetase OS=Caenorhabditis elegans GN=adss-1 PE=3 SV=3	457	50255.9		17	12	29.8	1	3	10	2	6.739e-08	1.694e-07	2.04e-06	3.633e-07		0.909091	0.4	0.509091	0.968022	0.681997	0.286025
O44565	O44565	LAMinin related. See also lmb OS=Caenorhabditis elegans GN=lam-1 PE=1 SV=3	1790	198349		17	14	11.2	6	9	2		6.755e-08	1.275e-07	2.497e-08			0.25	0	0.25	0.269888	0	0.269888
O17214	FUMH	Probable fumarate hydratase, mitochondrial OS=Caenorhabditis elegans GN=fum-1 PE=3 SV=1	501	53756.9		17	12	29.5	1	2	12.97	1	4.469e-08	1.071e-07	3.171e-06	2.976e-07		0.928418	0.333333	0.595085	0.986103	0.73536	0.250743
Q20660	Q20660	Heat Shock Protein OS=Caenorhabditis elegans GN=hsp-17 PE=1 SV=1	149	17442.8	tr|Q7JP52|Q7JP52_CAEEL;	17	8	64.2	5	6	4	2	2.378e-06	3.715e-06	1.733e-06	8.908e-07		0.444444	0.25	0.194444	0.421552	0.193408	0.228144
G5ECV9	G5ECV9	10-formyltetrahydrofolate dehydrogenase OS=Caenorhabditis elegans GN=alh-3 PE=1 SV=1	908	99485.8		17	12	17.7	1	1	12	2	2.504e-08	3.053e-08	7.594e-07	1.145e-07		0.923077	0.666667	0.25641	0.968079	0.789492	0.178587
Q22290	Q22290	Uncharacterized protein OS=Caenorhabditis elegans GN=CELE_T07C4.3 PE=1 SV=1	649	71337.3	tr|Q9U376|Q9U376_CAEEL;	17	11	21.6	7	9	1		3.676e-07	3.682e-07	5.374e-08			0.125	0	0.125	0.127545	0	0.127545
G5EBJ7	G5EBJ7	Fructose-1,6-BiPhosphatase OS=Caenorhabditis elegans GN=fbp-1 PE=1 SV=1	341	37254.1		17	9	39.6		2	9	4		1.191e-07	3.826e-06	1.078e-06		1	0.666667	0.333333	1	0.90051	0.0994904
G5EBF3	G5EBF3	Protein Up-regulated in Daf-2(Gf) OS=Caenorhabditis elegans GN=pud-2.1 PE=1 SV=1	154	17453.8		17	8	63	1	3	7	4	8.95e-08	6.754e-07	4.348e-06	4.991e-06		0.875	0.571429	0.303571	0.979831	0.880806	0.0990248
G5EBT3	G5EBT3	SeRPin OS=Caenorhabditis elegans GN=srp-7 PE=1 SV=1	366	40500.9		17	9	33.1	1	1.99	9.93	2.98	4.43e-09	3.629e-08	2.375e-06	3.643e-07		0.908509	0.599598	0.308911	0.998138	0.909409	0.0887296
Q9XUB7	Q9XUB7	Fatty Acid/Retinol binding protein OS=Caenorhabditis elegans GN=far-6 PE=1 SV=1	184	20647.2		17	7	36.4	3	6	4.5	2.5	7.245e-07	1.429e-06	3.406e-06	4.122e-06		0.6	0.294118	0.305882	0.824598	0.742569	0.0820286
Q9N2L7	PLK2	Serine/threonine-protein kinase plk-2 OS=Caenorhabditis elegans GN=plk-2 PE=1 SV=1	632	72206		17	11	24.8	7	7	0.5		3.421e-07	2.907e-07	1.702e-08			0.0666667	0	0.0666667	0.0473936	0	0.0473936
O18000	O18000	Patterned Expression Site OS=Caenorhabditis elegans GN=pes-9 PE=1 SV=1	473	52672		17	11	29.4	1	1	10	4	3.573e-08	5.724e-08	4.403e-06	1.036e-06		0.909091	0.8	0.109091	0.99195	0.947642	0.0443085
Q17941-2	AKT1	Isoform b of Serine/threonine-protein kinase akt-1 OS=Caenorhabditis elegans GN=akt-1	546	62321.7	sp|Q17941|AKT1_CAEEL;	17	9	20	3	10.51	1		1.497e-07	7.416e-07	5.921e-09			0.25	0	0.25	0.0380476	0	0.0380476
P53489	ARP2	Actin-related protein 2 OS=Caenorhabditis elegans GN=arx-2 PE=3 SV=1	395	44920		17	7	25.3	5	5	4	3	8.728e-07	8.756e-07	7.297e-07	6.733e-07		0.444444	0.375	0.0694444	0.455351	0.434696	0.0206554
Q93839	Q93839	Acyl-coenzyme A oxidase OS=Caenorhabditis elegans GN=acox-1.6 PE=1 SV=2	667	75018.1		17	13	26.8	4	12			2.016e-07	8.01e-07				0	0	0	0	0	0
P34556	CDK1	Cyclin-dependent kinase 1 OS=Caenorhabditis elegans GN=cdk-1 PE=1 SV=1	332	38360.7		17	11	41.3	3	12.99			3.413e-07	1.995e-06				0	0	0	0	0	0
Q9TZC4	ILKH	Integrin-linked protein kinase homolog pat-4 OS=Caenorhabditis elegans GN=pat-4 PE=1 SV=1	466	52352.3		17	13	28.1	6	10			5.008e-07	1.306e-06				0	0	0	0	0	0
Q95XY4	Q95XY4	Nucleolar protein 6 OS=Caenorhabditis elegans GN=nol-6 PE=1 SV=3	1058	121195		17	10	11.8	7	10			2.635e-07	4.048e-07				0	0	0	0	0	0
P34369	PRP8	Pre-mRNA-splicing factor 8 homolog OS=Caenorhabditis elegans GN=prp-8 PE=1 SV=1	2329	272539		17	16	8.2	4.99	11.98			6.424e-08	1.688e-07				0	0	0	0	0	0
O16720	O16720	Protein argonaute OS=Caenorhabditis elegans GN=alg-2 PE=1 SV=2	910	99714.8	tr|Q86B39|Q86B39_CAEEL;	17	13	22.3	2	9.5			8.684e-08	4.522e-07				0	0	0	0	0	0
Q9BL83	Q9BL83	Related to yeast Vacuolar Protein Sorting factor OS=Caenorhabditis elegans GN=vps-4 PE=1 SV=4	430	48199.8		17	11	27.7	6	11			5.022e-07	9.339e-07				0	0	0	0	0	0
Q8MXS6	Q8MXS6	Uncharacterized protein OS=Caenorhabditis elegans GN=CELE_Y55F3AM.3 PE=1 SV=1	435	65093.3	tr|Q9N368|Q9N368_CAEEL;	17	12	32	6	11			5.464e-07	1.695e-06				0	0	0	0	0	0
Q9XUB2	MEX5	Zinc finger protein mex-5 OS=Caenorhabditis elegans GN=mex-5 PE=1 SV=1	468	52912.2		17	9	25.9	11.5	4.5			1.256e-06	2.804e-07				0	0	0	0	0	0
O01542	O01542	CalPoNin OS=Caenorhabditis elegans GN=cpn-3 PE=1 SV=1	142	15535.1		17	7	40.8	2		10	5	4.658e-07		7.981e-06	5.687e-06		0.833333	1	-0.166667	0.944855	1	-0.0551451
P49197	RS21	40S ribosomal protein S21 OS=Caenorhabditis elegans GN=rps-21 PE=1 SV=1	88	9686.87		17	4	58	5	4	3	3	6.414e-06	3.127e-06	2.534e-06	3.669e-06		0.375	0.428571	-0.0535714	0.283192	0.539876	-0.256685
P34268	FLII	Protein flightless-1 homolog OS=Caenorhabditis elegans GN=fli-1 PE=2 SV=2	1257	145083		17	12	11.9	6	9		2	2.142e-07	3.612e-07		1.393e-07		0	0.181818	-0.181818	0	0.278322	-0.278322
Q17849	Q17849	Heat Shock Protein OS=Caenorhabditis elegans GN=hsp-25 PE=1 SV=1	219	23530.7	tr|Q86GU1|Q86GU1_CAEEL;	17	7	43.4	6	6	2	3	3.786e-06	1.64e-06	5.663e-07	1.988e-06		0.25	0.333333	-0.0833333	0.130115	0.54796	-0.417845
Q20330	Q20330	Intermediate Filament Organize OS=Caenorhabditis elegans GN=ifo-1 PE=1 SV=2	1292	148740		16	14	15.2		16				4.254e-07				#DIV/0!	0	#DIV/0!	#DIV/0!	0	#DIV/0!
O44503	O44503	Uncharacterized protein OS=Caenorhabditis elegans GN=CELE_R02D3.1 PE=1 SV=1	934	105857	tr|U4PFH6|U4PFH6_CAEEL;	16	14	16.4	2		14		5.676e-08		1.386e-06			0.875	#DIV/0!	#DIV/0!	0.960659	#DIV/0!	#DIV/0!
Q966A6	Q966A6	Uncharacterized protein OS=Caenorhabditis elegans GN=CELE_Y58A7A.3 PE=1 SV=1	883	102464		16	15	19		15.98				7.838e-07				#DIV/0!	0	#DIV/0!	#DIV/0!	0	#DIV/0!
Q9XWZ2-2	ACD11	Isoform b of Acyl-CoA dehydrogenase family member 11 OS=Caenorhabditis elegans GN=acdh-11	608	67394.9		16	8	15.3	2	6	8		4.688e-08	2.301e-07	4.77e-07			0.8	0	0.8	0.910514	0	0.910514
G5EFT4-3	AMP1	Isoform c of Aminopeptidase-1 OS=Caenorhabditis elegans GN=C42C1.11	608	68385.6	sp|G5EFT4|AMP1_CAEEL;	16	15	33.6	2	11	3		3.778e-08	4.836e-07	9.223e-08			0.6	0	0.6	0.709407	0	0.709407
O61235	CATA2	Catalase-2 OS=Caenorhabditis elegans GN=ctl-1 PE=2 SV=3	497	57412		16	12	28.4	4.5	5.5	4.5		4.259e-07	4.53e-07	1.009e-06			0.5	0	0.5	0.703185	0	0.703185
Q19437	Q19437	UreidoPropionase Beta OS=Caenorhabditis elegans GN=upb-1 PE=1 SV=1	387	43277.8		16	8	25.1	3	2	9	1	2.43e-07	1.593e-07	2.507e-06	5.451e-08		0.75	0.333333	0.416667	0.911636	0.254946	0.65669
G5ED31	G5ED31	Ubiquinol-Cytochrome c oxidoReductase complex OS=Caenorhabditis elegans GN=ucr-2.1 PE=1 SV=1	410	44534.4	tr|G5EDD1|G5EDD1_CAEEL;	16	8	30.2	3	3	8	1	2.39e-07	2.975e-07	1.798e-06	3.833e-07		0.727273	0.25	0.477273	0.882671	0.563014	0.319656
O17586	PSA6	Proteasome subunit alpha type-6 OS=Caenorhabditis elegans GN=pas-1 PE=1 SV=1	246	27103.9		16	6	26.8	3	5	5	2	6.524e-07	1.315e-06	1.906e-06	1.077e-06		0.625	0.285714	0.339286	0.744997	0.450251	0.294746
Q93379-2	GSHR	Isoform b of Glutathione reductase, mitochondrial OS=Caenorhabditis elegans GN=gsr-1	459	51560.8	sp|Q93379|GSHR_CAEEL;	16	10	29.6		3	10	3		3.067e-07	4.237e-06	1.269e-06		1	0.5	0.5	1	0.805356	0.194644
P91350	P91350	Nuclear Pore complex Protein OS=Caenorhabditis elegans GN=npp-6 PE=1 SV=1	1562	176432		16	12	9.4	7	5	2		1.108e-07	5.485e-08	2.583e-08			0.222222	0	0.222222	0.189051	0	0.189051
Q965S8	EIF3I	Eukaryotic translation initiation factor 3 subunit I OS=Caenorhabditis elegans GN=eif-3.I PE=3 SV=2	327	36939.8		16	8	25.4	5	7	2	2	1.209e-06	1.852e-06	5.317e-07	4.256e-07		0.285714	0.222222	0.0634921	0.305452	0.186863	0.118588
G5EDM4	G5EDM4	NHERF (Mammalian Na/H Exchange Regulatory Factor) Like OS=Caenorhabditis elegans GN=nrfl-1 PE=1 SV=1	467	54822.8	tr|X5LVA5|X5LVA5_CAEEL;	16	11	36.2	3.93	8.86	0.99	0.99	2.925e-07	1.344e-06	7.617e-08	1.356e-07		0.20122	0.100508	0.100712	0.206608	0.0916464	0.114961
Q18990	PYR1	CAD protein OS=Caenorhabditis elegans GN=pyr-1 PE=1 SV=2	2198	243077		16	12	8.6	6	9	1		7.775e-08	9.972e-08	1.007e-08			0.142857	0	0.142857	0.114666	0	0.114666
Q18547	Q18547	RFC (DNA replication factor) family OS=Caenorhabditis elegans GN=rfc-3 PE=1 SV=1	354	40315.3		16	9	26	5.5	8	1		7.806e-07	9.681e-07	7.237e-08			0.153846	0	0.153846	0.0848447	0	0.0848447
Q22037-4	ROA1	Isoform d of Heterogeneous nuclear ribonucleoprotein A1 OS=Caenorhabditis elegans GN=hrp-1	347	36411.2	sp|Q22037|ROA1_CAEEL;	16	6	25.4	3	5	4	4	1.497e-07	5.383e-07	3.453e-07	1.146e-06		0.571429	0.444444	0.126984	0.697576	0.680401	0.0171744
Q27389	RL13A	60S ribosomal protein L13a OS=Caenorhabditis elegans GN=rpl-16 PE=2 SV=1	202	23033.7		16	9	41.6	10	5			5.861e-06	2.678e-06				0	0	0	0	0	0
Q9XVF7	RL8	60S ribosomal protein L8 OS=Caenorhabditis elegans GN=rpl-8 PE=3 SV=1	260	28258.4		16	10	42.3	5.99	8.99			1.701e-06	1.245e-06				0	0	0	0	0	0
Q09501	IFP1	Intermediate filament protein ifp-1 OS=Caenorhabditis elegans GN=ifp-1 PE=3 SV=1	776	89213.2		16	15	27.4	2	14			3.636e-08	7.649e-07				0	0	0	0	0	0
Q95ZK7-2	GLD3	Isoform b of Defective in germ line development protein 3 OS=Caenorhabditis elegans GN=gld-3	817	110543	sp|Q95ZK7|GLD3_CAEEL;	16	12	17.5	11	5			5.987e-07	3.182e-07				0	0	0	0	0	0
P34278	KNL1	Kinetochore null protein 1 OS=Caenorhabditis elegans GN=knl-1 PE=1 SV=3	1010	113448		16	14	24.9	1	15			1.17e-08	4.474e-07				0	0	0	0	0	0
G5EE01	PTEN	Phosphatidylinositol 3,4,5-trisphosphate 3-phosphatase and dual-specificity protein phosphatase daf-18 OS=Caenorhabditis elegans GN=daf-18 PE=1 SV=1	962	110548		16	13	17.3	6	10			2.647e-07	4.837e-07				0	0	0	0	0	0
G2HK03	G2HK03	Prion-like-(Q/N-rich)-domain-bearing protein OS=Caenorhabditis elegans GN=pqn-87 PE=1 SV=1	1485	164603		16	14	16.2	3.36	6.04			5.705e-08	1.024e-07				0	0	0	0	0	0
O18158	OGT1	UDP-N-acetylglucosamine--peptide N-acetylglucosaminyltransferase OS=Caenorhabditis elegans GN=ogt-1 PE=1 SV=2	1151	109175	tr|Q2L6Y4|Q2L6Y4_CAEEL;	16	14	18.9	3	13			4.534e-08	4.865e-07				0	0	0	0	0	0
Q9XVS2	Q9XVS2	Uncharacterized protein OS=Caenorhabditis elegans GN=C25A1.4 PE=1 SV=1	454	49440		16	11	35.5	5	10			4.383e-07	1.693e-06				0	0	0	0	0	0
Q9XUR4	Q9XUR4	Uncharacterized protein OS=Caenorhabditis elegans GN=CELE_T05F1.2 PE=1 SV=1	579	67196.9		16	11	26.8	10	5			9.785e-07	6.289e-07				0	0	0	0	0	0
Q7Z1Q3	Q7Z1Q3	ALdehyde deHydrogenase OS=Caenorhabditis elegans GN=alh-12 PE=1 SV=1	499	53331.3		16	14	45.1	1		12	2	6.055e-08		2.081e-06	2.97e-07		0.923077	1	-0.0769231	0.971726	1	-0.0282739
P30642	EIF3D	Eukaryotic translation initiation factor 3 subunit D OS=Caenorhabditis elegans GN=eif-3.D PE=1 SV=1	570	64411.1		16	8	19.5	5	6	3	2	3.642e-07	3.701e-07	1.496e-07	2.099e-07		0.375	0.25	0.125	0.291164	0.361897	-0.0707327
Q20121	Q20121	Fatty Acid CoA Synthetase family OS=Caenorhabditis elegans GN=acs-4 PE=1 SV=2	731	81417.3		16	10	16.6	5	6	3	2	4.655e-07	4.249e-07	2.191e-07	3.264e-07		0.375	0.25	0.125	0.320041	0.434447	-0.114406
P90731	P90731	ATP-citrate synthase OS=Caenorhabditis elegans GN=acly-2 PE=1 SV=1	1099	120848		16	19	24.1	7	4	3	1	5.137e-07	2.644e-07	1.403e-07	1.398e-07		0.3	0.2	0.1	0.214526	0.345868	-0.131342
O44906	O44906	Phosphoenolypyruvate CarboxyKinase OS=Caenorhabditis elegans GN=pck-1 PE=1 SV=2	651	73332.6		15	18	30.6	1.99		12.89		1.177e-07		2.684e-06			0.866263	#DIV/0!	#DIV/0!	0.95799	#DIV/0!	#DIV/0!
O45518	O45518	ARGinine Kinase OS=Caenorhabditis elegans GN=argk-1 PE=1 SV=1	372	42227.4		15	11	31.2		7	6			9.963e-07	6.384e-07			1	0	1	1	0	1
Q09237	YQ83	GYF domain-containing protein C18H9.3 OS=Caenorhabditis elegans GN=C18H9.3/C18H9.2 PE=4 SV=3	1035	113725		15	11	15.7		6	8			1.903e-07	2.114e-07			1	0	1	1	0	1
Q9XVJ2	GNPI	Probable glucosamine-6-phosphate isomerase OS=Caenorhabditis elegans GN=T03F6.3 PE=3 SV=1	267	29966		15	12	56.9		13	2			2.949e-06	2.98e-07			1	0	1	1	0	1
Q9XW20	Q9XW20	Uncharacterized protein OS=Caenorhabditis elegans GN=CELE_Y18D10A.11 PE=1 SV=1	248	28018.6		15	8	36.3	1	3	10		6.393e-08	3.98e-07	1.455e-06			0.909091	0	0.909091	0.957911	0	0.957911
Q9BL43	Q9BL43	Uncharacterized protein OS=Caenorhabditis elegans GN=CELE_Y71H2AM.13 PE=1 SV=1	550	61767.3		15	9	19.3		11	3	1		6.882e-07	2.779e-07	1.034e-07		1	0.0833333	0.916667	1	0.130622	0.869378
P41847	DRE2	Anamorsin homolog OS=Caenorhabditis elegans GN=T20B12.7 PE=3 SV=1	238	25588.8		15	9	45.8	3	6	6		5.254e-07	1.165e-06	2.415e-06			0.666667	0	0.666667	0.821317	0	0.821317
O44954	O44954	Succinate dehydrogenase [ubiquinone] flavoprotein subunit, mitochondrial OS=Caenorhabditis elegans GN=sdha-2 PE=1 SV=1	640	70561.1		15	10	20	2.5	2.5	8		1.73e-07	1.291e-07	7.476e-07			0.761905	0	0.761905	0.812079	0	0.812079
O45622	O45622	Eukaryotic Release FActor homolog OS=Caenorhabditis elegans GN=erfa-3 PE=1 SV=2	532	59269.2		15	10	24.1	4	4	6		2.825e-07	3.482e-07	5.923e-07			0.6	0	0.6	0.677069	0	0.677069
O02238	O02238	Prion-like-(Q/N-rich)-domain-bearing protein OS=Caenorhabditis elegans GN=pqn-27 PE=1 SV=2	534	61216.2		15	11	25.3	2	10	2		9.972e-08	8.582e-07	1.954e-07			0.5	0	0.5	0.662104	0	0.662104
Q9XUV0	Q9XUV0	Proteasome subunit beta type OS=Caenorhabditis elegans GN=pbs-5 PE=1 SV=1	284	31281.4		15	7	26.8	1	7	6	1	7.888e-08	7.259e-07	1.756e-06	4.741e-07		0.857143	0.125	0.732143	0.957011	0.395083	0.561927
Q93353	IDH3B	Probable isocitrate dehydrogenase [NAD] subunit beta, mitochondrial OS=Caenorhabditis elegans GN=idhb-1 PE=3 SV=1	379	41634.7		15	9	36.4	2	5	7	1	1.831e-07	5.205e-07	1.388e-06	3.468e-07		0.777778	0.166667	0.611111	0.883457	0.399862	0.483596
Q17740	Q17740	ALG-1 INteracting protein OS=Caenorhabditis elegans GN=ain-1 PE=1 SV=4	641	70602.2		15	11	21.2	2	12	1		6.452e-08	9.926e-07	5.766e-08			0.333333	0	0.333333	0.471927	0	0.471927
Q20822	SRP68	Probable signal recognition particle subunit SRP68 OS=Caenorhabditis elegans GN=srpa-68 PE=3 SV=2	622	70710.2		15	9	17.5	6	5	4		2.44e-07	2.768e-07	2.157e-07			0.4	0	0.4	0.469219	0	0.469219
Q21994	Q21994	Uncharacterized protein OS=Caenorhabditis elegans GN=CELE_R151.2 PE=1 SV=2	377	34840.9	tr|Q6AHR3|Q6AHR3_CAEEL;tr|Q95QB6|Q95QB6_CAEEL;tr|Q9BI73|Q9BI73_CAEEL;	15	5	19.8	3	4	5	1	3.627e-07	3.447e-07	1.784e-06	2.153e-07		0.625	0.2	0.425	0.831043	0.384464	0.446579
O01803	RB11A	Ras-related protein rab-11.1 OS=Caenorhabditis elegans GN=rab-11.1 PE=1 SV=1	211	23469		15	8	43.6	0.99	6.97	4.97	1.98	2.024e-07	1.267e-06	3.737e-06	1.378e-06		0.833893	0.221229	0.612664	0.948622	0.520983	0.427639
P16356	RPB1	DNA-directed RNA polymerase II subunit RPB1 OS=Caenorhabditis elegans GN=ama-1 PE=1 SV=3	1856	204853	sp|P35074|RPB1_CAEBR;	15	17	13.1	4	10	1		6.975e-08	2.038e-07	4.805e-08			0.2	0	0.2	0.407895	0	0.407895
Q9GRZ2	Q9GRZ2	Yeast PRP (Splicing factor) related OS=Caenorhabditis elegans GN=prp-6 PE=1 SV=3	968	109381		15	9	12.4	3	8	2		6.535e-08	2.111e-07	4.04e-08			0.4	0	0.4	0.382033	0	0.382033
Q19264	DEOC	Putative deoxyribose-phosphate aldolase OS=Caenorhabditis elegans GN=F09E5.3 PE=3 SV=1	303	33156.3		15	9	42.9	3	5	5	2	3.234e-07	7.061e-07	1.283e-06	5.362e-07		0.625	0.285714	0.339286	0.79868	0.431619	0.367062
G5ECX8	G5ECX8	Increased Sodium Tolerance Related OS=Caenorhabditis elegans GN=istr-1 PE=1 SV=1	445	46380.5	tr|G5EDV6|G5EDV6_CAEEL;	15	8	24.1	4	7	3	1	4.175e-07	1.289e-06	2.792e-07	5.924e-08		0.428571	0.125	0.303571	0.400746	0.0439388	0.356808
Q94392	NSF	Vesicle-fusing ATPase OS=Caenorhabditis elegans GN=nsf-1 PE=1 SV=2	824	83989.1	tr|Q09EE7|Q09EE7_CAEEL;	15	13	20.4	2.99	9.99	2		9.734e-08	4.215e-07	5.174e-08			0.400802	0	0.400802	0.347062	0	0.347062
Q19087	DNPEP	Aspartyl aminopeptidase OS=Caenorhabditis elegans GN=dnpp-1 PE=1 SV=1	470	51251.1		15	10	32.6	1	3	10	1	1.056e-08	2.215e-07	1.502e-06	4.189e-07		0.909091	0.25	0.659091	0.993018	0.654122	0.338896
Q20751	IF5A2	Eukaryotic translation initiation factor 5A-2 OS=Caenorhabditis elegans GN=iff-2 PE=2 SV=1	161	17977.7		15	4	23	2	2.5	3	0.5	7.94e-07	7.746e-07	1.092e-06	2.634e-07		0.6	0.166667	0.433333	0.579003	0.253757	0.325246
Q9N3T5	Q9N3T5	SPG (Spastic paraplegia) OS=Caenorhabditis elegans GN=spg-7 PE=1 SV=2	782	87648		15	10	17.4	4	9	2		1.996e-07	3.557e-07	7.921e-08			0.333333	0	0.333333	0.2841	0	0.2841
G4SL51	G4SL51	Prion-like-(Q/N-rich)-domain-bearing protein OS=Caenorhabditis elegans GN=pqn-52 PE=1 SV=1	544	62715.6		15	8	22.2	5	4.5	2.5		2.553e-07	1.891e-07	8.533e-08			0.333333	0	0.333333	0.250506	0	0.250506
H2L0D5	H2L0D5	ELRR (Extracellular Leucine-Rich Repeat) ONly OS=Caenorhabditis elegans GN=lron-7 PE=1 SV=1	584	66436.9	tr|Q21164|Q21164_CAEEL;	15	9	17.1	5	7	3		5.298e-07	6.728e-07	1.417e-07			0.375	0	0.375	0.21102	0	0.21102
O62140	O62140	Acyl-coenzyme A oxidase OS=Caenorhabditis elegans GN=acox-1.1 PE=1 SV=1	674	76224.2		15	10	17.5	4	8	2		2.43e-07	4.484e-07	6.382e-08			0.333333	0	0.333333	0.208005	0	0.208005
P34517	GPDH2	Probable glycerol-3-phosphate dehydrogenase 2 OS=Caenorhabditis elegans GN=gpdh-2 PE=3 SV=2	392	40606.8	tr|A7LPE6|A7LPE6_CAEEL;tr|Q7JMU1|Q7JMU1_CAEEL;	15	8	26.4	4	3	7	1	3.944e-07	2.6e-07	1.039e-06	2.954e-07		0.636364	0.25	0.386364	0.72485	0.531869	0.192981
I7FW32	I7FW32	Rab-1 (Fragment) OS=Caenorhabditis elegans GN=rab-1 PE=2 SV=1	204	22585.4	tr|Q9UAQ6|Q9UAQ6_CAEEL;	15	9	55.4		4	7	4		4.756e-07	2.824e-06	2.168e-06		1	0.5	0.5	1	0.820094	0.179906
Q20647	R23A2	60S ribosomal protein L23a 2 OS=Caenorhabditis elegans GN=rpl-25.2 PE=3 SV=1	146	16309.1		15	7	43.2	6.5	5.5	1.5		5.396e-06	4.19e-06	1.016e-06			0.1875	0	0.1875	0.158453	0	0.158453
P34331-2	PLK1	Isoform a of Serine/threonine-protein kinase plk-1 OS=Caenorhabditis elegans GN=plk-1	648	73766.7	sp|P34331|PLK1_CAEEL;	15	9	19.1	5	5	2.5		5.084e-07	3.933e-07	8.532e-08			0.333333	0	0.333333	0.143704	0	0.143704
H2L2E8	H2L2E8	Tubulin alpha chain OS=Caenorhabditis elegans GN=tba-1 PE=1 SV=1	454	50119.5	tr|O18688|O18688_CAEEL;tr|Q17409|Q17409_CAEEL;	15	17	51.9	2	4	3	1	4.924e-07	3.586e-07	2.445e-06	8.378e-07		0.6	0.2	0.4	0.832369	0.700267	0.132101
Q22101	Q22101	Uncharacterized protein OS=Caenorhabditis elegans GN=CELE_T02G5.7 PE=1 SV=1	390	40810.5		15	12	40	1	2	10	2	4.567e-08	7.571e-08	5.05e-06	7.122e-07		0.909091	0.5	0.409091	0.991037	0.90391	0.0871271
P48727	GLC7B	Serine/threonine-protein phosphatase PP1-beta OS=Caenorhabditis elegans GN=gsp-2 PE=2 SV=1	333	37857.1		15	7	26.4	3	4.5	3.5	2	4.112e-07	5.471e-07	7.071e-07	6.78e-07		0.538462	0.307692	0.230769	0.632299	0.553424	0.0788748
Q9TXI3	Q9TXI3	Doa4-Independent Degradation, homologous to yeast Did2 OS=Caenorhabditis elegans GN=did-2 PE=1 SV=1	205	22522.6		15	6	38	4	8	1	1	1.278e-06	2.236e-06	1.522e-07	2.529e-07		0.2	0.111111	0.0888889	0.106419	0.101611	0.00480753
Q9N359	CSN4	COP9 signalosome complex subunit 4 OS=Caenorhabditis elegans GN=csn-4 PE=1 SV=1	412	46211.8		15	9	32.5	8	6			8.187e-07	6.976e-07				0	0	0	0	0	0
G5ECY0	G5ECY0	Drosophila Discs LarGe homolog OS=Caenorhabditis elegans GN=dlg-1 PE=1 SV=1	967	107215		15	13	18.6	1	13			4.522e-08	6.318e-07				0	0	0	0	0	0
Q5ZR27	Q5ZR27	Galectin OS=Caenorhabditis elegans GN=lec-12 PE=1 SV=2	340	37984.4		15	10	47.6	5.97	7.95			8.631e-07	1.351e-06				0	0	0	0	0	0
G5EEG7	G5EEG7	SMU-1 OS=Caenorhabditis elegans GN=smu-1 PE=1 SV=1	510	57358.3		15	13	29.6	4	11			2.263e-07	8.801e-07				0	0	0	0	0	0
Q09512	TTL12	Tubulin--tyrosine ligase-like protein 12 OS=Caenorhabditis elegans GN=ttll-12 PE=4 SV=1	662	76900		15	12	23.3	4	11			2.448e-07	8.648e-07				0	0	0	0	0	0
Q22974	Q22974	Uncharacterized protein OS=Caenorhabditis elegans GN=CELE_F45F2.10 PE=1 SV=2	980	110532		15	13	19	4.56	10			1.79e-07	4.581e-07				0	0	0	0	0	0
H2L0A8	H2L0A8	Uncharacterized protein OS=Caenorhabditis elegans GN=CELE_H05C05.1 PE=1 SV=1	889	96494.5		15	10	14.2	5	10			2.256e-07	4.362e-07				0	0	0	0	0	0
O45722	O45722	Uncharacterized protein OS=Caenorhabditis elegans GN=CELE_R74.8 PE=1 SV=2	506	50656	tr|Q6BEV8|Q6BEV8_CAEEL;	15	11	40.2	4	10			1.478e-07	5.439e-07				0	0	0	0	0	0
Q22624	Q22624	Uncharacterized protein OS=Caenorhabditis elegans GN=CELE_T21B10.3 PE=1 SV=2	1170	135790		15	9	9	5	10			1.665e-07	3.006e-07				0	0	0	0	0	0
E9RKC7	E9RKC7	Uncharacterized protein OS=Caenorhabditis elegans GN=CELE_Y95B8A.8 PE=1 SV=1	764	84448.6		15	10	19.6	6	9			1.678e-07	3.919e-07				0	0	0	0	0	0
O44729	O44729	Yeast PRP (Splicing factor) related OS=Caenorhabditis elegans GN=prp-17 PE=1 SV=2	567	65398.9		15	12	29.5	3	11			6.766e-08	6.077e-07				0	0	0	0	0	0
P34697-2	SODC	Isoform b of Superoxide dismutase [Cu-Zn] OS=Caenorhabditis elegans GN=sod-1	158	18724.5	sp|P34697|SODC_CAEEL;	15	5	45.6	2	1	7	5	4.767e-07	6.858e-08	1.024e-05	5.103e-06		0.777778	0.833333	-0.0555556	0.955518	0.986739	-0.031221
A0A0K3ARI2	A0A0K3ARI2	Uncharacterized protein OS=Caenorhabditis elegans GN=C49C3.4 PE=1 SV=1	919	107525	tr|Q9XUF9|Q9XUF9_CAEEL;tr|U4PBX8|U4PBX8_CAEEL;	15	9	15.1	8	3	2	2	3.355e-07	8.037e-08	5.857e-08	7.494e-08		0.2	0.4	-0.2	0.148628	0.482519	-0.33389
Q21850	Q21850	Uncharacterized protein OS=Caenorhabditis elegans GN=CELE_R08E3.1 PE=1 SV=6	1943	207081	tr|Q7Z1P7|Q7Z1P7_CAEEL;	15	10	6.4	9	4	1	1	1.181e-07	4.76e-08	2.644e-08	5.299e-08		0.1	0.2	-0.1	0.182925	0.526792	-0.343867
D3YT72	D3YT72	Uncharacterized protein OS=Caenorhabditis elegans GN=B0513.4 PE=1 SV=1	37	13086.3	tr|O45227|O45227_CAEEL;	15	2	70.3	4	3	3	4	1.263e-05	6.05e-06	7.114e-06	1.945e-05		0.428571	0.571429	-0.142857	0.360312	0.762745	-0.402433
P34662	RL35	60S ribosomal protein L35 OS=Caenorhabditis elegans GN=rpl-35 PE=3 SV=1	123	14222.3		15	6	24.4	3	4	1	2	6.402e-06	2.867e-06	1.077e-06	1.577e-05		0.25	0.333333	-0.0833333	0.144003	0.846166	-0.702163
H2KZJ5	H2KZJ5	GLutaRedoXin OS=Caenorhabditis elegans GN=glrx-3 PE=1 SV=1	345	38005.4	tr|Q6EZG4|Q6EZG4_CAEEL;	14	8	28.7		8	3	1		1.036e-06	3.6e-07	1.535e-07		1	0.111111	0.888889	1	0.129046	0.870954
Q23381	MUTA	Probable methylmalonyl-CoA mutase, mitochondrial OS=Caenorhabditis elegans GN=mmcm-1 PE=3 SV=2	744	81847.5		14	12	20.7	3	4	6.99		1.577e-07	7.376e-08	4.266e-07			0.6997	0	0.6997	0.730104	0	0.730104
Q2HQL4	Q2HQL4	Glutamine synthetase OS=Caenorhabditis elegans GN=gln-3 PE=1 SV=1	385	43680.2	tr|Q9U307|Q9U307_CAEEL;	14	6	22.3	0.99	3.96	6.93	0.99	7.248e-08	3.423e-07	1.268e-06	1.479e-07		0.875	0.2	0.675	0.94593	0.301714	0.644216
O61955-2	IF4E3	Isoform b of Eukaryotic translation initiation factor 4E-3 OS=Caenorhabditis elegans GN=ife-3	248	28233.3	sp|O61955-3|IF4E3_CAEEL;sp|O61955|IF4E3_CAEEL;	14	7	41.9	4	5	4	1	2.854e-07	7.922e-07	1.191e-06	1.553e-07		0.5	0.166667	0.333333	0.806692	0.163905	0.642787
Q23449	PSMD8	26S proteasome non-ATPase regulatory subunit 8 OS=Caenorhabditis elegans GN=rpn-12 PE=3 SV=1	250	28848.9		14	7	31.6	2	5	5	1	2.494e-07	6.923e-07	9.651e-07	1.343e-07		0.714286	0.166667	0.547619	0.794648	0.162473	0.632175
P54688	BCAT	Branched-chain-amino-acid aminotransferase, cytosolic OS=Caenorhabditis elegans GN=bcat-1 PE=2 SV=2	415	47419		14	10	28.2	2	10	2		2.071e-07	1.913e-06	3.475e-07			0.5	0	0.5	0.626578	0	0.626578
G5EFB5	G5EFB5	CPN-1 OS=Caenorhabditis elegans GN=cpn-1 PE=1 SV=1	192	21106.6		14	6	31.8	1	2.99	7	1	1.851e-07	7.918e-07	2.579e-06	3.932e-07		0.875	0.250627	0.624373	0.933034	0.331814	0.60122
Q21053	Q21053	Vacuolar protein sorting-associated protein 35 OS=Caenorhabditis elegans GN=vps-35 PE=1 SV=3	821	94027.1		14	9	17.8	2	7	4		9.718e-08	3.535e-07	1.392e-07			0.666667	0	0.666667	0.588882	0	0.588882
O62102	O62102	Proteasome subunit beta type OS=Caenorhabditis elegans GN=pbs-2 PE=1 SV=1	277	29914		14	7	35.4	4	3	6	1	4.858e-07	2.606e-07	1.926e-06	8.441e-08		0.6	0.25	0.35	0.798574	0.24466	0.553914
Q22370	Q22370	Ubiquinol-Cytochrome c oxidoReductase complex OS=Caenorhabditis elegans GN=ucr-2.2 PE=1 SV=2	422	44311.8		14	7	26.3	5	5	3		8.494e-07	5.358e-07	9.59e-07			0.375	0	0.375	0.530303	0	0.530303
O01761-2	UNC89	Isoform a of Muscle M-line assembly protein unc-89 OS=Caenorhabditis elegans GN=unc-89	6632	896113	sp|O01761-7|UNC89_CAEEL;sp|O01761|UNC89_CAEEL;	14	20	3.4	3.5	3	1		8.637e-09	8.152e-09	8.537e-09			0.222222	0	0.222222	0.497089	0	0.497089
Q21750	Q21750	Acid Alpha Glucosidase Relate OS=Caenorhabditis elegans GN=aagr-2 PE=1 SV=3	955	107044		14	8	13	4	4	5	1	1.081e-07	1.077e-07	2.873e-07	3.261e-08		0.555556	0.2	0.355556	0.726606	0.232414	0.494192
O45502	O45502	DNaJ domain (Prokaryotic heat shock protein) OS=Caenorhabditis elegans GN=dnj-12 PE=1 SV=1	402	44388.2		14	7	21.6	4	6	3		4.665e-07	1.067e-06	3.524e-07			0.428571	0	0.428571	0.430333	0	0.430333
Q9N4N4	Q9N4N4	SWI/SNF nucleosome remodeling complex component OS=Caenorhabditis elegans GN=swsn-6 PE=1 SV=2	436	48513.3		14	10	28.4	3	7	1		1.519e-07	6.095e-07	9.039e-08			0.25	0	0.25	0.373065	0	0.373065
Q23451	Q23451	Uncharacterized protein OS=Caenorhabditis elegans GN=rad-23 PE=1 SV=2	323	34635.4		14	6	30.7		4	7	2		4.994e-07	2.268e-06	9.361e-07		1	0.333333	0.666667	1	0.652107	0.347893
P91240	SRP72	Signal recognition particle subunit SRP72 OS=Caenorhabditis elegans GN=srpa-72 PE=3 SV=2	635	71550.4		14	8	17.3	6	6	2		3.587e-07	3.333e-07	1.843e-07			0.25	0	0.25	0.339411	0	0.339411
Q20448	Q20448	Zinc finger putative Transcription Factor family OS=Caenorhabditis elegans GN=ztf-7 PE=1 SV=1	614	71249.3		14	8	17.4	5	8	1		2.61e-07	6.077e-07	1.156e-07			0.166667	0	0.166667	0.306957	0	0.306957
H2KZX4	H2KZX4	Uncharacterized protein OS=Caenorhabditis elegans GN=CELE_T13C2.6 PE=1 SV=1	909	101569	tr|Q7JP80|Q7JP80_CAEEL;	14	8	11.6	2	11	1		1.507e-07	3.796e-07	6.245e-08			0.333333	0	0.333333	0.292986	0	0.292986
G5EC10	G5EC10	Galectin OS=Caenorhabditis elegans GN=lec-9 PE=1 SV=1	140	15582.2		14	4	41.4	4	3	4	2	1.503e-06	9.041e-07	7.382e-06	1.054e-06		0.5	0.4	0.1	0.830838	0.538277	0.292562
O17921	O17921	Tubulin beta chain OS=Caenorhabditis elegans GN=tbb-1 PE=1 SV=1	449	50332.3		14	23	60.8	2.49	3.49	4.49	1.5	1.913e-07	3.942e-07	6.626e-07	4.43e-07		0.643266	0.300601	0.342665	0.775969	0.529145	0.246824
Q9NAH6	KS6B	Ribosomal protein S6 kinase beta OS=Caenorhabditis elegans GN=rsks-1 PE=1 SV=2	550	60547.7		14	8	21.3	4	8	2		4.514e-07	5.964e-07	1.389e-07			0.333333	0	0.333333	0.235304	0	0.235304
Q09508	SDHA	Succinate dehydrogenase [ubiquinone] flavoprotein subunit, mitochondrial OS=Caenorhabditis elegans GN=sdha-1 PE=2 SV=3	646	70534.4		14	11	16.7	0.5	1.5	8	2	8.348e-08	1.086e-07	1.154e-06	2.576e-07		0.941176	0.571429	0.369748	0.93254	0.703441	0.2291
Q21230	IF2B	Eukaryotic translation initiation factor 2 subunit 2 OS=Caenorhabditis elegans GN=K04G2.1 PE=3 SV=4	250	27634.6		14	9	41.6	5	7	1		7.133e-07	1.146e-06	1.893e-07			0.166667	0	0.166667	0.209727	0	0.209727
P55216	CGL2	Putative cystathionine gamma-lyase 2 OS=Caenorhabditis elegans GN=cth-2 PE=3 SV=1	392	43175.1		14	9	25.8	1.5	1	7.5	1	2.862e-07	7.887e-08	3.271e-06	1.994e-07		0.833333	0.5	0.333333	0.919543	0.71657	0.202973
L8E833	L8E833	Uncharacterized protein OS=Caenorhabditis elegans GN=CELE_W05H9.1 PE=1 SV=1	406	47553.3	tr|Q23179|Q23179_CAEEL;	14	6	24.4	2	3	6	2	1.035e-07	1.486e-07	6.377e-07	3.309e-07		0.75	0.4	0.35	0.860362	0.690094	0.170268
Q93619	Q93619	Branched Chain Keto acid Dehydrogenase e1 (E1) subunit OS=Caenorhabditis elegans GN=bckd-1b PE=1 SV=1	366	40135.5		14	5	21	5	3	4	2	3.208e-07	2.086e-07	3.934e-07	1.283e-07		0.444444	0.4	0.0444444	0.550826	0.380825	0.170001
O44175	O44175	RFC (DNA replication factor) family OS=Caenorhabditis elegans GN=rfc-2 PE=1 SV=1	334	37628.8		14	7	29	4.5	6	1		5.186e-07	9.584e-07	9.317e-08			0.181818	0	0.181818	0.152296	0	0.152296
Q18967	EIF3F	Eukaryotic translation initiation factor 3 subunit F OS=Caenorhabditis elegans GN=eif-3.F PE=3 SV=1	294	32982.5		14	7	38.8	4	8	1		4.418e-07	1.455e-06	7.553e-08			0.2	0	0.2	0.146	0	0.146
Q18224	Q18224	NOT-Like (Yeast CCR4/NOT complex component) OS=Caenorhabditis elegans GN=ntl-9 PE=1 SV=3	330	37161.7		14	5	16.4	6	6	1		1.096e-06	1.789e-06	1.824e-07			0.142857	0	0.142857	0.142678	0	0.142678
O17915	RAN	GTP-binding nuclear protein ran-1 OS=Caenorhabditis elegans GN=ran-1 PE=1 SV=1	215	24292.4		14	6	29.3	2	5	4	3	1.188e-06	2.091e-06	3.106e-06	2.979e-06		0.666667	0.375	0.291667	0.723335	0.587574	0.135761
G5ED36	G5ED36	Endocytosis protein RME-8 OS=Caenorhabditis elegans GN=rme-8 PE=1 SV=1	2279	259668		14	12	6	2	10.99	1		1.058e-08	1.464e-07	1.181e-09			0.333333	0	0.333333	0.100417	0	0.100417
Q18823	LAM2	Laminin-like protein lam-2 OS=Caenorhabditis elegans GN=lam-2 PE=1 SV=3	1633	181584		14	10	8.3	8	4	2		1.427e-07	6.506e-08	9.134e-09			0.2	0	0.2	0.0601578	0	0.0601578
G5EFY6	G5EFY6	Yeast SEC homolog OS=Caenorhabditis elegans GN=sec-31 PE=1 SV=1	1083	119854		14	9	12.8	5	8	1		1.251e-07	2.894e-07	6.945e-09			0.166667	0	0.166667	0.0525957	0	0.0525957
Q9U1R7	Q9U1R7	ARp2/3 compleX component OS=Caenorhabditis elegans GN=arx-3 PE=1 SV=1	368	41170.8		14	8	26.1	7	4	2	1	9.702e-07	9.331e-07	4.233e-07	3.407e-07		0.222222	0.2	0.0222222	0.303767	0.267467	0.0363001
O01812	FABP6	Fatty acid-binding protein homolog 6 OS=Caenorhabditis elegans GN=lbp-6 PE=1 SV=1	135	15667.1		14	8	52.6	1	1	9	3	2.765e-07	1.907e-07	8.956e-06	3.638e-06		0.9	0.75	0.15	0.970051	0.950192	0.0198595
O17891	O17891	Uncharacterized protein OS=Caenorhabditis elegans GN=CELE_F55B11.2 PE=1 SV=2	220	25044.6		14	5	27.3	1	1	7	4	1.283e-07	6.484e-08	2.039e-06	9.597e-07		0.875	0.8	0.075	0.940802	0.936713	0.00408886
P34441	EMB30	Abnormal embryogenesis protein 30 OS=Caenorhabditis elegans GN=emb-30 PE=1 SV=4	1027	117283		14	10	14.1	5	9			2.182e-07	2.372e-07				0	0	0	0	0	0
O17406	O17406	AT hook Transcription Factor family OS=Caenorhabditis elegans GN=attf-2 PE=1 SV=1	415	44369.8		14	10	31.6			9	5			6.336e-07	1.774e-06		1	1	0	1	1	0
P34611	NCL1	B-box type zinc finger protein ncl-1 OS=Caenorhabditis elegans GN=ncl-1 PE=2 SV=1	851	99022.8	tr|A0A0K3ARF3|A0A0K3ARF3_CAEEL;tr|A0A0K3AX41|A0A0K3AX41_CAEEL;tr|A0A0K3AXB1|A0A0K3AXB1_CAEEL;	14	9	16.1	4.99	7.99			1.463e-07	4.044e-07				0	0	0	0	0	0
Q7JMS4	Q7JMS4	CYLinDromatosis (Human disease gene) homolog OS=Caenorhabditis elegans GN=cyld-1 PE=1 SV=2	1144	128456		14	15	17.3	2	12			1.758e-08	3.825e-07				0	0	0	0	0	0
Q27474	DNLI1	DNA ligase 1 OS=Caenorhabditis elegans GN=lig-1 PE=3 SV=2	773	86472.4		14	10	14.5	7	7			1.941e-07	3.155e-07				0	0	0	0	0	0
P90829	DPOD1	DNA polymerase delta catalytic subunit OS=Caenorhabditis elegans GN=F10C2.4 PE=3 SV=1	1081	121077		14	13	15.4	2	12			5.003e-08	6.302e-07				0	0	0	0	0	0
Q95XR4	EPG2	Ectopic P granules protein 2 OS=Caenorhabditis elegans GN=epg-2 PE=1 SV=1	690	80121		14	13	24.2	1	13			5.559e-08	6.471e-07				0	0	0	0	0	0
Q9U489-2	LIN41	Isoform a of Protein lin-41 OS=Caenorhabditis elegans GN=lin-41	1143	124495	sp|Q9U489|LIN41_CAEEL;	14	9	11	9	5			2.901e-07	1.058e-07				0	0	0	0	0	0
O17087	GLD2	Poly(A) RNA polymerase gld-2 OS=Caenorhabditis elegans GN=gld-2 PE=1 SV=2	1113	124859		14	10	15.1	4.97	7.95			1.781e-07	1.975e-07				0	0	0	0	0	0
O61815	O61815	RNA helicase OS=Caenorhabditis elegans GN=B0511.6 PE=1 SV=2	544	61399.3		14	8	20.6	7	7			6.863e-07	5.509e-07				0	0	0	0	0	0
O17666	O17666	Uncharacterized protein OS=Caenorhabditis elegans GN=aspm-1 PE=1 SV=1	1186	134835		14	13	14.9	4	10			9.212e-08	2.381e-07				0	0	0	0	0	0
Q17542	Q17542	Uncharacterized protein OS=Caenorhabditis elegans GN=C01B10.10 PE=1 SV=4	583	67785.9		14	7	16.1	6	8			5.435e-07	5.294e-07				0	0	0	0	0	0
O01826	O01826	Uncharacterized protein OS=Caenorhabditis elegans GN=C53H9.2 PE=1 SV=3	554	62862.2		14	9	21.1	6	8			4.176e-07	5.199e-07				0	0	0	0	0	0
O16366	O16366	Uncharacterized protein OS=Caenorhabditis elegans GN=CELE_R02F11.4 PE=1 SV=1	630	70830.5		14	11	25.6	2	12			6.834e-08	6.134e-07				0	0	0	0	0	0
Q17761	6PGD	6-phosphogluconate dehydrogenase, decarboxylating OS=Caenorhabditis elegans GN=T25B9.9 PE=3 SV=2	484	53306.1		14	10	27.5	1		12	1	4.674e-09		1.678e-06	2.471e-07		0.923077	1	-0.0769231	0.997222	1	-0.00277772
O18224	O18224	Uncharacterized protein OS=Caenorhabditis elegans GN=CELE_Y57G11B.5 PE=1 SV=1	225	25373.5		14	7	34.2	2	1	9	2	5.782e-07	2.149e-07	3.268e-06	1.294e-06		0.818182	0.666667	0.151515	0.84967	0.857578	-0.00790856
Q4W4Y5	Q4W4Y5	Uncharacterized protein OS=Caenorhabditis elegans GN=CELE_E02D9.1 PE=1 SV=1	317	33228.5	tr|Q8MXD9|Q8MXD9_CAEEL;	14	8	33.3	5	6	2	1	1.199e-06	1.271e-06	4.7e-07	5.781e-07		0.285714	0.142857	0.142857	0.281606	0.312639	-0.0310328
G5EEW5	G5EEW5	Uncharacterized protein OS=Caenorhabditis elegans GN=CELE_F54E12.2 PE=1 SV=1	1091	122815		14	13	20.2	6	6	1	1	1.639e-07	1.409e-07	1.3e-08	1.992e-08		0.142857	0.142857	0	0.0734878	0.123865	-0.0503773
O02639	RL19	60S ribosomal protein L19 OS=Caenorhabditis elegans GN=rpl-19 PE=3 SV=1	198	23691.2		14	7	30.3	7	5	1	1	7.687e-06	2.122e-06	1.418e-07	3.552e-07		0.125	0.166667	-0.0416667	0.0181126	0.143388	-0.125275
Q23551-2	UNC22	Isoform a of Twitchin OS=Caenorhabditis elegans GN=unc-22	6839	756103	sp|Q23551-4|UNC22_CAEEL;sp|Q23551|UNC22_CAEEL;tr|A0A061ACT3|A0A061ACT3_CAEEL;tr|A0A061AE24|A0A061AE24_CAEEL;tr|H2FLH2|H2FLH2_CAEEL;tr|H2FLH3|H2FLH3_CAEEL;	14	16	3.8	1	6		1	1.394e-09	2.001e-08		4.235e-09		0	0.142857	-0.142857	0	0.174675	-0.174675
Q18885	BTF3	Transcription factor BTF3 homolog OS=Caenorhabditis elegans GN=icd-1 PE=1 SV=1	161	17528.2		14	4	31.7	4	4	3	2	1.126e-06	6.998e-07	1.098e-06	1.473e-06		0.428571	0.333333	0.0952381	0.493705	0.677927	-0.184222
B3WFT8	B3WFT8	Uncharacterized protein OS=Caenorhabditis elegans GN=C14F11.4 PE=1 SV=1	384	43249.7		14	9	29.7	8	3		1	1.708e-06	6.624e-07		3.266e-07		0	0.25	-0.25	0	0.330233	-0.330233
P62784	H4	Histone H4 OS=Caenorhabditis elegans GN=his-1 PE=1 SV=2	103	11380.4		14	6	51.5	4	7		3	1.828e-06	9.182e-06		4.625e-06		0	0.3	-0.3	0	0.334975	-0.334975
C7IVS4	C7IVS4	DNA polymerase OS=Caenorhabditis elegans GN=pola-1 PE=1 SV=1	1456	161758	tr|Q9NAH1|Q9NAH1_CAEEL;	14	13	11.9	2	11		1	4.565e-08	2.432e-07		1.513e-07		0	0.0833333	-0.0833333	0	0.383523	-0.383523
Q21253	GELS1	Gelsolin-like protein 1 OS=Caenorhabditis elegans GN=gsnl-1 PE=1 SV=1	475	54683.6		14	7	15.2	5	2	2	5	4.764e-07	8.034e-08	4.215e-07	1.517e-06		0.285714	0.714286	-0.428571	0.469429	0.949704	-0.480275
Q9U9K0	ADD1	Adducin-related protein 1 OS=Caenorhabditis elegans GN=add-1 PE=2 SV=2	732	82334.3		14	11	19.4	7	3	2	2	5.176e-07	1.063e-07	1.545e-07	3.875e-07		0.222222	0.4	-0.177778	0.229877	0.784731	-0.554854
O45569	O45569	NEPrilysin metallopeptidase family OS=Caenorhabditis elegans GN=nep-17 PE=1 SV=1	1589	178405		13	13	10.8		13				1.984e-07				#DIV/0!	0	#DIV/0!	#DIV/0!	0	#DIV/0!
Q18164	DPYD	Dihydropyrimidine dehydrogenase [NADP(+)] OS=Caenorhabditis elegans GN=dpyd-1 PE=3 SV=2	1059	115533		13	12	13.7		2	11			3.901e-08	4.51e-07			1	0	1	1	0	1
O44408	KGB1	GLH-binding kinase 1 OS=Caenorhabditis elegans GN=kgb-1 PE=1 SV=2	390	45236.1		13	12	34.4		9	1			1.857e-06	6.923e-08			1	0	1	1	0	1
Q18594	YC4B5	Uncharacterized protein C44B7.5 OS=Caenorhabditis elegans GN=C44B7.5 PE=1 SV=1	236	26338.2		13	6	25		6	7			7.415e-07	1.38e-06			1	0	1	1	0	1
Q21962	Q21962	Glycine cleavage system P protein OS=Caenorhabditis elegans GN=gldc-1 PE=1 SV=1	979	101695	tr|Q86LS6|Q86LS6_CAEEL;	13	8	10.6	1	4	6		1.024e-08	1.242e-07	4.193e-07			0.857143	0	0.857143	0.976161	0	0.976161
Q8MNT7	Q8MNT7	3-hydroxyisobutyryl-CoA hydrolase, mitochondrial OS=Caenorhabditis elegans GN=hach-1 PE=1 SV=1	363	40224.7		13	8	25.6	1	5	6		1.568e-07	5.147e-07	2.704e-06			0.857143	0	0.857143	0.94519	0	0.94519
Q9U296	Q9U296	Malic enzyme OS=Caenorhabditis elegans GN=men-1 PE=1 SV=1	620	69672.1		13	12	23.4	2	4	7		7.72e-08	2.229e-07	7.015e-07			0.777778	0	0.777778	0.90086	0	0.90086
Q9N538	Q9N538	DeHydrogenases, Short chain OS=Caenorhabditis elegans GN=dhs-9 PE=1 SV=1	319	35135.2		13	6	24.1	3	3	6		3.968e-07	5.776e-07	1.594e-06			0.666667	0	0.666667	0.800683	0	0.800683
Q20058	Q20058	Uncharacterized protein OS=Caenorhabditis elegans GN=CELE_F35G12.12 PE=1 SV=3	491	55941.6		13	11	22.2	1	10	2		8.883e-08	1.016e-06	2.505e-07			0.666667	0	0.666667	0.738219	0	0.738219
Q9NES8	PPP5	Serine/threonine-protein phosphatase 5 OS=Caenorhabditis elegans GN=pph-5 PE=1 SV=2	496	56569.7		13	7	19.8	2	5	5	1	1.577e-08	1.036e-07	1.916e-07	2.997e-08		0.714286	0.166667	0.547619	0.923952	0.224377	0.699576
O76577	PSDE	26S proteasome non-ATPase regulatory subunit 14 OS=Caenorhabditis elegans GN=rpn-11 PE=1 SV=1	312	34663.5		13	5	19.6	1.98	6.98	3.98		3.895e-07	1.021e-06	8.728e-07			0.667785	0	0.667785	0.691436	0	0.691436
Q8IG49	Q8IG49	TIA-1/TIAL RNA binding protein homolog OS=Caenorhabditis elegans GN=tiar-1 PE=1 SV=1	295	45267.4	tr|Q8IG50|Q8IG50_CAEEL;tr|Q95QV7|Q95QV7_CAEEL;tr|Q95QV8|Q95QV8_CAEEL;	13	6	30.2	3	6	4		3.093e-07	8.852e-07	6.076e-07			0.571429	0	0.571429	0.662668	0	0.662668
O01498-2	STAM1	Isoform b of Signal transducing adapter molecule 1 OS=Caenorhabditis elegans GN=stam-1	397	50924.2	sp|O01498|STAM1_CAEEL;	13	6	21.2	2	7	3		6.083e-08	4.13e-07	1.147e-07			0.6	0	0.6	0.65345	0	0.65345
P34528	YM67	Putative serine protease K12H4.7 OS=Caenorhabditis elegans GN=K12H4.7 PE=3 SV=2	510	56675.4		13	7	17.8	1	4	5	2	1.876e-07	5.717e-07	1.078e-06	3.354e-07		0.833333	0.333333	0.5	0.85177	0.36975	0.48202
Q9XV52	EFGM	Elongation factor G, mitochondrial OS=Caenorhabditis elegans GN=gfm-1 PE=3 SV=1	750	83817.8		13	8	15.1	5	6	2		1.349e-07	3.526e-07	1.154e-07			0.285714	0	0.285714	0.461047	0	0.461047
Q27497	GLC7A	Serine/threonine-protein phosphatase PP1-alpha OS=Caenorhabditis elegans GN=gsp-1 PE=3 SV=2	329	37270.5	tr|G3MU14|G3MU14_CAEEL;	13	7	29.5	1	4.5	3.5	2	1.266e-07	7.313e-07	1.27e-06	8.643e-07		0.777778	0.307692	0.470085	0.909351	0.541677	0.367674
Q18983	Q18983	Uncharacterized protein OS=Caenorhabditis elegans GN=CELE_D2045.2 PE=1 SV=3	1810	201257		13	9	6.5	5	7	1		5.817e-08	8.378e-08	1.952e-08			0.166667	0	0.166667	0.251255	0	0.251255
Q09652	GSTK1	Glutathione S-transferase kappa 1 OS=Caenorhabditis elegans GN=gstk-1 PE=3 SV=1	226	26518.8		13	6	29.6	5	6	1		1.263e-06	3.977e-06	3.02e-07			0.166667	0	0.166667	0.192971	0	0.192971
A0A0N4XGI0	A0A0N4XGI0_NIPBR	Aspartate--tRNA ligase, cytoplasmic (inferred by orthology to a C. elegans protein) OS=Nippostrongylus brasiliensis PE=4 SV=1	358	38775.6	tr|A0A0N4YVJ5|A0A0N4YVJ5_NIPBR;	13	8	28.2	3.5	4	1.5		4.754e-07	4.357e-07	1.08e-07			0.3	0	0.3	0.185122	0	0.185122
Q09603	Q09603	Enoyl-CoA Hydratase OS=Caenorhabditis elegans GN=ech-4 PE=1 SV=1	385	42185.8		13	7	29.4	1	1	9	2	3.827e-08	1.125e-07	1.681e-06	5.231e-07		0.9	0.666667	0.233333	0.977741	0.823002	0.154739
G5ED75	G5ED75	Kinesin-like protein OS=Caenorhabditis elegans GN=klp-7 PE=1 SV=1	689	83506.7	tr|Q8MYB5|Q8MYB5_CAEEL;tr|Q9XU12|Q9XU12_CAEEL;	13	9	18.3	2	10	1		1.304e-07	6.723e-07	2.121e-08			0.333333	0	0.333333	0.139898	0	0.139898
Q9U2Q8	Q9U2Q8	Peptidylprolyl isomerase OS=Caenorhabditis elegans GN=fkb-2 PE=1 SV=1	108	11651.1		13	4	56.5	1	3	6	2	2.248e-08	4.135e-07	4.702e-06	2.701e-06		0.857143	0.4	0.457143	0.995242	0.867234	0.128008
Q20849	KNTC1	Kinetochore-associated protein rod-1 OS=Caenorhabditis elegans GN=rod-1 PE=1 SV=1	2049	234285		13	10	6	6	4	1.5	0.5	5.769e-08	4.799e-08	7.069e-08	3.792e-08		0.2	0.111111	0.0888889	0.550631	0.441392	0.109239
Q17796	Q17796	Hepatocyte Growth factor-Regulated TK Substrate (HRS) family OS=Caenorhabditis elegans GN=hgrs-1 PE=1 SV=2	729	83515		13	8	15.4	4	7	1		2.195e-07	2.23e-07	1.808e-08			0.2	0	0.2	0.0761007	0	0.0761007
Q10039	GARS	Glycine--tRNA ligase OS=Caenorhabditis elegans GN=gars-1 PE=1 SV=2	742	76633.5	tr|Q8I711|Q8I711_CAEEL;	13	11	22.4		1	11	1		9.848e-09	1.212e-06	1.704e-07		1	0.5	0.5	1	0.945364	0.0546358
H2KYH5	H2KYH5	Uncharacterized protein OS=Caenorhabditis elegans GN=C07A12.7 PE=1 SV=1	403	48598.4	tr|Q95QX5|Q95QX5_CAEEL;	13	8	29		2	6	5		6.207e-08	8.555e-07	1.142e-06		1	0.714286	0.285714	1	0.94845	0.0515502
O61708	O61708	Prion-like-(Q/N-rich)-domain-bearing protein OS=Caenorhabditis elegans GN=pqn-59 PE=1 SV=2	712	77282.3		13	6	10.5	1	2	7	2	5.014e-08	4.145e-08	5.335e-07	2.796e-07		0.875	0.5	0.375	0.914091	0.870892	0.0431985
P91189	P91189	DNaJ domain (Prokaryotic heat shock protein) OS=Caenorhabditis elegans GN=dnj-7 PE=1 SV=1	491	56056.2		13	8	23.6	5	7	1		4.942e-07	5.639e-07	1.988e-08			0.166667	0	0.166667	0.038671	0	0.038671
Q09530	MOG5	Probable pre-mRNA-splicing factor ATP-dependent RNA helicase mog-5 OS=Caenorhabditis elegans GN=mog-5 PE=1 SV=1	1200	136017		13	13	12.5	2	10	1		7.42e-08	2.472e-07	2.236e-09			0.333333	0	0.333333	0.0292532	0	0.0292532
Q22508	Q22508	Uncharacterized protein OS=Caenorhabditis elegans GN=tag-18 PE=1 SV=1	201	24467.1		13	8	34.8	7	5	1		5.31e-06	2.807e-06	1.454e-07			0.125	0	0.125	0.0266525	0	0.0266525
Q19642	ZW10	Centromere/kinetochore protein zw10 homolog OS=Caenorhabditis elegans GN=czw-1 PE=1 SV=1	778	88153.1		13	10	14.7	2	10			1.273e-07	6.234e-07				0	0	0	0	0	0
O16303	O16303	DNaJ domain (Prokaryotic heat shock protein) OS=Caenorhabditis elegans GN=dnj-19 PE=1 SV=1	439	47610.4		13	8	28.5	6	6			3.025e-07	2.397e-07				0	0	0	0	0	0
O01683	SSP1B	FACT complex subunit ssrp1-B OS=Caenorhabditis elegans GN=hmg-3 PE=3 SV=1	689	77902.3		13	9	15.7	3	7.55			1.5e-07	6.552e-07				0	0	0	0	0	0
A5JYW9-2	SIN3	Isoform a of Paired amphipathic helix protein sin-3 OS=Caenorhabditis elegans GN=sin-3	1505	172090	sp|A5JYW9|SIN3_CAEEL;	13	10	7.6	4	9			9.157e-08	2.845e-07				0	0	0	0	0	0
O01761-5	UNC89	Isoform e of Muscle M-line assembly protein unc-89 OS=Caenorhabditis elegans GN=unc-89	5992	825968	sp|O01761-6|UNC89_CAEEL;	13	19	3.6	3.5	3			9.56e-09	9.022e-09				0	0	0	0	0	0
P34498	MOG1	Probable pre-mRNA-splicing factor ATP-dependent RNA helicase mog-1 OS=Caenorhabditis elegans GN=mog-1 PE=1 SV=2	1131	129666		13	11	10.4	3	9.5			1.183e-07	5.666e-07				0	0	0	0	0	0
Q10121	YSD2	RutC family protein C23G10.2 OS=Caenorhabditis elegans GN=C23G10.2 PE=3 SV=3	171	18068.4		13	8	61.4			9	4			5.194e-06	5.871e-06		1	1	0	1	1	0
K8ERV5	K8ERV5	TropoNin T OS=Caenorhabditis elegans GN=tnt-4 PE=1 SV=1	375	43641.5		13	11	39.5	3	8.99			2.831e-07	7.815e-07				0	0	0	0	0	0
Q22240	Q22240	Ubiquitin carboxyl-terminal hydrolase OS=Caenorhabditis elegans GN=CELE_T05H10.1 PE=1 SV=2	1326	150491		13	11	12.5	3	10			7.904e-08	2.265e-07				0	0	0	0	0	0
K8F7X9	K8F7X9	Uncharacterized protein OS=Caenorhabditis elegans GN=CELE_Y69H2.7 PE=1 SV=1	478	54382.7	tr|Q9U1U3|Q9U1U3_CAEEL;	13	8	16	5	8			5.039e-07	8.986e-07				0	0	0	0	0	0
O62213	O62213	C. Elegans Y-box OS=Caenorhabditis elegans GN=cey-1 PE=1 SV=1	208	21390.6		13	5	38.5	2	5	2	2	3.345e-07	7.539e-07	3.862e-07	8.96e-07		0.5	0.285714	0.214286	0.535868	0.543063	-0.00719531
Q09544	ATPD	ATP synthase subunit delta, mitochondrial OS=Caenorhabditis elegans GN=F58F12.1 PE=1 SV=1	163	16952.9		13	5	33.1	3	2	5	3	7.501e-07	4.668e-07	7.462e-06	5.316e-06		0.625	0.6	0.025	0.908659	0.919278	-0.0106187
P55955	TTR16	Transthyretin-like protein 16 OS=Caenorhabditis elegans GN=ttr-16 PE=1 SV=2	132	14719.4		13	5	34.1	1		6	6	2.97e-07		6.213e-06	9.031e-06		0.857143	1	-0.142857	0.954378	1	-0.0456221
O01780	O01780	Uterine Lumin Expressed/locailized OS=Caenorhabditis elegans GN=ule-1 PE=1 SV=1	235	27125.8		13	3	15.7	5	2	3	1	7.253e-07	4.203e-07	6.7e-07	5.162e-07		0.375	0.333333	0.0416667	0.480183	0.551201	-0.0710178
P91914	RL27	60S ribosomal protein L27 OS=Caenorhabditis elegans GN=rpl-27 PE=2 SV=1	136	15753.9		13	6	36.8	6	5	1	1	1.125e-05	7.875e-06	7.793e-07	1.45e-06		0.142857	0.166667	-0.0238095	0.0647835	0.155496	-0.0907125
Q09293	MEL47	Maternal effect lethal protein 47 OS=Caenorhabditis elegans GN=mel-47 PE=2 SV=2	367	41183.9		13	9	36.2	5	7		1	6.023e-07	7.93e-07		1.559e-07		0	0.125	-0.125	0	0.164296	-0.164296
Q18886	Q18886	Related to yeast Vacuolar Protein Sorting factor OS=Caenorhabditis elegans GN=vps-32.1 PE=1 SV=1	221	24723.5		13	6	42.1	4	6	2	1	2.08e-06	1.674e-06	4.69e-07	1.204e-06		0.333333	0.142857	0.190476	0.183994	0.418346	-0.234352
Q19877	RS23	40S ribosomal protein S23 OS=Caenorhabditis elegans GN=rps-23 PE=3 SV=1	143	15900.7		13	5	43.4	5	4	1	3	7.923e-06	2.054e-06	4.775e-06	5.003e-06		0.166667	0.428571	-0.261905	0.376043	0.708941	-0.332898
O62388	O62388	Ribosomal protein L37 OS=Caenorhabditis elegans GN=CELE_W01D2.1 PE=1 SV=1	92	10518.5		13	4	35.9	3	5	1	2	4.359e-06	3.076e-06	6.443e-07	5.883e-06		0.25	0.285714	-0.0357143	0.128775	0.656658	-0.527883
O45181	O45181	Uncharacterized protein OS=Caenorhabditis elegans GN=CELE_K07H8.10 PE=1 SV=1	798	87002.1		13	7	9.6	4	6		3	3.53e-07	3.168e-07		1.03e-06		0	0.333333	-0.333333	0	0.764776	-0.764776
Q21480	Q21480	AuTophaGy (Yeast Atg homolog) OS=Caenorhabditis elegans GN=atg-2 PE=1 SV=3	2290	256820		12	11	7		11		1		1.291e-07		1.799e-09		#DIV/0!	0.0833333	#DIV/0!	#DIV/0!	0.0137434	#DIV/0!
A5JYX9	A5JYX9	Enhanced Olfactory Learning OS=Caenorhabditis elegans GN=eol-1 PE=1 SV=3	316	36208.3		12	12	35.8		12				2.189e-06				#DIV/0!	0	#DIV/0!	#DIV/0!	0	#DIV/0!
Q95Q93	Q95Q93	Uncharacterized protein OS=Caenorhabditis elegans GN=B0507.10 PE=1 SV=1	402	47065.3		12	10	28.9		11				1.105e-06				#DIV/0!	0	#DIV/0!	#DIV/0!	0	#DIV/0!
G5EC31	G5EC31	ALdehyde deHydrogenase OS=Caenorhabditis elegans GN=alh-6 PE=1 SV=1	563	61874.9		12	9	16.2		1.98	8.92			6.755e-08	1.774e-06			1	0	1	1	0	1
D7SFL2	D7SFL2	AMP deaminase OS=Caenorhabditis elegans GN=ampd-1 PE=1 SV=1	822	97210.8	tr|H2KZ18|H2KZ18_CAEEL;tr|H2KZ19|H2KZ19_CAEEL;	12	11	15.2		6	6			2.772e-07	3.317e-07			1	0	1	1	0	1
P52717	YUW5	Uncharacterized serine carboxypeptidase F41C3.5 OS=Caenorhabditis elegans GN=F41C3.5 PE=1 SV=1	469	53737.3		12	11	26.2		2	10			2.541e-07	1.989e-06			1	0	1	1	0	1
Q22968	Q22968	Aminomethyltransferase OS=Caenorhabditis elegans GN=gcst-1 PE=1 SV=1	402	44000.9		12	6	16.2	1	4	6		1.037e-07	3.15e-07	1.181e-06			0.857143	0	0.857143	0.919281	0	0.919281
A8WFJ8	A8WFJ8	Uncharacterized protein OS=Caenorhabditis elegans GN=C28G1.5 PE=1 SV=1	302	34254.9		12	9	38.1	1	10	1		3.082e-08	1.495e-06	2.688e-07			0.5	0	0.5	0.897136	0	0.897136
O02642	O02642	Succinate--CoA ligase [ADP/GDP-forming] subunit alpha, mitochondrial OS=Caenorhabditis elegans GN=sucl-2 PE=1 SV=1	321	33435.4		12	9	41.7	2.5	4	4.5		3.311e-07	6.502e-07	1.042e-06			0.642857	0	0.642857	0.758867	0	0.758867
Q9TW45-10	PAR1	Isoform j of Serine/threonine-protein kinase par-1 OS=Caenorhabditis elegans GN=par-1	1200	126614	sp|Q9TW45-12|PAR1_CAEEL;sp|Q9TW45-2|PAR1_CAEEL;sp|Q9TW45-3|PAR1_CAEEL;sp|Q9TW45-4|PAR1_CAEEL;sp|Q9TW45-6|PAR1_CAEEL;sp|Q9TW45-7|PAR1_CAEEL;sp|Q9TW45|PAR1_CAEEL;	12	9	14	0.98	7.9	1.97		5.361e-09	1.92e-07	1.489e-08			0.667797	0	0.667797	0.735272	0	0.735272
O01974	EIF3H	Eukaryotic translation initiation factor 3 subunit H OS=Caenorhabditis elegans GN=eif-3.H PE=3 SV=2	365	41046.7		12	8	26.8	1	5	5	1	2.674e-08	8.788e-07	9.633e-07	3.476e-07		0.833333	0.166667	0.666667	0.972991	0.283431	0.68956
O01583	MRCK	Serine/threonine-protein kinase mrck-1 OS=Caenorhabditis elegans GN=mrck-1 PE=2 SV=3	1592	180857	tr|A0A0K3AUZ7|A0A0K3AUZ7_CAEEL;	12	7	5.4	1	6.95	2	1	3.093e-08	2.224e-07	2.802e-07	1.047e-07		0.666667	0.125786	0.540881	0.900588	0.320086	0.580503
A0A1I6CMC9	A0A1I6CMC9	Uncharacterized protein OS=Caenorhabditis elegans GN=CELE_Y55F3BR.6 PE=1 SV=1	253	27456.8		12	5	30.8	4	5	3		5.354e-07	4.747e-07	4.497e-07			0.428571	0	0.428571	0.456502	0	0.456502
Q8WTM6	ARPC2	Probable actin-related protein 2/3 complex subunit 2 OS=Caenorhabditis elegans GN=arx-4 PE=3 SV=1	301	34548.9		12	7	30.2	4	4	4		6.121e-07	5.649e-07	4.963e-07			0.5	0	0.5	0.447763	0	0.447763
Q8MXR6	Q8MXR6	Homologous to Drosophila SQD (Squid) protein OS=Caenorhabditis elegans GN=sqd-1 PE=1 SV=1	305	33537		12	5	29.5	5	5	2		4.622e-07	3.483e-07	3.269e-07			0.285714	0	0.285714	0.414269	0	0.414269
Q9GUP2	Q9GUP2	Enhancer of EfL-1 mutant phenotype OS=Caenorhabditis elegans GN=eel-1 PE=1 SV=2	4177	466719	tr|U4PBJ5|U4PBJ5_CAEEL;tr|U4PBK1|U4PBK1_CAEEL;tr|U4PBX5|U4PBX5_CAEEL;tr|U4PBY0|U4PBY0_CAEEL;tr|U4PES6|U4PES6_CAEEL;tr|U4PMD1|U4PMD1_CAEEL;tr|U4PRN6|U4PRN6_CAEEL;	12	10	2.8	3	7	2		1.266e-08	3.654e-08	8.897e-09			0.4	0	0.4	0.41272	0	0.41272
Q9U238	Q9U238	TRanslocon-Associated Protein OS=Caenorhabditis elegans GN=trap-4 PE=1 SV=1	159	17440.9		12	4	44	4	3	3	1	1.041e-06	1.344e-06	1.671e-06	4.172e-07		0.428571	0.25	0.178571	0.61615	0.236884	0.379266
Q18685	UN112	Protein unc-112 OS=Caenorhabditis elegans GN=unc-112 PE=1 SV=1	720	82501.6		12	9	16.2	4	7	1		1.608e-07	3.033e-07	9.599e-08			0.2	0	0.2	0.373807	0	0.373807
O01504	RLA2	60S acidic ribosomal protein P2 OS=Caenorhabditis elegans GN=C37A2.7 PE=3 SV=2	107	10824.4		12	5	89.7	3	5	2	2	5.054e-07	1.277e-06	1.329e-06	7.006e-07		0.4	0.285714	0.114286	0.724488	0.354268	0.37022
P90868	P90868	Proteasome subunit beta OS=Caenorhabditis elegans GN=pbs-7 PE=1 SV=2	236	26719.6		12	6	26.3	2	3	6	1	3.54e-07	5.718e-07	2.469e-06	5.953e-07		0.75	0.25	0.5	0.874601	0.510068	0.364534
Q17430	Q17430	SART-3/p110 homolog OS=Caenorhabditis elegans GN=sart-3 PE=1 SV=1	836	95661.4		12	8	8.7	3	7	2		1.223e-07	2.98e-07	6.462e-08			0.4	0	0.4	0.345709	0	0.345709
Q966I8	Q966I8	Proteasome subunit beta type OS=Caenorhabditis elegans GN=pbs-1 PE=1 SV=1	239	26133.3		12	5	23	1	2	7	2	2.472e-07	5.021e-07	1.89e-06	5.994e-07		0.875	0.5	0.375	0.884335	0.544167	0.340168
Q9BL46	Q9BL46	Uncharacterized protein OS=Caenorhabditis elegans GN=CELE_Y71H2AM.11 PE=1 SV=4	472	52343.5		12	8	22.2		4	6	2		3.004e-07	1.642e-06	6.112e-07		1	0.333333	0.666667	1	0.67047	0.32953
G5EE12	G5EE12	CKA And Striatin Homolog OS=Caenorhabditis elegans GN=cash-1 PE=1 SV=1	678	75389		12	8	13.6	3	6	2		2.439e-07	7.074e-07	8.6e-08			0.4	0	0.4	0.260685	0	0.260685
Q20992	Q20992	Acyl-coenzyme A oxidase OS=Caenorhabditis elegans GN=acox-3 PE=1 SV=1	667	75037.2		12	9	16.5	2	9	1		1.965e-07	3.965e-07	6.774e-08			0.333333	0	0.333333	0.256358	0	0.256358
O44156	PSA1	Proteasome subunit alpha type-1 OS=Caenorhabditis elegans GN=pas-6 PE=1 SV=1	260	28365.4		12	6	28.8	3	3	5	1	3.961e-07	2.167e-07	1.32e-06	2.477e-07		0.625	0.25	0.375	0.769186	0.533376	0.23581
O62416	LYS2	Lysozyme-like protein 2 OS=Caenorhabditis elegans GN=lys-2 PE=2 SV=1	279	30344.2		12	5	22.9	5	5	2		9.099e-07	5.853e-07	2.723e-07			0.285714	0	0.285714	0.230333	0	0.230333
G5EF87	G5EF87	SWI/SNF nucleosome remodeling complex component OS=Caenorhabditis elegans GN=swsn-1 PE=1 SV=1	789	74119.5	tr|H8ESF3|H8ESF3_CAEEL;tr|H8ESF4|H8ESF4_CAEEL;	12	9	18.1	2	9	1		1.486e-07	5.055e-07	3.855e-08			0.333333	0	0.333333	0.205985	0	0.205985
O44512	O44512	Cytochrome b-c1 complex subunit Rieske, mitochondrial OS=Caenorhabditis elegans GN=isp-1 PE=1 SV=1	276	29763.1		12	5	18.8	3	5	3	1	2.884e-07	5.714e-07	8.63e-07	6.972e-07		0.5	0.166667	0.333333	0.749522	0.549582	0.19994
Q8MPX3	DNJ20	DnaJ homolog dnj-20 OS=Caenorhabditis elegans GN=dnj-20 PE=3 SV=2	355	39926		12	8	20	5	6	1		5.635e-07	5.357e-07	7.523e-08			0.166667	0	0.166667	0.117781	0	0.117781
B2D6P1	B2D6P1	Regulator of Microtubule Dynamics OS=Caenorhabditis elegans GN=rmd-2 PE=1 SV=1	225	25513		12	9	45.3		1	8	3		3.957e-08	2.587e-06	4.07e-07		1	0.75	0.25	1	0.911391	0.0886087
Q10657	TPIS	Triosephosphate isomerase OS=Caenorhabditis elegans GN=tpi-1 PE=1 SV=2	247	26629.9		12	6	24.3	2	1	7	2	2.119e-07	1.134e-07	3.191e-06	9.605e-07		0.777778	0.666667	0.111111	0.93773	0.894404	0.043326
Q19420	IMPA1	Inositol monophosphatase ttx-7 OS=Caenorhabditis elegans GN=ttx-7 PE=1 SV=3	285	31046.8		12	7	30.9		1	7	3		3.693e-08	2.564e-06	1.564e-06		1	0.75	0.25	1	0.976932	0.0230678
Q19294	CDC23	Cell division cycle protein 23 homolog OS=Caenorhabditis elegans GN=mat-3 PE=1 SV=2	673	77142.4		12	9	14.9	2	10			1.239e-07	5.787e-07				0	0	0	0	0	0
Q9XX57	Q9XX57	DAF-16/FOXO Controlled, germline Tumor affecting OS=Caenorhabditis elegans GN=dct-16 PE=1 SV=1	90	9881.27		12	5	63.3			7	3			1.107e-05	5.642e-06		1	1	0	1	1	0
Q9U1V9	Q9U1V9	DNaJ domain (Prokaryotic heat shock protein) OS=Caenorhabditis elegans GN=dnj-29 PE=1 SV=1	752	86699.3		12	10	18.1	2	10			7.308e-08	6.505e-07				0	0	0	0	0	0
Q9U1Q2	Q9U1Q2	Glucose-6-phosphate isomerase OS=Caenorhabditis elegans GN=gpi-1 PE=1 SV=1	551	61246.4		12	11	21.6			10	1			2.084e-06	5.357e-08		1	1	0	1	1	0
Q21086	GNL3	Guanine nucleotide-binding protein-like 3 homolog OS=Caenorhabditis elegans GN=nst-1 PE=3 SV=1	556	62462.2		12	9	18.7	5.98	5.99			6.582e-07	5.336e-07				0	0	0	0	0	0
Q18680-2	IPYR	Isoform a of Probable inorganic pyrophosphatase 1 OS=Caenorhabditis elegans GN=pyp-1	338	46540.4	sp|Q18680-3|IPYR_CAEEL;sp|Q18680|IPYR_CAEEL;	12	10	35.2			4.5	1.5			2.568e-06	5.629e-07		1	1	0	1	1	0
Q18680-4	IPYR	Isoform d of Probable inorganic pyrophosphatase 1 OS=Caenorhabditis elegans GN=pyp-1	292	32415.3		12	10	40.8			4.5	1.5			2.972e-06	6.516e-07		1	1	0	1	1	0
G5EEY5	G5EEY5	PolyBRoMo domain containing OS=Caenorhabditis elegans GN=pbrm-1 PE=1 SV=1	1883	217074		12	13	10.1	1	10			6.879e-09	1.519e-07				0	0	0	0	0	0
O45244	DHX16	Probable pre-mRNA-splicing factor ATP-dependent RNA helicase mog-4 OS=Caenorhabditis elegans GN=mog-4 PE=1 SV=2	1008	114506		12	11	11.9	2	9.5			8.872e-08	4.199e-07				0	0	0	0	0	0
G5EDT8	G5EDT8	SMG-3 OS=Caenorhabditis elegans GN=smg-3 PE=1 SV=1	1142	131742		12	7	8.2	2	10			6.026e-08	3.439e-07				0	0	0	0	0	0
P34703	SPT6H	Suppressor of Ty 6 homolog OS=Caenorhabditis elegans GN=emb-5 PE=1 SV=1	1521	176156		12	13	9.9	1	11			1.344e-08	1.528e-07				0	0	0	0	0	0
O44787	O44787	Ubiquitin Specific Protease OS=Caenorhabditis elegans GN=usp-39 PE=1 SV=2	602	71136.2		12	10	21.6	5	7			2.613e-07	5.39e-07				0	0	0	0	0	0
Q09973	Q09973	Uncharacterized protein OS=Caenorhabditis elegans GN=C17G10.1 PE=1 SV=1	480	55086.7		12	9	25.4	4	7			3.658e-07	5.931e-07				0	0	0	0	0	0
Q18074	Q18074	Uncharacterized protein OS=Caenorhabditis elegans GN=C18B2.3 PE=1 SV=2	236	26672.3		12	6	30.9	5	7			1.361e-06	2.327e-06				0	0	0	0	0	0
Q965K2	Q965K2	Uncharacterized protein OS=Caenorhabditis elegans GN=CELE_F53H1.1 PE=1 SV=1	970	110125		12	10	13	2.97	8.92			1.087e-07	5.238e-07				0	0	0	0	0	0
Q21891	Q21891	Uncharacterized protein OS=Caenorhabditis elegans GN=CELE_R102.5 PE=1 SV=2	388	43765.9		12	10	36.3	3	9			3.616e-07	1.11e-06				0	0	0	0	0	0
H2KZ41	H2KZ41	Uncharacterized protein OS=Caenorhabditis elegans GN=CELE_Y110A7A.15 PE=1 SV=1	481	54702		12	7	19.3	5	7			5.634e-07	4.743e-07				0	0	0	0	0	0
G5EEK9	G5EEK9	V-type proton ATPase subunit a OS=Caenorhabditis elegans GN=vha-5 PE=1 SV=1	873	99500.6		12	9	14.2	8	4			5.43e-07	2.232e-07				0	0	0	0	0	0
Q95Y04	RS28	40S ribosomal protein S28 OS=Caenorhabditis elegans GN=rps-28 PE=3 SV=1	65	7450.04		12	3	50.8	3	3	3	3	1.234e-05	7.649e-06	1.666e-05	1.045e-05		0.5	0.5	0	0.574483	0.57738	-0.00289721
Q8MXS8	Q8MXS8	Uncharacterized protein OS=Caenorhabditis elegans GN=CELE_Y47G6A.22 PE=1 SV=1	254	26915		12	9	55.1	1	1	7	2	1.427e-07	3.038e-08	2.926e-06	9.59e-07		0.875	0.666667	0.208333	0.953498	0.969294	-0.0157957
Q3LFN1	Q3LFN1	Lipid Binding Protein OS=Caenorhabditis elegans GN=lbp-9 PE=1 SV=1	137	15289.6		12	6	45.3	2	1	6	3	7.085e-07	2.342e-07	6.211e-06	2.516e-06		0.75	0.75	0	0.897608	0.914843	-0.0172343
Q19063	Q19063	Uncharacterized protein OS=Caenorhabditis elegans GN=CELE_E04F6.8 PE=1 SV=1	128	14041.3		12	5	51.6	1		8	3	1.736e-07		4.77e-06	6.03e-06		0.888889	1	-0.111111	0.964884	1	-0.0351161
Q93761	YXEK	Uncharacterized oxidoreductase F53C11.3 OS=Caenorhabditis elegans GN=F53C11.3 PE=3 SV=1	313	33458.2		12	7	35.5	2	8		1	1.259e-07	1.093e-06		2.397e-07		0	0.111111	-0.111111	0	0.17986	-0.17986
P49181	RL36	60S ribosomal protein L36 OS=Caenorhabditis elegans GN=rpl-36 PE=1 SV=3	104	11894.8		12	6	51	6	4	1	1	7.81e-06	5.196e-06	1.734e-06	2.959e-06		0.142857	0.2	-0.0571429	0.181685	0.362845	-0.18116
Q1XFY9	Q1XFY9	Ribosomal Protein, Small subunit OS=Caenorhabditis elegans GN=rps-24 PE=1 SV=1	131	14898.5		12	4	38.2	6	2	2	1	7.438e-06	3.692e-06	2.196e-06	3.2e-06		0.25	0.333333	-0.0833333	0.227943	0.464306	-0.236364
A0A1Q2U2F4	A0A1Q2U2F4	Tropomyosin OS=Caenorhabditis elegans GN=lev-11 PE=1 SV=1	256	29666.1		12	31	71.1	2.93	3.91	0.97	3.89	9.865e-07	1.337e-06	6.373e-08	1.495e-06		0.248718	0.498718	-0.25	0.0606819	0.527895	-0.467214
O77133	O77133	Putative actin-binding protein UNC-115 OS=Caenorhabditis elegans GN=unc-115 PE=2 SV=1	639	72337.6	tr|Q19240|Q19240_CAEEL;tr|Q95QM5|Q95QM5_CAEEL;	12	10	20.8	5	4		2	3.763e-07	2.028e-07		2.552e-07		0	0.333333	-0.333333	0	0.557205	-0.557205
Q9U3S5	Q9U3S5	MUTator OS=Caenorhabditis elegans GN=mut-16 PE=1 SV=3	1050	118895		11	12	15.6		11				4.284e-07				#DIV/0!	0	#DIV/0!	#DIV/0!	0	#DIV/0!
Q9BKP7	Q9BKP7	Uncharacterized protein OS=Caenorhabditis elegans GN=C49A9.9 PE=1 SV=1	428	47758.9		11	9	26.4		10				1.161e-06				#DIV/0!	0	#DIV/0!	#DIV/0!	0	#DIV/0!
O61217	O61217	Purine nucleoside phosphorylase OS=Caenorhabditis elegans GN=CELE_K02D7.1 PE=1 SV=1	301	32480.4		11	6	28.9		7	2			1.026e-06	1.886e-07			1	0	1	1	0	1
G5ED95	G5ED95	Tyrosine--tRNA ligase OS=Caenorhabditis elegans GN=yars-1 PE=1 SV=1	722	80858.4		11	8	12.9		4	7			1.205e-07	4.119e-07			1	0	1	1	0	1
Q20476	Q20476	Uncharacterized protein OS=Caenorhabditis elegans GN=CELE_F46G10.1 PE=1 SV=3	178	20391.5		11	9	56.7		10	1			4.662e-06	1.626e-07			1	0	1	1	0	1
G5EC98	G5EC98	CTP synthase OS=Caenorhabditis elegans GN=ctps-1 PE=1 SV=1	672	75394.3		11	7	13.1	1	4	6		4.548e-08	1.606e-07	1.105e-06			0.857143	0	0.857143	0.960469	0	0.960469
O17607	RUVB1	RuvB-like 1 OS=Caenorhabditis elegans GN=ruvb-1 PE=1 SV=2	476	52605.3		11	8	25.8	1	5	4		4.843e-08	3.626e-07	5.234e-07			0.8	0	0.8	0.915307	0	0.915307
I7FN66	I7FN66	Rab-7 (Fragment) OS=Caenorhabditis elegans GN=rab-7 PE=2 SV=1	208	23468.7	tr|Q23146|Q23146_CAEEL;	11	9	42.8		7	3	1		2.099e-06	1.259e-06	2.536e-07		1	0.125	0.875	1	0.107796	0.892204
P45969	SDS22	Protein phosphatase 1 regulatory subunit SDS22 homolog OS=Caenorhabditis elegans GN=sds-22 PE=3 SV=1	326	37426.7		11	7	26.4	1	6	3		6.531e-08	6.781e-07	4.913e-07			0.75	0	0.75	0.882665	0	0.882665
O61741	O61741	Uncharacterized protein OS=Caenorhabditis elegans GN=B0205.6 PE=1 SV=2	412	45404		11	7	22.1	2	4	5		7.6e-08	3.057e-07	3.724e-07			0.714286	0	0.714286	0.830508	0	0.830508
Q86B36	Q86B36	Phenylalanyl Amino-acyl tRNA Synthetase OS=Caenorhabditis elegans GN=fars-1 PE=1 SV=1	496	62851.9	tr|Q9GYS8|Q9GYS8_CAEEL;	11	7	18.1	1	4	4		1.55e-07	2.502e-07	5.187e-07			0.8	0	0.8	0.769927	0	0.769927
O17622	KCY1	UMP-CMP kinase 1 OS=Caenorhabditis elegans GN=C29F7.3 PE=1 SV=1	191	21242.6		11	6	39.3	1	3	6	1	4.187e-07	7.294e-07	2.813e-06	8.869e-08		0.857143	0.25	0.607143	0.87044	0.108411	0.762029
O61742	PSMD4	26S proteasome non-ATPase regulatory subunit 4 OS=Caenorhabditis elegans GN=rpn-10 PE=2 SV=2	346	37414.1		11	4	16.8	3	4	4		2.5e-07	4.285e-07	5.129e-07			0.571429	0	0.571429	0.672303	0	0.672303
Q09236	COPD	Probable coatomer subunit delta OS=Caenorhabditis elegans GN=copd-1 PE=3 SV=1	515	56755.1		11	7	15.3	1	5	4	1	5.871e-08	5.785e-07	9.316e-07	2.297e-07		0.8	0.166667	0.633333	0.940716	0.284212	0.656504
Q19052	EIF2A	Eukaryotic translation initiation factor 2A OS=Caenorhabditis elegans GN=E04D5.1 PE=3 SV=2	570	64141.6		11	6	15.8	1	6	3	1	4.491e-08	3.636e-07	2.755e-07	1.092e-07		0.75	0.142857	0.607143	0.859836	0.230964	0.628871
O62515	PAHX	Probable phytanoyl-CoA dioxygenase OS=Caenorhabditis elegans GN=ZK550.6 PE=3 SV=2	312	35787		11	10	34	1	9	1		1.405e-07	1.694e-06	2.272e-07			0.5	0	0.5	0.617895	0	0.617895
Q9TYX1	Q9TYX1	Dipeptidyl Peptidase Four (IV) family OS=Caenorhabditis elegans GN=dpf-5 PE=1 SV=2	737	82557.7		11	7	12.2		4	5	2		2.922e-07	4.428e-07	1.863e-07		1	0.333333	0.666667	1	0.389342	0.610658
H2KYJ5	H2KYJ5	MiTochondrial Carrier Homolog OS=Caenorhabditis elegans GN=mtch-1 PE=1 SV=1	342	37485.6		11	6	25.1	2	2	6	1	2.425e-07	8.511e-07	3.66e-06	5.917e-07		0.75	0.333333	0.416667	0.93786	0.410105	0.527755
G5EEH9	NUP98	Nuclear pore complex protein Nup98-Nup96 OS=Caenorhabditis elegans GN=npp-10 PE=1 SV=1	1678	180829		11	10	8.5	1	9	1		1.367e-08	2.358e-07	1.415e-08			0.5	0	0.5	0.508627	0	0.508627
P30625	KAPR	cAMP-dependent protein kinase regulatory subunit OS=Caenorhabditis elegans GN=kin-2 PE=1 SV=3	366	41550.1		11	7	25.1	1	2.98	5.95	1	9.635e-08	3.062e-07	9.369e-07	2.137e-07		0.856115	0.251256	0.604859	0.906751	0.411041	0.49571
Q9N3F2	Q9N3F2	Uncharacterized protein OS=Caenorhabditis elegans GN=CELE_Y54E10A.6 PE=1 SV=1	507	56523.7		11	7	18.3	1	9	1		5.173e-08	7.427e-07	4.993e-08			0.5	0	0.5	0.491147	0	0.491147
Q19324	Q19324	Proteasome Regulatory Particle, Non-ATPase-like OS=Caenorhabditis elegans GN=rpn-5 PE=1 SV=1	490	56564.7		11	6	12.2	3	5	2		3.359e-07	5.275e-07	3.021e-07			0.4	0	0.4	0.473511	0	0.473511
Q23237	PSB3	Proteasome subunit beta type-3 OS=Caenorhabditis elegans GN=pbs-3 PE=1 SV=1	204	22736.2		11	5	34.8	2	6	2	1	4.58e-07	1.205e-06	1.032e-06	3.602e-07		0.5	0.142857	0.357143	0.692617	0.23013	0.462487
P91277	P91277	Heterogeneous nuclear RibonucleoProtein (HnRNP) K homolog OS=Caenorhabditis elegans GN=hrpk-1 PE=1 SV=1	397	40608.5	tr|Q8I7G8|Q8I7G8_CAEEL;	11	5	15.8	2	5	3	1	1.905e-07	3.977e-07	4.313e-07	1.289e-07		0.6	0.166667	0.433333	0.693631	0.244778	0.448854
G5EE80	G5EE80	Signal recognition particle 54 kDa protein OS=Caenorhabditis elegans GN=SRP54 PE=1 SV=1	496	55072.2		11	9	20.6	4	5	2		2.379e-07	4.493e-07	1.794e-07			0.333333	0	0.333333	0.429907	0	0.429907
P10299	GSTP1	Glutathione S-transferase P OS=Caenorhabditis elegans GN=gst-1 PE=1 SV=1	208	23940.3		11	6	35.6	2	2	6	1	3.583e-07	4.743e-07	2.966e-06	4.131e-07		0.75	0.333333	0.416667	0.892218	0.465517	0.426701
Q18678	SYSC	Probable serine--tRNA ligase, cytoplasmic OS=Caenorhabditis elegans GN=srs-2 PE=3 SV=1	487	55329.5		11	9	21.4		3	7	1		1.366e-07	1.43e-06	1.843e-07		1	0.25	0.75	1	0.574322	0.425678
Q19007	Q19007	Nucleosome Assembly Protein OS=Caenorhabditis elegans GN=nap-1 PE=1 SV=1	316	35732.8		11	3	22.2	3	3	3	2	2.773e-07	6.433e-07	1.443e-06	5.175e-07		0.5	0.4	0.1	0.838807	0.445813	0.392994
Q23232	WDR4	tRNA (guanine-N(7)-)-methyltransferase non-catalytic subunit OS=Caenorhabditis elegans GN=wdr-4 PE=3 SV=1	388	44037.7	tr|G8XYY6|G8XYY6_CAEEL;	11	7	21.1	4	4	3		3.665e-07	3.178e-07	2.346e-07			0.428571	0	0.428571	0.390284	0	0.390284
G5EDY2	G5EDY2	Tryptophanyl(W) Amino-acyl tRNA Synthetase OS=Caenorhabditis elegans GN=wars-1 PE=1 SV=1	417	47316		11	6	21.1	2	4	3	1	2.002e-07	4.154e-07	6.245e-07	3.001e-07		0.6	0.2	0.4	0.757245	0.419427	0.337818
O44985	O44985	Tumorous Enhancer of Glp-1(Gf) OS=Caenorhabditis elegans GN=teg-4 PE=1 SV=1	1220	135374		11	9	10.6	3	7	1		4.901e-08	2.003e-07	2.265e-08			0.25	0	0.25	0.316076	0	0.316076
H2KZV5	H2KZV5	Uncharacterized protein OS=Caenorhabditis elegans GN=CELE_T21H3.1 PE=1 SV=1	305	33573.8		11	7	22.6	2	1	7	1	1.582e-07	2.787e-07	3.266e-06	6.026e-07		0.777778	0.5	0.277778	0.953799	0.683763	0.270037
Q95YD5	Q95YD5	V-type proton ATPase subunit OS=Caenorhabditis elegans GN=vha-16 PE=1 SV=1	348	40002		11	7	27	5	3	2		7.519e-07	3.947e-07	2.457e-07			0.285714	0	0.285714	0.246291	0	0.246291
Q93545	Q93545	Uncharacterized protein OS=Caenorhabditis elegans GN=CELE_F20G2.2 PE=1 SV=1	249	26822.1		11	6	37.8		1	9	1		8.004e-08	1.87e-06	3.941e-07		1	0.5	0.5	1	0.831189	0.168811
O44750	XPP	Xaa-Pro aminopeptidase app-1 OS=Caenorhabditis elegans GN=app-1 PE=1 SV=1	616	69476.7		11	5	13.6		3	4	4		9.044e-08	1.071e-06	4.783e-07		1	0.571429	0.428571	1	0.840982	0.159018
Q9TXR4	Q9TXR4	MSH (MutS Homolog) family OS=Caenorhabditis elegans GN=msh-2 PE=1 SV=1	849	96045.3		11	7	8	4	6	1		1.48e-07	2.686e-07	2.724e-08			0.2	0	0.2	0.155444	0	0.155444
O45087	O45087	DYnein Chain, light Intermediate OS=Caenorhabditis elegans GN=dyci-1 PE=1 SV=1	643	72183.6		11	8	18.8	3	7	1		2.683e-07	6.304e-07	4.721e-08			0.25	0	0.25	0.149631	0	0.149631
G5EF53	G5EF53	SWI/SNF nucleosome remodeling complex component OS=Caenorhabditis elegans GN=swsn-4 PE=1 SV=1	1474	170937		11	11	12.9	1	9	1		2.102e-08	2.335e-07	3.413e-09			0.5	0	0.5	0.139688	0	0.139688
P52009	CYP1	Peptidyl-prolyl cis-trans isomerase 1 OS=Caenorhabditis elegans GN=cyn-1 PE=2 SV=1	192	20751.3		11	5	33.9	2	3	4	2	3.308e-07	4.395e-07	2.051e-06	1.365e-06		0.666667	0.4	0.266667	0.861113	0.756442	0.104671
Q17489	Q17489	Uncharacterized protein OS=Caenorhabditis elegans GN=unc-44 PE=1 SV=2	317	34259.8		11	7	30.9	2.98	1.98	4.98	0.98	2.849e-07	1.4e-07	6.517e-07	2.042e-07		0.625628	0.331081	0.294547	0.695815	0.59326	0.102555
P53016	RFC4	Replication factor C subunit 4 OS=Caenorhabditis elegans GN=rfc-4 PE=1 SV=1	334	37771.5		11	8	26.9	4	6	1		7.667e-07	9.946e-07	8.654e-08			0.2	0	0.2	0.101425	0	0.101425
Q18265	Q18265	FUS/TLS RNA binding protein homolog OS=Caenorhabditis elegans GN=fust-1 PE=1 SV=2	448	45292.7		11	5	13.6	1	2	4	4	2.5e-08	7.53e-08	3.538e-07	6.717e-07		0.8	0.666667	0.133333	0.934002	0.899197	0.0348053
Q86NC2	Q86NC2	NADH Ubiquinone Oxidoreductase OS=Caenorhabditis elegans GN=nuo-2 PE=1 SV=1	268	30855.8		11	6	28	3	3	2	2	4.113e-07	3.491e-07	4.907e-07	3.915e-07		0.4	0.4	0	0.544013	0.528625	0.0153879
P45894	AAPK1	5'-AMP-activated protein kinase catalytic subunit alpha-1 OS=Caenorhabditis elegans GN=aak-1 PE=2 SV=2	589	65739.8		11	9	18.5	2	9			9.079e-08	7.509e-07				0	0	0	0	0	0
G5EG38	CDC16	Cell division cycle protein 16 homolog OS=Caenorhabditis elegans GN=emb-27 PE=1 SV=1	655	75284.9		11	8	16	4	7			1.791e-07	2.553e-07				0	0	0	0	0	0
Q9GS00	CSN1	COP9 signalosome complex subunit 1 OS=Caenorhabditis elegans GN=csn-1 PE=1 SV=1	601	68539.5		11	8	15	2	9			1.074e-07	5.328e-07				0	0	0	0	0	0
G5EDI8	G5EDI8	Dicer-related helicase OS=Caenorhabditis elegans GN=drh-1 PE=1 SV=1	1037	119419		11	11	11.6	0.99	10			2.888e-08	2.318e-07				0	0	0	0	0	0
Q17569	Q17569	Dna (DNA) Damage Inducible homolog OS=Caenorhabditis elegans GN=ddi-1 PE=1 SV=2	389	43795.8		11	10	31.4	1	10			4.512e-08	1.03e-06				0	0	0	0	0	0
Q17577	Q17577	Fatty Acid CoA Synthetase family OS=Caenorhabditis elegans GN=acs-7 PE=1 SV=1	540	60742.4		11	10	21.9	1	10			7.904e-08	1.075e-06				0	0	0	0	0	0
G4SI07	G4SI07	GEX Interacting protein OS=Caenorhabditis elegans GN=gei-15 PE=1 SV=1	409	44658.7		11	7	27.9	6	5			6.824e-07	4.579e-07				0	0	0	0	0	0
O44411-2	NOG1	Isoform b of Nucleolar GTP-binding protein 1 OS=Caenorhabditis elegans GN=nog-1	633	78635.3	sp|O44411|NOG1_CAEEL;	11	9	14.8	6.99	4			5.269e-07	2.877e-07				0	0	0	0	0	0
Q8I4E2-6	LST4	Isoform f of Sorting nexin lst-4 OS=Caenorhabditis elegans GN=lst-4	505	58263.4		11	8	18.2	2.5	3.5			2.099e-07	4.776e-07				0	0	0	0	0	0
Q09591	MIX1	Mitotic chromosome and X-chromosome-associated protein mix-1 OS=Caenorhabditis elegans GN=mix-1 PE=1 SV=2	1244	140615		11	12	12.3	1	10			2.383e-08	1.929e-07				0	0	0	0	0	0
Q22307	DHX9	Probable ATP-dependent RNA helicase A OS=Caenorhabditis elegans GN=rha-1 PE=2 SV=3	1301	144501		11	10	12.6	1	10			2.95e-08	2.498e-07				0	0	0	0	0	0
G5EFX2	G5EFX2	Protein Kinase N (PKN) homolog OS=Caenorhabditis elegans GN=pkn-1 PE=1 SV=1	1012	127834	tr|G5EGE3|G5EGE3_CAEEL;	11	10	14.1	2	7.99			1.817e-08	2.513e-07				0	0	0	0	0	0
Q20010	SAS5	Spindle assembly abnormal protein 5 OS=Caenorhabditis elegans GN=sas-5 PE=1 SV=2	404	46292.3		11	7	22.5	2.36	4.54			2.157e-07	4.514e-07				0	0	0	0	0	0
O01789	SMC1	Structural maintenance of chromosomes protein 1 OS=Caenorhabditis elegans GN=him-1 PE=1 SV=4	1262	144505		11	10	9.4	4	6			1.087e-07	1.509e-07				0	0	0	0	0	0
O17626	O17626	Uncharacterized protein OS=Caenorhabditis elegans GN=C31C9.2 PE=1 SV=1	322	34759.6		11	9	36.3			9	2			2.57e-06	5.251e-07		1	1	0	1	1	0
P90889	P90889	Uncharacterized protein OS=Caenorhabditis elegans GN=CELE_F55H12.4 PE=1 SV=1	208	22081.9		11	8	49			9	1			3.441e-06	3.377e-07		1	1	0	1	1	0
Q21080	Q21080	Uncharacterized protein OS=Caenorhabditis elegans GN=CELE_K01C8.1 PE=1 SV=2	499	53938.6		11	7	18.2	7	3			8.796e-07	1.795e-07				0	0	0	0	0	0
Q9N412	Q9N412	Uncharacterized protein OS=Caenorhabditis elegans GN=CELE_Y39A3CL.1 PE=1 SV=4	681	78074.5		11	10	19.4	1	10			3.43e-08	5.622e-07				0	0	0	0	0	0
Q9N393	Q9N393	Uncharacterized protein OS=Caenorhabditis elegans GN=CELE_Y54H5A.1 PE=1 SV=2	453	50706.2		11	9	32	3	8			3.085e-07	6.412e-07				0	0	0	0	0	0
G5EC87	G5EC87	Uncharacterized protein OS=Caenorhabditis elegans GN=CELE_ZK1307.8 PE=1 SV=1	507	58170.8		11	8	22.5			6	5			7.552e-07	1.046e-06		1	1	0	1	1	0
G5EFP2	G5EFP2	Uncharacterized protein OS=Caenorhabditis elegans GN=CELE_ZK1321.4 PE=1 SV=1	423	45209.5		11	7	27.4	6	4			7.162e-07	3.049e-07				0	0	0	0	0	0
Q9U1Q7	Q9U1Q7	Uncharacterized protein OS=Caenorhabditis elegans GN=emb-4 PE=1 SV=4	1467	170493		11	6	5.6	4	7			8.831e-08	1.221e-07				0	0	0	0	0	0
Q965Q1	Q965Q1	Uncharacterized protein OS=Caenorhabditis elegans GN=CELE_Y22D7AL.10 PE=1 SV=1	108	11860.5		11	6	56.5	1	1	6	3	1.946e-07	1.025e-07	7.606e-06	7.846e-06		0.857143	0.75	0.107143	0.975053	0.987104	-0.0120513
Q95XT5	Q95XT5	TRanslocon-Associated Protein OS=Caenorhabditis elegans GN=trap-1 PE=1 SV=1	257	28671.4		11	4	24.9	4	2	4	1	1.596e-06	4.473e-07	2.691e-06	1.224e-06		0.5	0.333333	0.166667	0.627712	0.732364	-0.104652
O01869	O01869	Ribosomal Protein, Small subunit OS=Caenorhabditis elegans GN=rps-10 PE=1 SV=1	149	16895.9		11	3	28.9	3	2	3	3	6.927e-06	1.838e-06	9.394e-06	4.782e-06		0.5	0.6	-0.1	0.575577	0.722356	-0.146779
O45713	O45713	Uncharacterized protein OS=Caenorhabditis elegans GN=CELE_R09B3.3 PE=1 SV=1	85	9408.5		11	4	80	2	2	3	4	7.624e-07	4.812e-07	2.575e-06	7.531e-06		0.6	0.666667	-0.0666667	0.771559	0.939942	-0.168383
P90788	P90788	Uncharacterized protein OS=Caenorhabditis elegans GN=CELE_D2030.2 PE=1 SV=1	586	51333.5	tr|Q7YTG7|Q7YTG7_CAEEL;	11	9	24.5	3	7		1	1.679e-07	5.503e-07		1.361e-07		0	0.125	-0.125	0	0.198281	-0.198281
Q21832	Q21832	RNA-binding protein 8A OS=Caenorhabditis elegans GN=rnp-4 PE=1 SV=1	142	16139.9		11	4	35.2	3	3	2	2	3.333e-07	3.223e-07	4.262e-07	1.241e-06		0.4	0.4	0	0.561159	0.793834	-0.232675
Q20203	Q20203	Calsequestrin OS=Caenorhabditis elegans GN=csq-1 PE=1 SV=1	417	48404.3		11	5	10.3	5	2	2	1	4.459e-07	9.367e-08	2.91e-07	1.67e-07		0.285714	0.333333	-0.047619	0.394898	0.640657	-0.245759
Q9U2A8	RL37A	60S ribosomal protein L37a OS=Caenorhabditis elegans GN=rpl-43 PE=3 SV=3	91	10113.4		11	4	48.4	3	2	3	2	2.325e-06	1.468e-06	2.052e-06	4.986e-06		0.5	0.5	0	0.468814	0.772544	-0.30373
B2LHN1	B2LHN1_9POAL	ATP synthase subunit alpha (Fragment) OS=Luzula elegans GN=atp1 PE=3 SV=1	357	38418.1		11	7	15.1	3	3	1	3	4.258e-08	2.277e-08	5.82e-08	6.046e-07		0.25	0.5	-0.25	0.577496	0.963706	-0.38621
A3QMC5	A3QMC5	Ribosomal Protein, Large subunit OS=Caenorhabditis elegans GN=rpl-34 PE=1 SV=1	110	12692.2		11	4	32.7	4	4	1	2	9.178e-06	2.359e-06	8.954e-07	8.022e-06		0.2	0.333333	-0.133333	0.0888876	0.772758	-0.68387
A0A061AKU6	A0A061AKU6	Enoyl-CoA Hydratase OS=Caenorhabditis elegans GN=ech-9 PE=1 SV=1	422	49379	tr|O17762|O17762_CAEEL;	10	8	25.8		10				1.794e-06				#DIV/0!	0	#DIV/0!	#DIV/0!	0	#DIV/0!
O62317	O62317	Uncharacterized protein OS=Caenorhabditis elegans GN=CELE_M01G12.9 PE=1 SV=2	469	52843.1		10	11	41.4		10				1.194e-06				#DIV/0!	0	#DIV/0!	#DIV/0!	0	#DIV/0!
H2L0I8	H2L0I8	Uncharacterized protein OS=Caenorhabditis elegans GN=CELE_T04C4.1 PE=1 SV=1	955	106177		10	10	16.9		10				5.335e-07				#DIV/0!	0	#DIV/0!	#DIV/0!	0	#DIV/0!
H2KZG6	H2KZG6	Acyl CoA DeHydrogenase OS=Caenorhabditis elegans GN=acdh-1 PE=1 SV=1	427	47243.8		10	10	26.2		5	5			4.828e-07	1.153e-06			1	0	1	1	0	1
Q19086	Q19086	Dipeptidyl Peptidase Four (IV) family OS=Caenorhabditis elegans GN=dpf-4 PE=1 SV=2	643	71313.5		10	8	15.6		2	7			7.66e-08	4.056e-07			1	0	1	1	0	1
Q9N4Z7	Q9N4Z7	MeValonate Kinase OS=Caenorhabditis elegans GN=mvk-1 PE=1 SV=2	607	64259.3		10	6	14.3		4.28	3.64			3.413e-07	2.657e-07			1	0	1	1	0	1
Q9GZH2	RUVB2	RuvB-like 2 OS=Caenorhabditis elegans GN=ruvb-2 PE=1 SV=1	448	49393.8		10	8	23.2		5	4			4.665e-07	6.738e-07			1	0	1	1	0	1
Q19371	Q19371	Yeast SEC homolog OS=Caenorhabditis elegans GN=sec-24.1 PE=1 SV=1	1126	121370		10	7	9.5		5	4			1.448e-07	1.35e-07			1	0	1	1	0	1
Q9U1W1	Q9U1W1	TFG related OS=Caenorhabditis elegans GN=tfg-1 PE=1 SV=1	486	49852.8		10	3	10.1	4	3	3		6.885e-07	6.846e-07	3.45e-06			0.428571	0	0.428571	0.833635	0	0.833635
H2KY58	H2KY58	ALG-1 INteracting protein OS=Caenorhabditis elegans GN=ain-2 PE=1 SV=1	748	80063.3		10	8	11.9	1	6	2		1.053e-08	2.975e-07	3.717e-08			0.666667	0	0.666667	0.779245	0	0.779245
G5ECS9	G5ECS9	Carnitine Palmitoyl Transferase OS=Caenorhabditis elegans GN=cpt-2 PE=1 SV=2	646	72667.8		10	9	15.5	2.99	2.99	4		1.081e-07	1.972e-07	3.522e-07			0.572246	0	0.572246	0.765153	0	0.765153
Q9N302	Q9N302	Fatty Acid CoA Synthetase family OS=Caenorhabditis elegans GN=acs-13 PE=1 SV=1	719	79870.7	tr|V6CK48|V6CK48_CAEEL;tr|V6CLI5|V6CLI5_CAEEL;	10	6	12	2	4	4		7.669e-08	1.521e-07	2.204e-07			0.666667	0	0.666667	0.741863	0	0.741863
I7FN62	I7FN62	Rab-2 (Fragment) OS=Caenorhabditis elegans GN=unc-108 PE=2 SV=1	213	23629.8	tr|O01577|O01577_CAEEL;	10	8	46		6	3	1		1.083e-06	6.273e-07	4.084e-07		1	0.142857	0.857143	1	0.273837	0.726163
Q564Q1-2	GALE	Isoform a of UDP-glucose 4-epimerase OS=Caenorhabditis elegans GN=gale-1	347	37949.4	sp|Q564Q1|GALE_CAEEL;	10	5	25.9	1	5	3	1	4.778e-08	3.962e-07	3.396e-07	9.431e-08		0.75	0.166667	0.583333	0.876659	0.192269	0.684389
K8FDZ1	K8FDZ1	Uncharacterized protein OS=Caenorhabditis elegans GN=C07E3.3 PE=1 SV=1	1186	134715		10	7	8.9		7	1	1		2.875e-07	2.981e-08	1.327e-07		1	0.125	0.875	1	0.315802	0.684198
Q94246	Q94246	GEI-4 (Four) Interacting protein OS=Caenorhabditis elegans GN=gfi-1 PE=1 SV=1	2153	227922		10	10	6.5	1	5	3	1	2.667e-09	1.082e-07	5.892e-08	4.578e-08		0.75	0.166667	0.583333	0.956695	0.297311	0.659384
Q93535	Q93535	Uncharacterized protein OS=Caenorhabditis elegans GN=CELE_F20D1.3 PE=1 SV=2	463	50900.5		10	5	20.5	3	3	3		1.942e-07	2.018e-07	2.904e-07			0.5	0	0.5	0.599257	0	0.599257
H2L0Q1	H2L0Q1	Uncharacterized protein OS=Caenorhabditis elegans GN=CELE_ZK6.11 PE=1 SV=1	386	42513.4	tr|Q6EZG8|Q6EZG8_CAEEL;	10	6	19	3	3	2.5		2.473e-07	2.995e-07	3.033e-07			0.454545	0	0.454545	0.550854	0	0.550854
P43510	CPR6	Cathepsin B-like cysteine proteinase 6 OS=Caenorhabditis elegans GN=cpr-6 PE=1 SV=1	379	42357.2	tr|G8JY40|G8JY40_CAEEL;tr|Q8MQC6|Q8MQC6_CAEEL;	10	5	13.6	3	3	3	1	3.482e-07	2.853e-07	1.634e-06	1.199e-07		0.5	0.25	0.25	0.824337	0.295903	0.528433
Q18639	Q18639	DeHydrogenases, Short chain OS=Caenorhabditis elegans GN=dhs-18 PE=1 SV=1	293	31576.2		10	7	28.3	1.5	5.5	1		2.815e-07	8.363e-07	3.103e-07			0.4	0	0.4	0.524333	0	0.524333
P06582	HSP12	Heat shock protein Hsp-16.2 OS=Caenorhabditis elegans GN=hsp-16.2 PE=3 SV=1	145	16268.3		10	10	73.1	3	3	4		2.369e-06	2.799e-06	2.163e-06			0.571429	0	0.571429	0.477273	0	0.477273
O62106	IF6	Eukaryotic translation initiation factor 6 OS=Caenorhabditis elegans GN=eif-6 PE=3 SV=1	246	26363.5		10	5	24.8	2	5	2	1	2.796e-07	1.544e-06	7.56e-07	5.787e-07		0.5	0.166667	0.333333	0.730012	0.272624	0.457387
Q9XXA2	Q9XXA2	Microtubule End Binding Protein OS=Caenorhabditis elegans GN=ebp-2 PE=1 SV=1	299	33085.7		10	6	26.4	4	3	3		4.005e-07	3.464e-07	3.217e-07			0.428571	0	0.428571	0.445444	0	0.445444
D5MCQ2	D5MCQ2	SUPpressor OS=Caenorhabditis elegans GN=sup-26 PE=1 SV=1	380	44871.3	tr|D5MCQ3|D5MCQ3_CAEEL;tr|D5MCQ5|D5MCQ5_CAEEL;tr|D5MCQ6|D5MCQ6_CAEEL;tr|D5MCQ9|D5MCQ9_CAEEL;tr|Q21900|Q21900_CAEEL;	10	8	43.3	1	7	2		1.861e-07	7.576e-07	1.425e-07			0.666667	0	0.666667	0.433658	0	0.433658
G5EGK8	PP2A	Serine/threonine-protein phosphatase 2A catalytic subunit OS=Caenorhabditis elegans GN=let-92 PE=1 SV=1	318	36368.7		10	6	20.1	3	5	2		1.389e-07	5.217e-07	1.045e-07			0.4	0	0.4	0.429334	0	0.429334
P58798	ARPC4	Probable actin-related protein 2/3 complex subunit 4 OS=Caenorhabditis elegans GN=arx-6 PE=3 SV=1	169	19686.3		10	4	23.1	2	3	3	1	9.635e-07	1.284e-06	1.612e-06	3.434e-07		0.6	0.25	0.35	0.625898	0.211011	0.414886
Q9U2F5	Q9U2F5	TIA-1/TIAL RNA binding protein homolog OS=Caenorhabditis elegans GN=tiar-2 PE=1 SV=1	434	47428.6		10	7	20.7	1	8	1		3.348e-08	5.203e-07	1.951e-08			0.5	0	0.5	0.368183	0	0.368183
Q20719	NDUV2	Probable NADH dehydrogenase [ubiquinone] flavoprotein 2, mitochondrial OS=Caenorhabditis elegans GN=F53F4.10 PE=3 SV=1	239	26278.6		10	5	23	3	3	3	1	6.069e-07	5.063e-07	2.399e-06	3.871e-07		0.5	0.25	0.25	0.798097	0.433289	0.364809
P34462	VATD	V-type proton ATPase subunit D OS=Caenorhabditis elegans GN=vha-14 PE=3 SV=1	257	28840.3		10	5	28.8	2	1.99	4.99	1	2.648e-07	1.734e-07	1.205e-06	1.464e-07		0.713877	0.334448	0.379429	0.819839	0.457786	0.362053
P52275	TBB2	Tubulin beta-2 chain OS=Caenorhabditis elegans GN=tbb-2 PE=1 SV=1	450	50438.3		10	23	60.7	1	3	1.5	1.5	2.364e-07	1.061e-06	5.407e-07	6.442e-07		0.6	0.333333	0.266667	0.695792	0.377786	0.318006
A0A078BTL9	A0A078BTL9	NOT-Like (Yeast CCR4/NOT complex component) OS=Caenorhabditis elegans GN=ntl-11 PE=1 SV=1	616	72119	tr|Q9NA34|Q9NA34_CAEEL;	10	10	19	1.99	6.97	1		1.579e-07	5.729e-07	6.787e-08			0.334448	0	0.334448	0.300616	0	0.300616
O16249	O16249	Uncharacterized protein OS=Caenorhabditis elegans GN=CELE_F44E7.4 PE=1 SV=1	1067	120361	tr|Q8IA89|Q8IA89_CAEEL;tr|Q8MXK1|Q8MXK1_CAEEL;	10	9	9.6		1.99	5.99	1		3.88e-08	3.088e-07	9.538e-08		1	0.334448	0.665552	1	0.710836	0.289164
Q09285	AKAP1	KH domain-containing protein akap-1 OS=Caenorhabditis elegans GN=akap-1 PE=3 SV=2	867	96621.4		10	6	10.7	4	5	1		1.636e-07	1.515e-07	6.266e-08			0.2	0	0.2	0.276938	0	0.276938
H2L099-2	GCK1	Isoform b of Germinal center kinase 1 OS=Caenorhabditis elegans GN=gck-1	803	68926.7	sp|H2L099-4|GCK1_CAEEL;sp|H2L099|GCK1_CAEEL;tr|A0A0K3ASB9|A0A0K3ASB9_CAEEL;	10	7	16.1	2	6	1		7.779e-08	1.162e-07	2.472e-08			0.333333	0	0.333333	0.241147	0	0.241147
Q9NA74	Q9NA74	Uncharacterized protein OS=Caenorhabditis elegans GN=CELE_Y57A10A.26 PE=1 SV=1	269	30784.7		10	7	33.1	4	4	2		1.179e-06	6.268e-07	3.514e-07			0.333333	0	0.333333	0.229613	0	0.229613
G5EEH6	G5EEH6	Isovaleryl-CoA dehydrogenase OS=Caenorhabditis elegans GN=ivd-1 PE=1 SV=1	419	45721		10	5	15.5	2	2	4	2	2.395e-07	2.53e-07	1.245e-06	3.985e-07		0.666667	0.5	0.166667	0.838666	0.611665	0.227001
G5EG13	G5EG13	DeHydrogenases, Short chain OS=Caenorhabditis elegans GN=dhs-12 PE=1 SV=1	255	26654		10	7	37.6	1	2	6	1	1.183e-07	2.707e-07	2.05e-06	7.598e-07		0.857143	0.333333	0.52381	0.945441	0.737312	0.208129
Q19326	ASF1	Probable histone chaperone asf-1 OS=Caenorhabditis elegans GN=asf-1 PE=3 SV=2	275	31292.7		10	5	23.6	2.53	4.53	1		3.919e-07	7.845e-07	7.719e-08			0.283286	0	0.283286	0.164553	0	0.164553
A0A168H9W7	A0A168H9W7	Uncharacterized protein OS=Caenorhabditis elegans GN=lin-40 PE=1 SV=1	735	96676	tr|O61907|O61907_CAEEL;tr|Q76NP4|Q76NP4_CAEEL;tr|Q86S28|Q86S28_CAEEL;	10	7	14.7	2	7	1		4.391e-08	1.526e-07	6.771e-09			0.333333	0	0.333333	0.1336	0	0.1336
H2FLK8	H2FLK8	Plant Late Embryo Abundant (LEA) related OS=Caenorhabditis elegans GN=lea-1 PE=1 SV=1	1381	148229	tr|H2FLL1|H2FLL1_CAEEL;	10	60	47.1		0.98	5.91	1.97		2.948e-08	2.396e-07	2.123e-07		1	0.667797	0.332203	1	0.878071	0.121929
Q25AR8	Q25AR8	Uncharacterized protein OS=Caenorhabditis elegans GN=unc-61 PE=1 SV=2	465	53007.3	tr|Q8I4C9|Q8I4C9_CAEEL;tr|Q9U277|Q9U277_CAEEL;	10	7	16.5	2	7	1		1.666e-07	7.537e-07	1.958e-08			0.333333	0	0.333333	0.105167	0	0.105167
Q9N593	CDC27	Cell division cycle protein 27 homolog OS=Caenorhabditis elegans GN=mat-1 PE=1 SV=1	788	88690.5		10	8	10.7	4	5			1.218e-07	2.972e-07				0	0	0	0	0	0
G5EDQ4	G5EDQ4	CLE-1C protein OS=Caenorhabditis elegans GN=cle-1 PE=1 SV=1	650	121930	tr|G5EDV5|G5EDV5_CAEEL;tr|G5EF89|G5EF89_CAEEL;tr|G5EGA4|G5EGA4_CAEEL;tr|Q9U9K7|Q9U9K7_CAEEL;	10	8	14	8	2			4.524e-07	1.537e-07				0	0	0	0	0	0
H2KYZ6	H2KYZ6	FERM domain (Protein4.1-ezrin-radixin-moesin) family OS=Caenorhabditis elegans GN=frm-4 PE=1 SV=1	635	72804.2	tr|H2KYZ7|H2KYZ7_CAEEL;tr|Q95Q79|Q95Q79_CAEEL;	10	6	11.3	3	7			1.827e-07	3.535e-07				0	0	0	0	0	0
Q94215	Q94215	Galectin OS=Caenorhabditis elegans GN=lec-11 PE=1 SV=2	232	26691.5		10	3	19.8	4	5			2.774e-06	9.936e-07				0	0	0	0	0	0
Q9U2Q9	GSK3	Glycogen synthase kinase-3 OS=Caenorhabditis elegans GN=gsk-3 PE=1 SV=1	362	40964.2		10	8	29.6	3	6.99			3.051e-07	6.856e-07				0	0	0	0	0	0
Q95ZQ4-2	AAPK2	Isoform a of 5'-AMP-activated protein kinase catalytic subunit alpha-2 OS=Caenorhabditis elegans GN=aak-2	624	70579	sp|Q95ZQ4-3|AAPK2_CAEEL;sp|Q95ZQ4|AAPK2_CAEEL;	10	9	26	1	9			6.199e-08	5.749e-07				0	0	0	0	0	0
P54816-2	TBP7	Isoform b of Tat-binding homolog 7 OS=Caenorhabditis elegans GN=lex-1	1289	146708	sp|P54816-3|TBP7_CAEEL;sp|P54816|TBP7_CAEEL;	10	8	7.9	2	7			6.34e-08	3.848e-07				0	0	0	0	0	0
Q9U3Q0	Q9U3Q0	Mitochondrial Ribosomal Protein, Small OS=Caenorhabditis elegans GN=mrps-22 PE=1 SV=1	418	48359.8		10	7	16.7	4	4			2.227e-07	3.534e-07				0	0	0	0	0	0
H2L067	H2L067	Muscle EXcess OS=Caenorhabditis elegans GN=mex-3 PE=1 SV=1	443	45484.5	tr|Q94140|Q94140_CAEEL;tr|Q95R07|Q95R07_CAEEL;	10	8	34.5	7	3			1.464e-06	2.98e-07				0	0	0	0	0	0
G5EFX8	G5EFX8	NOT-Like (Yeast CCR4/NOT complex component) OS=Caenorhabditis elegans GN=ntl-3 PE=1 SV=1	701	78430.2		10	6	12.4	5	4			2.497e-07	2.645e-07				0	0	0	0	0	0
P52012	PPIL2	Peptidyl-prolyl cis-trans isomerase 4 OS=Caenorhabditis elegans GN=cyn-4 PE=1 SV=3	523	58641		10	8	20.7	2	8			5.027e-08	5.499e-07				0	0	0	0	0	0
G5EF02	G5EF02	PIP-1 OS=Caenorhabditis elegans GN=spn-4 PE=1 SV=1	351	39278.3		10	8	23.6	6	4			7.034e-07	2.734e-07				0	0	0	0	0	0
B5U8N2	B5U8N2	Reticulon-like protein OS=Caenorhabditis elegans GN=ret-1 PE=1 SV=1	494	62786.6	tr|G5ECZ2|G5ECZ2_CAEEL;tr|G5EDI2|G5EDI2_CAEEL;tr|Q7JLB1|Q7JLB1_CAEEL;	10	9	20.2			8	2			1.006e-06	6.37e-07		1	1	0	1	1	0
Q18841	Q18841	RFC (DNA replication factor) family OS=Caenorhabditis elegans GN=rfc-1 PE=1 SV=2	839	93303.6		10	9	13.8	1	9			3.596e-08	1.07e-06				0	0	0	0	0	0
Q9N3S4	Q9N3S4	RNP (RRM RNA binding domain) containing OS=Caenorhabditis elegans GN=rnp-6 PE=1 SV=1	749	81780.5		10	8	17.2	2	8			1.691e-07	5.943e-07				0	0	0	0	0	0
A5Z2S4	A5Z2S4	SAPS (Phosphatase associated) domain protein OS=Caenorhabditis elegans GN=saps-1 PE=1 SV=1	717	87288	tr|B2D6K9|B2D6K9_CAEEL;tr|Q18696|Q18696_CAEEL;	10	9	14.6	1	9			5.023e-08	3.976e-07				0	0	0	0	0	0
Q20060	SMC4	Structural maintenance of chromosomes protein 4 OS=Caenorhabditis elegans GN=smc-4 PE=1 SV=1	1549	176912		10	8	6.5	3	7			5.135e-08	1.363e-07				0	0	0	0	0	0
Q18033	Q18033	THO Complex (Transcription factor/nuclear export) subunit OS=Caenorhabditis elegans GN=thoc-2 PE=1 SV=4	1437	164640		10	8	6.2	2	8			3.232e-08	2.022e-07				0	0	0	0	0	0
G5EC78	G5EC78	UBiQuiLin OS=Caenorhabditis elegans GN=ubql-1 PE=1 SV=1	484	54196.4	tr|G5EFF7|G5EFF7_CAEEL;	10	7	24.2			6.95	2.98			1.459e-06	9.467e-07		1	1	0	1	1	0
Q95QY5	Q95QY5	Uncharacterized protein OS=Caenorhabditis elegans GN=C03B1.14 PE=1 SV=1	257	28394.7		10	6	28.4	3	7			3.874e-07	1.915e-06				0	0	0	0	0	0
H2KZE4	H2KZE4	Uncharacterized protein OS=Caenorhabditis elegans GN=C53B7.3 PE=1 SV=1	269	29179.9		10	4	16.7	2.98	4.98			2.029e-07	3.266e-07				0	0	0	0	0	0
Q09567	Q09567	Uncharacterized protein OS=Caenorhabditis elegans GN=CELE_F48E8.3 PE=1 SV=3	493	51894.1		10	9	22.5			9	1			1.023e-06	1.004e-07		1	1	0	1	1	0
Q20644	Q20644	Uncharacterized protein OS=Caenorhabditis elegans GN=CELE_F52B5.3 PE=1 SV=1	1425	162779		10	11	12.1	4	6			5.337e-08	1.811e-07				0	0	0	0	0	0
O44517	O44517	Uncharacterized protein OS=Caenorhabditis elegans GN=CELE_F56A11.5 PE=1 SV=1	340	38836.7		10	8	33.8	2	8			1.97e-07	5.588e-07				0	0	0	0	0	0
G5EDL4	G5EDL4	Uncharacterized protein OS=Caenorhabditis elegans GN=CELE_R05H10.3 PE=1 SV=1	591	68134		10	9	18.6	2	8			1.101e-07	3.879e-07				0	0	0	0	0	0
Q9NA71	Q9NA71	Uncharacterized protein OS=Caenorhabditis elegans GN=CELE_Y57A10A.31 PE=1 SV=2	1180	136715		10	9	8.6	7	3			2.452e-07	8.397e-08				0	0	0	0	0	0
Q2AAC0	Q2AAC0	Uncharacterized protein OS=Caenorhabditis elegans GN=CELE_Y71H2AM.3 PE=1 SV=1	483	54027.8		10	6	17.6	5	5			3.055e-07	3.566e-07				0	0	0	0	0	0
G5EC05	G5EC05	Uncharacterized protein OS=Caenorhabditis elegans GN=evl-14 PE=1 SV=1	1570	178290		10	12	9.8	2	8			1.766e-08	1.661e-07				0	0	0	0	0	0
Q17410	Q17410	Uncharacterized protein OS=Caenorhabditis elegans GN=lin-24 PE=1 SV=2	271	31326.6		10	7	28	1.99	7.97			3.309e-07	1.786e-06				0	0	0	0	0	0
Q20239	Q20239	Acid Alpha Glucosidase Relate OS=Caenorhabditis elegans GN=aagr-3 PE=1 SV=1	924	103943	tr|Q9U3F8|Q9U3F8_CAEEL;	10	8	10.9	1		7	2	2.658e-09		5.261e-07	2.313e-07		0.875	1	-0.125	0.994973	1	-0.00502687
P90795	GPDM	Probable glycerol-3-phosphate dehydrogenase, mitochondrial OS=Caenorhabditis elegans GN=T25G3.4 PE=3 SV=2	722	80972.8		10	8	11.2	1		8	1	2.513e-08		5.358e-07	7.45e-08		0.888889	1	-0.111111	0.955199	1	-0.0448006
O45060	O45060	Uncharacterized protein OS=Caenorhabditis elegans GN=C35B1.5 PE=1 SV=1	151	16990.7		10	4	25.8	2		5	3	7.152e-07		1.211e-05	2.248e-06		0.714286	1	-0.285714	0.944235	1	-0.0557652
Q9U299	XRN2	5'-3' exoribonuclease 2 homolog OS=Caenorhabditis elegans GN=xrn-2 PE=1 SV=2	975	110347		10	7	9.1	1	3	3	3	3.304e-08	4.969e-08	9.399e-08	2.565e-07		0.75	0.5	0.25	0.739904	0.837715	-0.0978112
Q21624-2	CORO	Isoform a of Coronin-like protein cor-1 OS=Caenorhabditis elegans GN=cor-1	605	67354.9	sp|Q21624|CORO_CAEEL;	10	7	15	4.98	1	2.99	1	2.601e-07	2.727e-08	2.347e-07	7.148e-08		0.375157	0.5	-0.124843	0.474333	0.723848	-0.249515
Q9U2F2	Q9U2F2	Carnitine Palmitoyl Transferase OS=Caenorhabditis elegans GN=cpt-1 PE=1 SV=3	779	89526.5		10	8	9.9	2	7		1	1.037e-07	3.285e-07		1.16e-07		0	0.125	-0.125	0	0.260967	-0.260967
P52821	RS25	40S ribosomal protein S25 OS=Caenorhabditis elegans GN=rps-25 PE=3 SV=1	117	13692.6	tr|A0A0M3KDT6|A0A0M3KDT6_ANISI;	10	3	22.2	5	2	2	1	2.559e-06	1.4e-06	1.176e-06	1.967e-06		0.285714	0.333333	-0.047619	0.314859	0.5842	-0.26934
Q8MXR3	Q8MXR3	Intracelllar PhosphoLipase A family OS=Caenorhabditis elegans GN=ipla-6 PE=1 SV=1	546	60653		10	8	17.9	1	7	1	1	2.3e-07	6.474e-07	3.306e-07	5.246e-06		0.5	0.125	0.375	0.589725	0.890148	-0.300423
Q23551-3	UNC22	Isoform c of Twitchin OS=Caenorhabditis elegans GN=unc-22	6619	712046	sp|Q23551-5|UNC22_CAEEL;	10	13	3.4	1	3		1	1.44e-09	7.354e-09		4.375e-09		0	0.25	-0.25	0	0.373007	-0.373007
Q9U2U0	Q9U2U0	U2AF splicing factor OS=Caenorhabditis elegans GN=uaf-2 PE=1 SV=1	285	30908.5		10	8	41.8	3	6		1	4.054e-07	4.441e-07		4.997e-07		0	0.142857	-0.142857	0	0.529455	-0.529455
Q17405	YQ02	Aminopeptidase-like protein AC3.5 OS=Caenorhabditis elegans GN=AC3.5 PE=1 SV=2	1090	111269	tr|H9G2W1|H9G2W1_CAEEL;	9	7	7.9	2		6		4.437e-08		3.164e-07			0.75	#DIV/0!	#DIV/0!	0.877013	#DIV/0!	#DIV/0!
Q2PJ68-2	SGK1	Isoform a of Serine/threonine-protein kinase sgk-1 OS=Caenorhabditis elegans GN=sgk-1	453	54382.9	sp|Q2PJ68|SGK1_CAEEL;	9	7	19		9				9.315e-07				#DIV/0!	0	#DIV/0!	#DIV/0!	0	#DIV/0!
Q19200	STO1	Stomatin-1 OS=Caenorhabditis elegans GN=sto-1 PE=3 SV=2	330	35905.3		9	9	37.6		8.98				1.366e-06				#DIV/0!	0	#DIV/0!	#DIV/0!	0	#DIV/0!
Q20990	Q20990	Uncharacterized protein OS=Caenorhabditis elegans GN=CELE_F58F9.3 PE=1 SV=2	322	36444.9		9	8	29.2		8				1.246e-06				#DIV/0!	0	#DIV/0!	#DIV/0!	0	#DIV/0!
P91253	GST7	Probable glutathione S-transferase 7 OS=Caenorhabditis elegans GN=gst-7 PE=3 SV=1	206	23124.9		9	5	25.2		1	7			1.797e-07	3.311e-06			1	0	1	1	0	1
Q9U2X0	ANM1	Protein arginine N-methyltransferase 1 OS=Caenorhabditis elegans GN=prmt-1 PE=1 SV=1	348	39835.7		9	8	28.2		1	8			5.482e-08	2.322e-06			1	0	1	1	0	1
D7SFI3	D7SFI3	Uncharacterized protein OS=Caenorhabditis elegans GN=C02D5.4 PE=1 SV=1	254	28615.6		9	7	36.6		2.5	4.5			4.854e-07	1.869e-06			1	0	1	1	0	1
G5EFJ3	G5EFJ3	Uncharacterized protein OS=Caenorhabditis elegans GN=C08E8.4 PE=1 SV=1	209	24413		9	8	33		7	2			4.156e-06	1.427e-06			1	0	1	1	0	1
Q19058	Q19058	MAO-C-like dehydratase domain OS=Caenorhabditis elegans GN=maoc-1 PE=1 SV=1	298	32772.7		9	6	27.2	2	2	4		2.067e-07	2.384e-07	2.698e-06			0.666667	0	0.666667	0.928839	0	0.928839
Q19126	Q19126	ATP Synthase B homolog OS=Caenorhabditis elegans GN=asb-2 PE=1 SV=1	305	35005.1		9	6	20.3	2	1	6		2.116e-07	2.694e-08	1.098e-06			0.75	0	0.75	0.838424	0	0.838424
P91001	CSN5	COP9 signalosome complex subunit 5 OS=Caenorhabditis elegans GN=csn-5 PE=1 SV=1	368	41090.4		9	5	19.6	1	5	3		4.934e-08	4.583e-07	2.472e-07			0.75	0	0.75	0.833614	0	0.833614
H2FLJ1	H2FLJ1	STomatin-Like OS=Caenorhabditis elegans GN=stl-1 PE=1 SV=1	324	35711.8		9	7	26.9	2	2	5		2.033e-07	1.471e-07	8.768e-07			0.714286	0	0.714286	0.811777	0	0.811777
Q09580-2	GUAA	Isoform a of Probable GMP synthase [glutamine-hydrolyzing] OS=Caenorhabditis elegans GN=gmps-1	743	82770.3	sp|Q09580-3|GUAA_CAEEL;sp|Q09580|GUAA_CAEEL;	9	6	10.6	1	6	2		2.109e-08	2.151e-07	8.309e-08			0.666667	0	0.666667	0.797562	0	0.797562
G5EE67	G5EE67	SKR-3 OS=Caenorhabditis elegans GN=skr-3 PE=1 SV=1	167	19003.4		9	3	32.3		4	4	1		1.143e-06	1.401e-06	3.316e-07		1	0.2	0.8	1	0.224875	0.775125
Q18359	NDUA5	Probable NADH dehydrogenase [ubiquinone] 1 alpha subcomplex subunit 5 OS=Caenorhabditis elegans GN=C33A12.1 PE=3 SV=1	150	17360.1		9	4	24.7	2	3	4		8.282e-07	1.198e-06	2.818e-06			0.666667	0	0.666667	0.772859	0	0.772859
Q20306	Q20306	ABC transporter, class F OS=Caenorhabditis elegans GN=abcf-3 PE=1 SV=1	712	80434.7		9	5	9.6	3	4	2		5.559e-08	1.31e-07	1.865e-07			0.4	0	0.4	0.770375	0	0.770375
O17621	O17621	Uncharacterized protein OS=Caenorhabditis elegans GN=C29F7.2 PE=1 SV=2	394	44981.7		9	5	16	1	4	2	1	2.611e-08	3.315e-07	9.31e-07	8.792e-08		0.666667	0.2	0.466667	0.97272	0.209623	0.763097
Q17880	Q17880	NADH dehydrogenase [ubiquinone] flavoprotein 1, mitochondrial OS=Caenorhabditis elegans GN=nuo-1 PE=1 SV=1	479	52548.4		9	5	9.8	2	4	3		7.781e-08	1.579e-07	2.017e-07			0.6	0	0.6	0.72162	0	0.72162
Q21233	Q21233	NADH dehydrogenase [ubiquinone] 1 alpha subcomplex subunit 10, mitochondrial OS=Caenorhabditis elegans GN=nuo-4 PE=1 SV=1	436	50955.9		9	4	9.6	1	4	3		1.547e-07	2.407e-07	3.665e-07			0.75	0	0.75	0.703185	0	0.703185
G5EBF4	G5EBF4	Uncharacterized protein OS=Caenorhabditis elegans GN=CELE_T28H10.3 PE=1 SV=1	462	53329.8		9	6	13	3	3	3		6.4e-07	4.037e-07	1.369e-06			0.5	0	0.5	0.681434	0	0.681434
Q966L5-2	SRRT	Isoform b of Serrate RNA effector molecule homolog OS=Caenorhabditis elegans GN=E01A2.2	529	80943.7	sp|Q966L5|SRRT_CAEEL;	9	9	26.1	1	6	2		7.887e-08	2.694e-07	1.513e-07			0.666667	0	0.666667	0.65734	0	0.65734
O18229-2	6PGL	Isoform b of Putative 6-phosphogluconolactonase OS=Caenorhabditis elegans GN=Y57G11C.3	257	30466.6	sp|O18229|6PGL_CAEEL;	9	4	20.6	2	3	3	1	1.987e-07	6.848e-07	8.055e-07	1.233e-07		0.6	0.25	0.35	0.802131	0.15258	0.649551
G5ECF4	G5ECF4	Kinesin-like protein OS=Caenorhabditis elegans GN=bmk-1 PE=1 SV=1	963	108503	tr|G5EGL7|G5EGL7_CAEEL;	9	8	14.8	1	6	1		1.711e-08	2.29e-07	2.407e-08			0.5	0	0.5	0.584507	0	0.584507
Q23629	DHTK1	Probable 2-oxoglutarate dehydrogenase E1 component DHKTD1 homolog, mitochondrial OS=Caenorhabditis elegans GN=ogdh-2 PE=3 SV=4	911	102937		9	6	8.8	4	1	4		1.244e-07	1.465e-08	1.676e-07			0.5	0	0.5	0.573973	0	0.573973
P51875	GNAO	Guanine nucleotide-binding protein G(o) subunit alpha OS=Caenorhabditis elegans GN=goa-1 PE=1 SV=3	354	40515.1		9	6	18.6	2	5	2		1.808e-07	4.73e-07	2.158e-07			0.5	0	0.5	0.544125	0	0.544125
O18178	2A51	Serine/threonine-protein phosphatase 2A regulatory subunit pptr-1 OS=Caenorhabditis elegans GN=pptr-1 PE=1 SV=4	542	61958.4		9	4	10.1	1	3	2	1	3.908e-08	1.689e-07	2.941e-07	8.846e-08		0.666667	0.25	0.416667	0.882706	0.343721	0.538985
Q94360	NDUS7	Probable NADH dehydrogenase [ubiquinone] iron-sulfur protein 7, mitochondrial OS=Caenorhabditis elegans GN=nduf-7 PE=3 SV=1	199	21952.3		9	5	31.7	4	3	2		1.357e-06	7.419e-07	1.534e-06			0.333333	0	0.333333	0.530612	0	0.530612
Q93244	CYSK1	Cysteine synthase 1 OS=Caenorhabditis elegans GN=cysl-1 PE=1 SV=2	341	35970.5		9	6	28.4		4	4	1		2.124e-07	6.58e-07	1.916e-07		1	0.2	0.8	1	0.474257	0.525743
Q20034	Q20034	Uncharacterized protein OS=Caenorhabditis elegans GN=CELE_F35D11.4 PE=1 SV=2	174	19633.1		9	6	38.5	1	6	2		5.086e-07	2.87e-06	5.073e-07			0.666667	0	0.666667	0.49936	0	0.49936
Q86NE0	Q86NE0	ASpartyl Protease OS=Caenorhabditis elegans GN=asp-2 PE=1 SV=1	429	68688	tr|Q86NE1|Q86NE1_CAEEL;	9	4	13.3	1	4	3	1	2.45e-08	2.487e-07	3.461e-07	2.162e-07		0.75	0.2	0.55	0.933891	0.465046	0.468845
Q21323	Q21323	RNP (RRM RNA binding domain) containing OS=Caenorhabditis elegans GN=rnp-3 PE=1 SV=1	217	24883.8		9	4	19.4	2	4	2		3.015e-07	6.3e-07	2.457e-07			0.5	0	0.5	0.449013	0	0.449013
Q9UAY9	Q9UAY9	RNA Polymerase I/III (A/C) shared subunit OS=Caenorhabditis elegans GN=rpac-40 PE=1 SV=2	366	41251.1		9	6	19.4	3	4	2		2.041e-07	4.59e-07	9.602e-08			0.4	0	0.4	0.319939	0	0.319939
Q9XXT5	Q9XXT5	LiPIN (Mammalian lipodystrophy associated) homolog OS=Caenorhabditis elegans GN=lpin-1 PE=1 SV=2	794	89680		9	7	13	3	4	1		1.252e-07	1.445e-07	4.663e-08			0.25	0	0.25	0.271373	0	0.271373
Q86S66-2	NACA	Isoform b of Nascent polypeptide-associated complex subunit alpha OS=Caenorhabditis elegans GN=icd-2	195	21843.1		9	10	69.7	2	3	2	1	1.058e-07	1.873e-07	2.63e-07	2.002e-07		0.5	0.25	0.25	0.713124	0.516645	0.196478
O61880	O61880	Uncharacterized protein OS=Caenorhabditis elegans GN=CELE_F59B1.2 PE=1 SV=1	161	17781.4		9	4	34.8	3	4	1		3.333e-06	2.12e-06	6.617e-07			0.25	0	0.25	0.165644	0	0.165644
Q20950	Q20950	Uncharacterized protein OS=Caenorhabditis elegans GN=CELE_F57F5.1 PE=1 SV=2	351	38393.3		9	6	19.9	1	1	6	1	6.588e-08	7.853e-08	1.442e-06	3.364e-07		0.857143	0.5	0.357143	0.95631	0.810739	0.14557
P34560-2	RMD1	Isoform b of Regulator of microtubule dynamics protein 1 OS=Caenorhabditis elegans GN=rmd-1	195	25930.1	sp|P34560|RMD1_CAEEL;	9	5	37.9	5	2	1		1.386e-06	7.484e-07	2.125e-07			0.166667	0	0.166667	0.132937	0	0.132937
G5EER0	G5EER0	Prion-like-(Q/N-rich)-domain-bearing protein OS=Caenorhabditis elegans GN=pqn-52 PE=1 SV=1	244	28792.4	tr|H2L044|H2L044_CAEEL;	9	5	19.3	3	2.5	0.5		6.381e-07	2.658e-07	6.613e-08			0.142857	0	0.142857	0.093904	0	0.093904
O16785	PARV	Paralyzed arrest at two-fold protein 6 OS=Caenorhabditis elegans GN=pat-6 PE=1 SV=1	375	43082.9		9	6	21.3	4	4	1		4.668e-07	3.663e-07	3.031e-08			0.2	0	0.2	0.0609724	0	0.0609724
Q9XWP7	Q9XWP7	Eukaryotic Initiation Factor OS=Caenorhabditis elegans GN=eif-3.j PE=1 SV=1	212	23062.3		9	5	29.2		1	5	2		5.17e-08	1.086e-06	8.135e-07		1	0.666667	0.333333	1	0.940245	0.059755
H2FLG9	H2FLG9	Glycine Rich Secreted Protein OS=Caenorhabditis elegans GN=grsp-2 PE=1 SV=1	305	25803.3	tr|H2L275|H2L275_CAEEL;tr|X5LX98|X5LX98_CAEEL;	9	3	36.1	1	2	5	1	1.016e-07	1.276e-07	7.387e-07	7.343e-07		0.833333	0.333333	0.5	0.879091	0.851955	0.0271358
Q9BIB8	Q9BIB8	IMportin Beta family OS=Caenorhabditis elegans GN=imb-1 PE=1 SV=3	896	98946.6		9	5	9.5	3	3	1	1	8.736e-08	9.086e-08	4.57e-08	4.664e-08		0.25	0.25	0	0.343454	0.3392	0.00425408
Q9NAH7	Q9NAH7	AMP-Activated Kinase Beta subunit OS=Caenorhabditis elegans GN=aakb-2 PE=1 SV=1	274	30793		9	8	35.8	1	8			4.389e-08	1.009e-06				0	0	0	0	0	0
O18191	APC1	Anaphase-promoting complex subunit 1 OS=Caenorhabditis elegans GN=mat-2 PE=1 SV=3	1505	169960		9	10	7.9	5	3			9.487e-08	1.459e-07				0	0	0	0	0	0
Q17624	Q17624	ARRestin Domain protein OS=Caenorhabditis elegans GN=arrd-25 PE=1 SV=1	584	64499		9	6	17.3	2	7			9.103e-08	5.467e-07				0	0	0	0	0	0
G5ED29	ATX2	Ataxin-2 homolog OS=Caenorhabditis elegans GN=atx-2 PE=1 SV=1	959	106245		9	19	32.6	1.5	2.49			1.249e-08	4.735e-08				0	0	0	0	0	0
G5EBH7	G5EBH7	CALUmenin (Calcium-binding protein) homolog OS=Caenorhabditis elegans GN=calu-1 PE=1 SV=1	314	36145.1		9	5	27.4			5.98	2.98			9.745e-07	8.9e-07		1	1	0	1	1	0
O62277	O62277	DAF-16/FOXO Controlled, germline Tumor affecting OS=Caenorhabditis elegans GN=dct-18 PE=1 SV=1	223	24437.5		9	6	40.4			7	2			3.797e-06	3.201e-07		1	1	0	1	1	0
Q09967	Q09967	EGG sterile (Unfertilizable) OS=Caenorhabditis elegans GN=egg-1 PE=1 SV=2	551	59814.8		9	5	15.1	7	2			3.164e-07	3.948e-08				0	0	0	0	0	0
H2L0I7	H2L0I7	Heavy chain, Unconventional Myosin OS=Caenorhabditis elegans GN=hum-8 PE=1 SV=2	1265	146794	tr|U4PBY2|U4PBY2_CAEEL;	9	8	8.2	1.5	6.5			3.859e-08	2.182e-07				0	0	0	0	0	0
O17695	HDA1	Histone deacetylase 1 OS=Caenorhabditis elegans GN=hda-1 PE=1 SV=1	461	52230.4		9	7	18.4	2	7			2.668e-07	5.731e-07				0	0	0	0	0	0
Q9NAL4-2	MED17	Isoform a of Mediator of RNA polymerase II transcription subunit 17 OS=Caenorhabditis elegans GN=mdt-17	664	77166.9	sp|Q9NAL4|MED17_CAEEL;	9	8	18.4	2	7			6.421e-08	3.17e-07				0	0	0	0	0	0
P34283-2	YKK6	Isoform a of Uncharacterized protein C02F5.6 OS=Caenorhabditis elegans GN=C02F5.6	419	51891	sp|P34283|YKK6_CAEEL;	9	7	19.6	1	8			5.299e-08	6.439e-07				0	0	0	0	0	0
P91400	P91400	Kinesin-like protein OS=Caenorhabditis elegans GN=klp-15 PE=1 SV=1	587	64207.3	tr|Q9NL41|Q9NL41_CAEEL;	9	10	21.6	5	2.5			2.593e-07	1.139e-07				0	0	0	0	0	0
P34653	PAN3	PAB-dependent poly(A)-specific ribonuclease subunit PAN3 OS=Caenorhabditis elegans GN=panl-3 PE=1 SV=3	632	71335.3		9	7	15	2	7			1.087e-07	2.848e-07				0	0	0	0	0	0
Q9U1X9	Q9U1X9	Ribosomal protein, Large subunit, Acidic (P1) OS=Caenorhabditis elegans GN=rla-2 PE=1 SV=1	110	10882.5		9	6	90	4	5			7.987e-06	3.353e-06				0	0	0	0	0	0
O01497	O01497	TYRosinase OS=Caenorhabditis elegans GN=tyr-4 PE=1 SV=1	751	82339.3		9	5	9.7			6	3			1.809e-07	2.014e-07		1	1	0	1	1	0
P34304	YKQ9	Uncharacterized protein C06E1.9 OS=Caenorhabditis elegans GN=C06E1.9 PE=4 SV=2	643	72489.9		9	7	10.7	2	7			1.439e-07	4.446e-07				0	0	0	0	0	0
P34438	YL58	Uncharacterized protein F44E2.8 OS=Caenorhabditis elegans GN=F44E2.8 PE=4 SV=2	242	27230.3		9	5	24	4	4			9.452e-07	7.052e-07				0	0	0	0	0	0
P91194	P91194	Uncharacterized protein OS=Caenorhabditis elegans GN=CELE_D2092.4 PE=1 SV=2	363	41192.2		9	6	28.1	1	8			1.116e-07	9.766e-07				0	0	0	0	0	0
G5EEZ1	G5EEZ1	Uncharacterized protein OS=Caenorhabditis elegans GN=CELE_W09G3.7 PE=1 SV=1	404	43666.7		9	6	20.5	3	4			7.949e-08	2.355e-07				0	0	0	0	0	0
G5EEN7	G5EEN7	Uncharacterized protein OS=Caenorhabditis elegans GN=CELE_Y39A1A.3 PE=1 SV=1	211	23453.1		9	5	34.1	3	6			4.965e-07	1.23e-06				0	0	0	0	0	0
Q9U284	Q9U284	Uncharacterized protein OS=Caenorhabditis elegans GN=CELE_Y48G10A.2 PE=1 SV=1	375	42372.9		9	7	17.6	5	4			7.974e-07	5.658e-07				0	0	0	0	0	0
Q9BKR5	Q9BKR5	Uncharacterized protein OS=Caenorhabditis elegans GN=CELE_Y82E9BR.18 PE=1 SV=2	921	105206		9	7	9.2	2	7			8.335e-08	3.601e-07				0	0	0	0	0	0
Q965Z4	Q965Z4	Uncharacterized protein OS=Caenorhabditis elegans GN=CELE_ZK105.1 PE=1 SV=1	186	21455.4		9	3	16.7	3	6			2.042e-06	2.209e-06				0	0	0	0	0	0
G5EDZ2	UMPS	Uridine 5'-monophosphate synthase OS=Caenorhabditis elegans GN=umps-1 PE=1 SV=1	497	54914.8		9	7	17.1			7	2			6.047e-07	2.168e-07		1	1	0	1	1	0
Q09436	MEX6	Zinc finger protein mex-6 OS=Caenorhabditis elegans GN=mex-6 PE=1 SV=3	467	52485.4		9	7	17.6	4	4			3.989e-07	1.805e-07				0	0	0	0	0	0
P41996	CPG2	Chondroitin proteoglycan-2 OS=Caenorhabditis elegans GN=cpg-2 PE=1 SV=3	524	53761.5		9	4	10.9	1	1	4	3	4.214e-08	4.455e-08	7.781e-07	8.473e-07		0.8	0.75	0.05	0.948625	0.950048	-0.00142286
P52013	CYP5	Peptidyl-prolyl cis-trans isomerase 5 OS=Caenorhabditis elegans GN=cyn-5 PE=1 SV=2	204	21967.5		9	4	20.1	1		5	3	6.606e-08		5.419e-06	2.509e-06		0.833333	1	-0.166667	0.987956	1	-0.0120436
Q20819	EFTS	Elongation factor Ts, mitochondrial OS=Caenorhabditis elegans GN=tsfm-1 PE=2 SV=1	316	34156.4		9	2	13.6	3	3	2	1	2.6e-07	2.178e-07	2.658e-07	2.397e-07		0.4	0.25	0.15	0.505515	0.523934	-0.018419
Q94051	CAV1	Caveolin-1 OS=Caenorhabditis elegans GN=cav-1 PE=2 SV=1	235	26328.6		9	8	40	1	7		1	7.624e-08	1.368e-06		1.407e-07		0	0.125	-0.125	0	0.0932591	-0.0932591
H2KYL8	H2KYL8	TropoNin T OS=Caenorhabditis elegans GN=tnt-3 PE=1 SV=1	1178	135429		9	7	8.5	3.98	3.99		0.99	1.109e-07	2.045e-07		2.667e-08		0	0.198795	-0.198795	0	0.11537	-0.11537
Q07749	ADF2	Actin-depolymerizing factor 2, isoform c OS=Caenorhabditis elegans GN=unc-60 PE=1 SV=1	152	17071.6		9	4	29.6	2		4	1	2.981e-07		2.114e-06	6.303e-07		0.666667	1	-0.333333	0.876415	1	-0.123585
G5EFE3	G5EFE3	Uncharacterized protein OS=Caenorhabditis elegans GN=CELE_H03A11.2 PE=1 SV=2	1218	138771		9	5	37.5	3	2	2	2	2.487e-07	1.472e-07	8.876e-08	2.85e-07		0.4	0.5	-0.1	0.263024	0.659417	-0.396393
Q9XUN9	TNNI3	Troponin I 3 OS=Caenorhabditis elegans GN=tni-3 PE=2 SV=1	260	29892.3		9	7	26.9	4	3	1	1	3.103e-06	5.863e-07	4.116e-07	1.371e-06		0.2	0.25	-0.05	0.117111	0.700455	-0.583343
O01804	O01804	Aspartate aminotransferase OS=Caenorhabditis elegans GN=got-2.1 PE=1 SV=3	419	46694.1		8	9	24.3			7.5				9.599e-07			1	#DIV/0!	#DIV/0!	1	#DIV/0!	#DIV/0!
G5ED21	G5ED21	DNA-directed RNA polymerase subunit OS=Caenorhabditis elegans GN=rpoa-1 PE=1 SV=1	1737	195463		8	8	5.5		8				1.281e-07				#DIV/0!	0	#DIV/0!	#DIV/0!	0	#DIV/0!
Q9N595	Q9N595	Elongator complex protein 1 OS=Caenorhabditis elegans GN=elpc-1 PE=1 SV=2	1250	142981		8	8	9.4		8				1.63e-07				#DIV/0!	0	#DIV/0!	#DIV/0!	0	#DIV/0!
Q22422	Q22422	Gon-2 Extragenic Modifier OS=Caenorhabditis elegans GN=gem-4 PE=1 SV=2	625	70352.6		8	8	17.8		7				5.094e-07				#DIV/0!	0	#DIV/0!	#DIV/0!	0	#DIV/0!
Q9NEL2-2	SSL1	Isoform b of Helicase ssl-1 OS=Caenorhabditis elegans GN=ssl-1	1882	269261	sp|Q9NEL2-4|SSL1_CAEEL;sp|Q9NEL2|SSL1_CAEEL;	8	8	4.7		7				1.153e-07				#DIV/0!	0	#DIV/0!	#DIV/0!	0	#DIV/0!
Q10038-2	VHP1	Isoform b of Tyrosine-protein phosphatase vhp-1 OS=Caenorhabditis elegans GN=vhp-1	606	71137.6	sp|Q10038|VHP1_CAEEL;	8	6	10.6		7.99				4.231e-07				#DIV/0!	0	#DIV/0!	#DIV/0!	0	#DIV/0!
G5EEW6	SIG7	Peptidyl-prolyl cis-trans isomerase sig-7 OS=Caenorhabditis elegans GN=sig-7 PE=1 SV=1	427	50501.2		8	8	26.2		8				8.649e-07				#DIV/0!	0	#DIV/0!	#DIV/0!	0	#DIV/0!
Q18559	Q18559	PolyKetide Synthase OS=Caenorhabditis elegans GN=pks-1 PE=1 SV=2	7752	866765		8	11	1.8	7		1		2.457e-08		2.671e-09			0.125	#DIV/0!	#DIV/0!	0.0980507	#DIV/0!	#DIV/0!
P32744	CLAS2	Protein CLASP-2 OS=Caenorhabditis elegans GN=cls-2 PE=1 SV=3	1020	112924	tr|K8ESK4|K8ESK4_CAEEL;	8	8	8.5		7		1		1.463e-07		1.007e-07		#DIV/0!	0.125	#DIV/0!	#DIV/0!	0.407692	#DIV/0!
O44150	O44150	Uncharacterized protein OS=Caenorhabditis elegans GN=C49A9.6 PE=1 SV=1	360	40730.7		8	7	22.5		8				1.067e-06				#DIV/0!	0	#DIV/0!	#DIV/0!	0	#DIV/0!
O45075	O45075	Uncharacterized protein OS=Caenorhabditis elegans GN=CELE_F53H1.4 PE=1 SV=3	1275	143356	tr|Q86MG4|Q86MG4_CAEEL;	8	8	9		8				2.55e-07				#DIV/0!	0	#DIV/0!	#DIV/0!	0	#DIV/0!
O62020	O62020	Uncharacterized protein OS=Caenorhabditis elegans GN=lin-66 PE=1 SV=1	627	68869.7		8	8	18.3		7.97				4.069e-07				#DIV/0!	0	#DIV/0!	#DIV/0!	0	#DIV/0!
Q9U2K8	Q9U2K8	ABC transporter, class E OS=Caenorhabditis elegans GN=abce-1 PE=1 SV=1	610	69132.4		8	9	17.5		4	4			3.098e-07	4.415e-07			1	0	1	1	0	1
O02266	O02266	ALdehyde deHydrogenase OS=Caenorhabditis elegans GN=alh-7 PE=1 SV=2	493	53161.1		8	7	18.1		1	7			4.012e-08	7.832e-07			1	0	1	1	0	1
Q22516	CHD3	Chromodomain-helicase-DNA-binding protein 3 homolog OS=Caenorhabditis elegans GN=chd-3 PE=2 SV=2	1787	205648		8	9	6.7		6	1			7.113e-08	7.391e-09			1	0	1	1	0	1
Q9GRZ1	Q9GRZ1	Microtubule End Binding Protein OS=Caenorhabditis elegans GN=ebp-1 PE=1 SV=1	316	34922.4		8	7	38.6		6	2			5.08e-07	1.368e-07			1	0	1	1	0	1
Q93930	Q93930	PeRoXisome assembly factor OS=Caenorhabditis elegans GN=prx-14 PE=1 SV=1	258	28210.3		8	7	43.8		5	2			7.239e-07	1.576e-07			1	0	1	1	0	1
Q22352	Q22352	Uncharacterized protein OS=Caenorhabditis elegans GN=CELE_T08H10.1 PE=1 SV=2	333	37381.5		8	6	19.5		1	6			4.655e-08	1.881e-06			1	0	1	1	0	1
Q09657	Q09657	Uncharacterized protein OS=Caenorhabditis elegans GN=CELE_ZK1320.9 PE=1 SV=1	472	51463.4		8	5	12.5	1	2	5		8.57e-08	1.002e-07	1.04e-06			0.833333	0	0.833333	0.92387	0	0.92387
G5ECU1	SKR1	Skp1-related protein OS=Caenorhabditis elegans GN=skr-1 PE=1 SV=1	176	20056.1		8	5	39.8	2	2	4		3.038e-07	5.832e-07	1.71e-06			0.666667	0	0.666667	0.849141	0	0.849141
P30632	ASNA	ATPase asna-1 OS=Caenorhabditis elegans GN=asna-1 PE=1 SV=1	342	37619.7		8	6	27.5	1	4	3		1.145e-07	6.562e-07	5.319e-07			0.75	0	0.75	0.822865	0	0.822865
Q27464	G6PD	Glucose-6-phosphate 1-dehydrogenase OS=Caenorhabditis elegans GN=gspd-1 PE=3 SV=1	522	60320.8		8	7	15.9		4	3	1		2.511e-07	3.01e-07	9.925e-08		1	0.2	0.8	1	0.283288	0.716712
P91856	SERC	Probable phosphoserine aminotransferase OS=Caenorhabditis elegans GN=F26H9.5 PE=3 SV=1	370	41083.8		8	5	15.1		2	5	1		1.838e-07	6.343e-07	7.425e-08		1	0.333333	0.666667	1	0.287735	0.712265
Q17335-2	ADHX	Isoform b of Alcohol dehydrogenase class-3 OS=Caenorhabditis elegans GN=H24K24.3	386	41373.8	sp|Q17335|ADHX_CAEEL;	8	5	12.8		2	5	1		1.665e-07	5.087e-07	9.294e-08		1	0.333333	0.666667	1	0.358233	0.641767
Q22021	ATPK	Putative ATP synthase subunit f, mitochondrial OS=Caenorhabditis elegans GN=R53.4 PE=3 SV=1	153	18773.6		8	3	19	2	2	4		4.709e-07	3.924e-07	7.908e-07			0.666667	0	0.666667	0.626773	0	0.626773
Q07085	EST2	Esterase CM06B1 OS=Caenorhabditis elegans GN=F13H6.3 PE=3 SV=3	554	61947.6		8	6	13.4	1	6	1		2.057e-08	2.352e-07	2.841e-08			0.5	0	0.5	0.580033	0	0.580033
Q9BMU4	Q9BMU4	ATLastiN (Endoplasmic reticulum GTPase) related OS=Caenorhabditis elegans GN=atln-1 PE=1 SV=1	573	64838.5		8	4	10.1	1.98	2.98	1.98		9.058e-08	1.671e-07	1.03e-07			0.5	0	0.5	0.53208	0	0.53208
Q93716	Q93716	Cleavage Factor IM (CFIm) homolog OS=Caenorhabditis elegans GN=cfim-1 PE=1 SV=1	227	25954.2		8	4	25.1	2	4	2		2.186e-07	9.904e-07	2.278e-07			0.5	0	0.5	0.510305	0	0.510305
I2HAF5	I2HAF5	Bypass of Response to Pheromone in yeast OS=Caenorhabditis elegans GN=brp-1 PE=1 SV=1	515	63423.8	tr|I2HAF6|I2HAF6_CAEEL;tr|Q9N5W1|Q9N5W1_CAEEL;tr|Q9U1S2|Q9U1S2_CAEEL;	8	5	10.9	3.96	0.99	1.98		1.223e-07	2.986e-08	1.24e-07			0.333333	0	0.333333	0.503451	0	0.503451
Q17432	Q17432	Uncharacterized protein OS=Caenorhabditis elegans GN=B0035.3 PE=1 SV=1	203	22158.1		8	5	30	1	6	1		3.531e-07	1.3e-06	3.148e-07			0.5	0	0.5	0.471328	0	0.471328
P28548-2	CSK2B	Isoform b of Casein kinase II subunit beta OS=Caenorhabditis elegans GN=kin-10	235	26472.7	sp|P28548|CSK2B_CAEEL;	8	5	34.6	1	6	1		2.24e-07	2.435e-06	1.874e-07			0.5	0	0.5	0.455518	0	0.455518
O02225	O02225	GLutamiNe synthetase (Glutamate-ammonia ligase) OS=Caenorhabditis elegans GN=gln-6 PE=1 SV=1	368	41473.2		8	4	11.4	2	2	1		3.224e-07	3.226e-07	2.582e-07			0.333333	0	0.333333	0.444712	0	0.444712
Q09444	UBH4	Probable ubiquitin carboxyl-terminal hydrolase ubh-4 OS=Caenorhabditis elegans GN=ubh-4 PE=3 SV=2	321	37186.7		8	5	18.4	2	5	1		3.109e-07	7.741e-07	2.239e-07			0.333333	0	0.333333	0.418661	0	0.418661
P34546	VATL2	V-type proton ATPase 16 kDa proteolipid subunit 2/3 OS=Caenorhabditis elegans GN=vha-2 PE=2 SV=2	161	16434.6		8	3	24.2	2	3	2	1	1.575e-06	3.457e-06	2.324e-06	1.356e-06		0.5	0.25	0.25	0.59605	0.281737	0.314313
B6VQ59	B6VQ59	Uncharacterized protein OS=Caenorhabditis elegans GN=CELE_F11C1.5 PE=1 SV=1	1818	151973	tr|Q19346|Q19346_CAEEL;tr|Q7JMA4|Q7JMA4_CAEEL;	8	8	7.2	2.98	1.99	1.99		4.748e-08	3.296e-08	2.141e-08			0.400402	0	0.400402	0.310785	0	0.310785
Q9NA26	VPS28	Vacuolar protein sorting-associated protein 28 homolog OS=Caenorhabditis elegans GN=vps-28 PE=1 SV=1	210	24260.2		8	4	29.5	1	6	1		1.735e-07	1.135e-06	6.648e-08			0.5	0	0.5	0.277023	0	0.277023
A7DTF0	A7DTF0	MRG (Mortality factor-Related Gene) related OS=Caenorhabditis elegans GN=mrg-1 PE=1 SV=1	337	38352.6	tr|Q9XWW2|Q9XWW2_CAEEL;	8	5	18.5	1	5	1		6.96e-08	5.864e-07	2.648e-08			0.5	0	0.5	0.275604	0	0.275604
P91859-3	MAP11	Isoform c of Microtubule-associated protein homolog maph-1.1 OS=Caenorhabditis elegans GN=maph-1.1	877	92433.4	sp|P91859-4|MAP11_CAEEL;sp|P91859|MAP11_CAEEL;	8	11	22.5		1	5	2		3.484e-08	2.04e-07	1.557e-07		1	0.666667	0.333333	1	0.817151	0.182849
M1ZJ62	M1ZJ62	Protein Up-regulated in Daf-2(Gf) OS=Caenorhabditis elegans GN=pud-4 PE=1 SV=1	162	16968.7	tr|M1ZMJ3|M1ZMJ3_CAEEL;	8	5	35.1	2	5	1		1.063e-06	2.565e-06	2.219e-07			0.333333	0	0.333333	0.172698	0	0.172698
P90994	DJ11	Glutathione-independent glyoxalase DJR-1.1 OS=Caenorhabditis elegans GN=djr-1.1 PE=1 SV=1	187	19710.7		8	5	38.5	1	1	5	1	1.398e-07	1.149e-07	1.476e-06	3.357e-07		0.833333	0.5	0.333333	0.913479	0.745007	0.168473
G5EEF6	G5EEF6	ALP/Enigma encoding OS=Caenorhabditis elegans GN=alp-1 PE=1 SV=1	771	157756	tr|G5EEL1|G5EEL1_CAEEL;tr|G5EFG1|G5EFG1_CAEEL;tr|G5EFL5|G5EFL5_CAEEL;	8	5	11.9	2.97	3.97	0.99		7.634e-08	1.281e-07	1.312e-08			0.25	0	0.25	0.146658	0	0.146658
G5ECU5	G5ECU5	Uncharacterized protein OS=Caenorhabditis elegans GN=CELE_F44E5.4 PE=1 SV=1	645	70777.9		8	8	22	0.5	4	0.5	0.5	6.48e-08	2.064e-07	2.945e-08	4.277e-08		0.5	0.111111	0.388889	0.312467	0.17165	0.140817
P31161	SODM1	Superoxide dismutase [Mn] 1, mitochondrial OS=Caenorhabditis elegans GN=sod-2 PE=1 SV=1	221	24575.7		8	4	15.8		2	3	3		4.419e-07	1.76e-06	2.893e-06		1	0.6	0.4	1	0.867492	0.132508
Q8IU00	Q8IU00	PUF (Pumilio/FBF) domain-containing OS=Caenorhabditis elegans GN=puf-11 PE=1 SV=1	505	57203.1		8	9	24.8	3	4	1		1.773e-07	1.849e-07	2.684e-08			0.25	0	0.25	0.131478	0	0.131478
O02267	O02267	Uncharacterized protein OS=Caenorhabditis elegans GN=CELE_F45H10.3 PE=1 SV=1	168	18469.4		8	6	47.6		1	5	1		1.146e-07	1.932e-06	7.925e-07		1	0.5	0.5	1	0.873663	0.126337
P34629	AMPL	Leucine aminopeptidase 1 OS=Caenorhabditis elegans GN=lap-1 PE=1 SV=1	491	52560.2		8	6	17.3		1	4	3		8.711e-08	1.064e-06	9.133e-07		1	0.75	0.25	1	0.912926	0.0870743
Q9N5Y2	TECR	Probable very-long-chain enoyl-CoA reductase art-1 OS=Caenorhabditis elegans GN=art-1 PE=3 SV=1	308	35177.5		8	5	12.7	1	2	3	2	1.142e-07	1.58e-07	1.061e-06	8.855e-07		0.75	0.5	0.25	0.902825	0.848586	0.0542386
P90860	P90860	Uncharacterized protein OS=Caenorhabditis elegans GN=CELE_F36A2.7 PE=1 SV=1	167	19563.2		8	4	31.7	1	1	3	3	8.645e-08	7.574e-08	4.91e-06	1.453e-06		0.75	0.75	0	0.982698	0.950456	0.0322418
Q20062	Q20062	Mitochondrial Associated RiBonuclease homolog OS=Caenorhabditis elegans GN=marb-1 PE=1 SV=1	199	21889.7		8	5	28.6		1	5	2		7.018e-08	5.527e-06	2.293e-06		1	0.666667	0.333333	1	0.970303	0.0296973
P55956	ASP3	Aspartic protease 3 OS=Caenorhabditis elegans GN=asp-3 PE=1 SV=3	398	43479.3		8	6	25.6			6	2			7.497e-07	1.242e-07		1	1	0	1	1	0
G5EDL3	G5EDL3	Aurora/Ipl1 Related kinase OS=Caenorhabditis elegans GN=air-1 PE=1 SV=1	326	37188.5		8	5	26.7	3	4			5.311e-07	7.983e-07				0	0	0	0	0	0
Q19520	Q19520	Chromosome Transmission Fidelity factor homolog OS=Caenorhabditis elegans GN=ctf-4 PE=1 SV=1	1101	123164		8	6	8.4	3	5			1.127e-07	7.364e-08				0	0	0	0	0	0
C1P629	C1P629	Cleavage Factor IM (CFIm) homolog OS=Caenorhabditis elegans GN=cfim-2 PE=1 SV=1	491	54015.1		8	6	18.3	1.98	5.95			6.385e-08	5.238e-07				0	0	0	0	0	0
Q94216	Q94216	DNaJ domain (Prokaryotic heat shock protein) OS=Caenorhabditis elegans GN=dnj-11 PE=1 SV=1	589	69532.8		8	7	16	3	4			1.316e-07	3.793e-07				0	0	0	0	0	0
Q95XU3	Q95XU3	E3 ubiquitin-protein ligase OS=Caenorhabditis elegans GN=wwp-1 PE=1 SV=2	792	90795.7		8	7	15.9	2	5.96			1.139e-08	2.905e-07				0	0	0	0	0	0
O01767	O01767	EGG sterile (Unfertilizable) OS=Caenorhabditis elegans GN=egg-4 PE=1 SV=1	753	86118.7	tr|O61789|O61789_CAEEL;	8	7	11.4	5	3			2.629e-07	1.355e-07				0	0	0	0	0	0
P34529	DCR1	Endoribonuclease dcr-1 OS=Caenorhabditis elegans GN=dcr-1 PE=1 SV=3	1910	218844		8	10	7.9	2	6			2.06e-08	7.493e-08				0	0	0	0	0	0
Q19478	Q19478	Fatty Acid/Retinol binding protein OS=Caenorhabditis elegans GN=far-3 PE=1 SV=1	189	20946.2		8	6	40.2			6	2			6.491e-06	1.504e-06		1	1	0	1	1	0
P34328	HSP10	Heat shock protein Hsp-12.2 OS=Caenorhabditis elegans GN=hsp-12.2 PE=3 SV=1	110	12275.3		8	5	53.6	3	5			2.487e-06	7.52e-06				0	0	0	0	0	0
Q20502	HUTH1	Histidine ammonia-lyase OS=Caenorhabditis elegans GN=haly-1 PE=1 SV=1	677	74785.8		8	6	10.2			7	1			6.03e-07	1.8e-07		1	1	0	1	1	0
P09588	H2A	Histone H2A OS=Caenorhabditis elegans GN=his-3 PE=1 SV=2	127	13446.5	tr|J7S164|J7S164_CAEEL;tr|J7SA65|J7SA65_CAEEL;tr|Q27485|Q27485_CAEEL;	8	5	41.7	4	4			8.855e-07	1.446e-06				0	0	0	0	0	0
A0A131MBF9	A0A131MBF9	IMportin Beta family OS=Caenorhabditis elegans GN=imb-2 PE=1 SV=1	889	99828.1	tr|O62332|O62332_CAEEL;	8	7	9.6	1	7			2.649e-08	2.729e-07				0	0	0	0	0	0
O17643	O17643	Isocitrate dehydrogenase [NADP] OS=Caenorhabditis elegans GN=idh-2 PE=1 SV=1	435	49140.1		8	7	18.4			6.5	0.5			1.051e-06	7.928e-08		1	1	0	1	1	0
P17140-2	CO4A2	Isoform b of Collagen alpha-2(IV) chain OS=Caenorhabditis elegans GN=let-2	1759	168169	sp|P17140|CO4A2_CAEEL;	8	7	4.2	6	2			1.441e-07	5.386e-08				0	0	0	0	0	0
Q21307-2	MEK1	Isoform b of Dual specificity mitogen-activated protein kinase kinase mek-1 OS=Caenorhabditis elegans GN=mek-1	300	39485.4	sp|Q21307|MEK1_CAEEL;	8	7	28.3	1	6			1.153e-07	9.913e-07				0	0	0	0	0	0
P34808-2	KTNA1	Isoform b of Meiotic spindle formation protein mei-1 OS=Caenorhabditis elegans GN=mei-1	475	51833.2	sp|P34808|KTNA1_CAEEL;	8	4	10.8	3	5			2.213e-07	3.884e-07				0	0	0	0	0	0
Q20048	Q20048	MaLonyl CoA Decarboxylase OS=Caenorhabditis elegans GN=mlcd-1 PE=1 SV=2	442	50266.9		8	7	18.8	3	5			2.722e-07	3.373e-07				0	0	0	0	0	0
Q18785	MIF2	MIF-like protein mif-2 OS=Caenorhabditis elegans GN=mif-2 PE=3 SV=1	120	15276.3	tr|G3MU38|G3MU38_CAEEL;	8	6	47.5			5	2			4.266e-06	2.231e-06		1	1	0	1	1	0
Q9N363	Q9N363	mRNA DeCAPping enzyme OS=Caenorhabditis elegans GN=dcap-1 PE=1 SV=1	332	36615.8		8	7	30.1	3	5			8.544e-07	1.811e-06				0	0	0	0	0	0
B3GWA1	B3GWA1	NONO (Conserved nuclear protein, aka PSF) homolog OS=Caenorhabditis elegans GN=nono-1 PE=1 SV=1	562	59912.5		8	9	14.8	2.98	4.96			2.364e-07	2.811e-07				0	0	0	0	0	0
P34343	NU133	Nuclear pore complex protein 15 OS=Caenorhabditis elegans GN=npp-15 PE=3 SV=4	1129	128433		8	5	5.7	3	5			8.94e-08	1.948e-07				0	0	0	0	0	0
O61931	ERGO1	Piwi-like protein ergo-1 OS=Caenorhabditis elegans GN=ergo-1 PE=1 SV=2	1121	126920		8	5	7.8	3.98	3.98			8.567e-08	5.896e-08				0	0	0	0	0	0
G5EET8	G5EET8	Protein Up-regulated in Daf-2(Gf) OS=Caenorhabditis elegans GN=pud-1.2 PE=1 SV=1	151	17209.5		8	3	28.5			4	2			2.771e-06	3.055e-06		1	1	0	1	1	0
Q10950	YMP6	Putative methyltransferase B0361.6 OS=Caenorhabditis elegans GN=B0361.6 PE=3 SV=1	378	43107.5		8	4	11.6	4	3			4.568e-07	4.535e-07				0	0	0	0	0	0
O61711	O61711	RNP (RRM RNA binding domain) containing OS=Caenorhabditis elegans GN=rnp-8 PE=1 SV=1	583	64745.8		8	7	15.1	6	2			2.739e-07	7.238e-08				0	0	0	0	0	0
Q18276	Q18276	SaPosin-like Protein family OS=Caenorhabditis elegans GN=spp-10 PE=1 SV=3	429	27327	tr|Q4JFH6|Q4JFH6_CAEEL;	8	6	26.9			7	1			7.256e-07	1.17e-07		1	1	0	1	1	0
C2BR94	C2BR94	THO Complex (Transcription factor/nuclear export) subunit OS=Caenorhabditis elegans GN=thoc-5 PE=1 SV=1	599	68427.1	tr|H2L0N5|H2L0N5_CAEEL;	8	8	18.4	2	6			8.713e-08	3.503e-07				0	0	0	0	0	0
P34475	TBG	Tubulin gamma chain OS=Caenorhabditis elegans GN=tbg-1 PE=2 SV=1	444	50022.8		8	7	25.2	3	5			3.293e-07	4.293e-07				0	0	0	0	0	0
P37164	RS27A_CAEBR	Ubiquitin-like protein 1-40S ribosomal protein S27a OS=Caenorhabditis briggsae GN=ubl-1 PE=1 SV=2	163	18122.6	sp|P37165|RS27A_CAEEL;	8	2	23.3	4	3			1.38e-06	1.011e-06				0	0	0	0	0	0
Q8ITY6	Q8ITY6	Uncharacterized protein OS=Caenorhabditis elegans GN=C50D2.9 PE=1 SV=3	405	45191.2		8	7	16	1	7			5.957e-08	6.204e-07				0	0	0	0	0	0
Q19064	Q19064	Uncharacterized protein OS=Caenorhabditis elegans GN=CELE_E04F6.9 PE=1 SV=1	128	13722.2		8	5	57.8			5	3			4.026e-06	2.075e-06		1	1	0	1	1	0
O01756	O01756	Uncharacterized protein OS=Caenorhabditis elegans GN=CELE_F55A12.5 PE=1 SV=2	835	94231.4		8	6	10.5	2	6			6.809e-08	1.876e-07				0	0	0	0	0	0
C6KRI9	C6KRI9	Uncharacterized protein OS=Caenorhabditis elegans GN=CELE_T28C6.7 PE=1 SV=1	2300	265129	tr|Q22847|Q22847_CAEEL;tr|X5M5W2|X5M5W2_CAEEL;tr|X5M900|X5M900_CAEEL;	8	6	3.7	1	5			7.642e-09	3.273e-08				0	0	0	0	0	0
Q9TYT8	Q9TYT8	Uncharacterized protein OS=Caenorhabditis elegans GN=CELE_W05F2.3 PE=1 SV=1	222	24717.2		8	4	23.9	4	4			7.91e-07	7.103e-07				0	0	0	0	0	0
Q9NEM5	Q9NEM5	Uncharacterized protein OS=Caenorhabditis elegans GN=CELE_Y111B2A.3 PE=1 SV=1	718	82746.2		8	7	11.6	2	6			5.549e-08	2.463e-07				0	0	0	0	0	0
Q95Y28	Q95Y28	Uncharacterized protein OS=Caenorhabditis elegans GN=CELE_Y34B4A.9 PE=1 SV=1	225	25319.8		8	3	18.7	2	6			1.031e-07	6.32e-07				0	0	0	0	0	0
Q9XTU8	Q9XTU8	Uncharacterized protein OS=Caenorhabditis elegans GN=CELE_Y49E10.4 PE=1 SV=1	436	48823		8	6	17.7	2	6			5.7e-08	3.331e-07				0	0	0	0	0	0
G4SPY0	G4SPY0	Uncharacterized protein OS=Caenorhabditis elegans GN=CELE_Y71G10AL.1 PE=1 SV=2	678	75770.1	tr|G4SPY1|G4SPY1_CAEEL;	8	7	9	4	4			2.148e-07	3.153e-07				0	0	0	0	0	0
Q19731	Q19731	Uncharacterized protein OS=Caenorhabditis elegans GN=ekl-1 PE=1 SV=1	606	70266.3		8	6	13.5	2	6			7.698e-08	4.446e-07				0	0	0	0	0	0
H2KZR3	H2KZR3	Uncharacterized protein OS=Caenorhabditis elegans GN=unc-96 PE=1 SV=1	418	46743.1	tr|O76566|O76566_CAEEL;	8	7	27.9	4	4			4.01e-07	3.444e-07				0	0	0	0	0	0
Q9TYW1	Q9TYW1	Vacuolar H ATPase OS=Caenorhabditis elegans GN=vha-19 PE=1 SV=1	451	49703.4		8	6	19.3	4	4			6.2e-07	3.878e-07				0	0	0	0	0	0
O76384	O76384	Yeast MMS related OS=Caenorhabditis elegans GN=mms-19 PE=1 SV=2	922	105590		8	5	7.2	3	5			7.361e-08	1.897e-07				0	0	0	0	0	0
G5EDV7	G5EDV7	Uncharacterized protein OS=Caenorhabditis elegans GN=CELE_Y53H1B.2 PE=1 SV=1	222	25769		8	4	18.9	1		5	2	9.223e-08		1.824e-06	1.704e-06		0.833333	1	-0.166667	0.951869	1	-0.048131
Q20025	PROF2	Profilin-2 OS=Caenorhabditis elegans GN=pfn-2 PE=2 SV=3	131	14271.3		8	5	50.4	1		5	2	2.147e-07		2.954e-06	4.856e-06		0.833333	1	-0.166667	0.932244	1	-0.0677565
Q9U332	RL31	60S ribosomal protein L31 OS=Caenorhabditis elegans GN=rpl-31 PE=3 SV=1	122	14288.6		8	3	15.6	2	2.5	1	2	1.792e-06	1.693e-06	3.296e-06	4.346e-06		0.333333	0.444444	-0.111111	0.647799	0.719656	-0.0718568
O45346	O45346	Uncharacterized protein OS=Caenorhabditis elegans GN=osm-11 PE=1 SV=1	189	20769.1		8	4	37	2		4	1	1.668e-07		1.556e-06	6.588e-07		0.666667	1	-0.333333	0.903181	1	-0.0968191
Q23680	VATF	Probable V-type proton ATPase subunit F OS=Caenorhabditis elegans GN=vha-9 PE=3 SV=1	121	13339.9		8	4	42.1	1		4.99	1	5.141e-07		3.713e-06	1.574e-06		0.833055	1	-0.166945	0.87838	1	-0.12162
Q20456	Q20456	Heavy chain, Unconventional Myosin OS=Caenorhabditis elegans GN=hum-4 PE=1 SV=5	2581	293119	tr|S6F568|S6F568_CAEEL;	8	6	3.1	1	5.94		1	1.223e-08	7.704e-08		1.892e-08		0	0.144092	-0.144092	0	0.197165	-0.197165
P08898	H3	Histone H3 OS=Caenorhabditis elegans GN=his-2 PE=1 SV=4	136	12375.8	sp|Q10453|H331_CAEEL;sp|Q9U281|H332_CAEEL;tr|A0A075IKI2|A0A075IKI2_9NEOP;tr|A0A075IMM6|A0A075IMM6_9NEOP;tr|A0A096XEI4|A0A096XEI4_9GAST;tr|A0A0K0KFR0|A0A0K0KFR0_9GAST;tr|A0A0M3L8F3|A0A0M3L8F3_9MAXI;tr|A0A0M3L8P5|A0A0M3L8P5_9MAXI;tr|A0A0M3L8X0|A0A0M3L8X0_9MAXI;tr|A0A0M4RHQ8|A0A0M4RHQ8_9CRUS;tr|A0A1D9BZU0|A0A1D9BZU0_9ARAC;tr|A0A1S6GAF7|A0A1S6GAF7_9ARAC;tr|B5LQ03|B5LQ03_9INSE;tr|C7ATA2|C7ATA2_9EUCA;t…	8	4	24.3	1.97	3.94	0.98	0.98	1.494e-06	2.046e-06	6.914e-07	3.629e-06		0.332203	0.199187	0.133016	0.316372	0.639471	-0.323099
Q9XVS3	CLC87	C-type lectin domain-containing protein 87 OS=Caenorhabditis elegans GN=clec-87 PE=1 SV=1	233	26801.2		8	4	21.5	3	2	1	1	2.128e-06	3.959e-07	2.232e-07	4.758e-07		0.25	0.333333	-0.0833333	0.0949302	0.54583	-0.4509
Q21952	NUF2	Kinetochore protein Nuf2 homolog OS=Caenorhabditis elegans GN=him-10 PE=1 SV=1	490	56830.3		8	7	17.8	3	4		1	1.483e-07	3.834e-07		5.885e-07		0	0.2	-0.2	0	0.605515	-0.605515
O18650	RS19	40S ribosomal protein S19 OS=Caenorhabditis elegans GN=rps-19 PE=2 SV=1	146	16347.8		7	7	42.5	6				4.465e-06					0	#DIV/0!	#DIV/0!	0	#DIV/0!	#DIV/0!
Q9BHK7	Q9BHK7	5'-3' exoribonuclease 1 OS=Caenorhabditis elegans GN=xrn-1 PE=1 SV=3	1591	180432		7	6	5.2		7				1.216e-07				#DIV/0!	0	#DIV/0!	#DIV/0!	0	#DIV/0!
O16637	O16637	AP-3 complex subunit delta OS=Caenorhabditis elegans GN=apd-3 PE=1 SV=2	1251	140223		7	7	7.1		7				1.826e-07				#DIV/0!	0	#DIV/0!	#DIV/0!	0	#DIV/0!
Q21301	Q21301	CARMIL (Capping, ARp2/3, Myosin I Linker protein) homolog OS=Caenorhabditis elegans GN=crml-1 PE=1 SV=2	1056	116221		7	7	8.4		6				1.54e-07				#DIV/0!	0	#DIV/0!	#DIV/0!	0	#DIV/0!
K8ESE2	K8ESE2	CystaTHionine gamma lyase OS=Caenorhabditis elegans GN=cth-1 PE=1 SV=1	361	42991.9	tr|O45391|O45391_CAEEL;	7	5	17.2	0.5		3.5		9.35e-08		6.384e-07			0.875	#DIV/0!	#DIV/0!	0.87225	#DIV/0!	#DIV/0!
Q21625	DPOA2	DNA polymerase alpha subunit B OS=Caenorhabditis elegans GN=div-1 PE=3 SV=3	581	64224.5		7	6	15.7		7				2.468e-07				#DIV/0!	0	#DIV/0!	#DIV/0!	0	#DIV/0!
O17514	MES2	Histone-lysine N-methyltransferase mes-2 OS=Caenorhabditis elegans GN=mes-2 PE=1 SV=2	773	88979.2		7	9	12.9		7				1.592e-07				#DIV/0!	0	#DIV/0!	#DIV/0!	0	#DIV/0!
G5ED01	G5ED01	INOsitol-3-phosphate Synthase OS=Caenorhabditis elegans GN=inos-1 PE=1 SV=1	525	58559.8		7	6	11.6			7				1.261e-06			1	#DIV/0!	#DIV/0!	1	#DIV/0!	#DIV/0!
P32742-2	IKKE1	Isoform a of Inhibitor of nuclear factor kappa-B kinase epsilon subunit homolog 1 OS=Caenorhabditis elegans GN=ikke-1	754	93719.4	sp|P32742-3|IKKE1_CAEEL;sp|P32742|IKKE1_CAEEL;tr|Q5FC85|Q5FC85_CAEEL;	7	5	11		7				4.279e-07				#DIV/0!	0	#DIV/0!	#DIV/0!	0	#DIV/0!
Q17549	Q17549	MAGUK family OS=Caenorhabditis elegans GN=magu-2 PE=1 SV=1	668	74768.2		7	6	13		6				1.619e-07				#DIV/0!	0	#DIV/0!	#DIV/0!	0	#DIV/0!
O76558	O76558	MATH (Meprin-associated Traf homology) domain containing OS=Caenorhabditis elegans GN=math-20 PE=1 SV=1	436	51511.1		7	7	22.5		7				5.811e-07				#DIV/0!	0	#DIV/0!	#DIV/0!	0	#DIV/0!
Q21793	Q21793	Prion-like-(Q/N-rich)-domain-bearing protein OS=Caenorhabditis elegans GN=pqn-53 PE=1 SV=2	361	41087		7	6	16.6		4.63		2		2.945e-07		6.303e-07		#DIV/0!	0.301659	#DIV/0!	#DIV/0!	0.681553	#DIV/0!
P90917	RBA1	Probable histone-binding protein rba-1 OS=Caenorhabditis elegans GN=rba-1 PE=3 SV=1	412	46769.4		7	6	21.4		6				4.878e-07				#DIV/0!	0	#DIV/0!	#DIV/0!	0	#DIV/0!
Q23669	Q23669	Related to yeast Vacuolar Protein Sorting factor OS=Caenorhabditis elegans GN=vps-15 PE=1 SV=1	1354	152681		7	6	6.4		7				1.296e-07				#DIV/0!	0	#DIV/0!	#DIV/0!	0	#DIV/0!
O17365	O17365	SeRPin OS=Caenorhabditis elegans GN=srp-2 PE=1 SV=1	359	39702.2	tr|Q6QUR0|Q6QUR0_CAEEL;	7	7	25.6			7				8.057e-07			1	#DIV/0!	#DIV/0!	1	#DIV/0!	#DIV/0!
Q20310	Q20310	Uncharacterized protein OS=Caenorhabditis elegans GN=CELE_F42A10.5 PE=1 SV=1	272	29145.4		7	6	37.1			6				3.586e-07			1	#DIV/0!	#DIV/0!	1	#DIV/0!	#DIV/0!
Q19491	Q19491	Uncharacterized protein OS=Caenorhabditis elegans GN=rsd-6 PE=1 SV=3	689	77889.2		7	6	11.8		6				5.176e-07				#DIV/0!	0	#DIV/0!	#DIV/0!	0	#DIV/0!
P34601	YO62	Uncharacterized protein ZK1098.2 OS=Caenorhabditis elegans GN=ZK1098.2 PE=4 SV=3	650	74360.2		7	7	14.8		7				4.218e-07				#DIV/0!	0	#DIV/0!	#DIV/0!	0	#DIV/0!
Q9TZL8	PFKA1	ATP-dependent 6-phosphofructokinase 1 OS=Caenorhabditis elegans GN=pfk-1.1 PE=3 SV=2	814	89910.7		7	5	7.7		2	5			2.274e-08	4.022e-07			1	0	1	1	0	1
G5ECR7	G5ECR7	ELongin B OS=Caenorhabditis elegans GN=elb-1 PE=1 SV=1	118	13227.5		7	5	67.8		5	1			1.639e-06	7.787e-07			1	0	1	1	0	1
Q9NEZ8	Q9NEZ8	Enoyl-CoA Hydratase OS=Caenorhabditis elegans GN=ech-7 PE=1 SV=1	256	27919.4		7	5	31.6		5	2			5.462e-07	4.749e-07			1	0	1	1	0	1
Q9XTQ6-2	TBH1	Isoform a of Tyramine beta-hydroxylase OS=Caenorhabditis elegans GN=tbh-1	585	69248.9	sp|Q9XTQ6|TBH1_CAEEL;tr|A0A0K3ATC0|A0A0K3ATC0_CAEEL;	7	6	15.4		2	4			3.222e-08	2.519e-07			1	0	1	1	0	1
Q09545	SDHB	Succinate dehydrogenase [ubiquinone] iron-sulfur subunit, mitochondrial OS=Caenorhabditis elegans GN=sdhb-1 PE=2 SV=1	298	32941.4		7	6	23.8		1	5			7.12e-08	1.709e-06			1	0	1	1	0	1
Q9TYL2	Q9TYL2	Uncharacterized protein OS=Caenorhabditis elegans GN=CELE_Y25C1A.13 PE=1 SV=1	297	33027.1		7	6	20.2		1	6			1.232e-07	1.316e-06			1	0	1	1	0	1
Q93459	NUBP1	Cytosolic Fe-S cluster assembly factor NUBP1 homolog OS=Caenorhabditis elegans GN=nubp-1 PE=2 SV=2	313	33106.7		7	5	24	1	1	4		3.124e-08	5.867e-08	7.942e-07			0.8	0	0.8	0.962154	0	0.962154
Q20117	GSH1	Glutamate--cysteine ligase OS=Caenorhabditis elegans GN=gcs-1 PE=1 SV=2	654	74501.4		7	3	6.7	1	3	3		2.321e-08	1.411e-07	4.429e-07			0.75	0	0.75	0.950205	0	0.950205
O61820	EIF3E	Eukaryotic translation initiation factor 3 subunit E OS=Caenorhabditis elegans GN=eif-3.E PE=3 SV=1	432	50813.2		7	6	16.7	1	2	4		4.149e-08	2.935e-07	4.641e-07			0.8	0	0.8	0.917937	0	0.917937
Q09590	Q09590	NADPH--cytochrome P450 reductase OS=Caenorhabditis elegans GN=emb-8 PE=1 SV=1	662	75358.8		7	5	9.1	1	2	4		4.946e-08	8.427e-08	2.469e-07			0.8	0	0.8	0.833108	0	0.833108
A7DTF5	A7DTF5	Uncharacterized protein OS=Caenorhabditis elegans GN=CELE_Y56A3A.7 PE=1 SV=1	570	51710.5	tr|Q9U222|Q9U222_CAEEL;	7	4	12.7		5	1	1		3.037e-07	3.202e-08	6.789e-08		1	0.166667	0.833333	1	0.182701	0.817299
Q17750	UFL1	E3 UFM1-protein ligase 1 homolog OS=Caenorhabditis elegans GN=ufl-1 PE=3 SV=1	735	81167.1		7	6	12.1	1	5	1		1.796e-08	3.235e-07	4.39e-08			0.5	0	0.5	0.709667	0	0.709667
Q17820	SAE1	SUMO-activating enzyme subunit aos-1 OS=Caenorhabditis elegans GN=aos-1 PE=3 SV=1	343	38803.6		7	4	12.5	2	2	3		1.182e-07	9.134e-08	2.802e-07			0.6	0	0.6	0.703313	0	0.703313
H2KY88	H2KY88	Uncharacterized protein OS=Caenorhabditis elegans GN=CELE_F56C9.10 PE=1 SV=1	1028	112325	tr|Q8MQ22|Q8MQ22_CAEEL;	7	5	7.8	1	4	2		2.265e-08	1.296e-07	5.004e-08			0.666667	0	0.666667	0.688403	0	0.688403
P52652	TFS2	Putative transcription elongation factor S-II OS=Caenorhabditis elegans GN=T24H10.1 PE=3 SV=1	308	34940.7		7	6	22.7	1	5	1		9.291e-08	6.039e-07	1.848e-07			0.5	0	0.5	0.665442	0	0.665442
Q95Y85	Q95Y85	Uncharacterized protein OS=Caenorhabditis elegans GN=pfkb-1.1 PE=1 SV=1	435	52505.3	tr|Q9N590|Q9N590_CAEEL;	7	6	14.7		3	3	1		3.707e-07	9.536e-07	1.879e-07		1	0.25	0.75	1	0.336377	0.663623
Q09607	GST36	Probable glutathione S-transferase gst-36 OS=Caenorhabditis elegans GN=gst-36 PE=3 SV=2	210	23915.2		7	3	15.7		3	3	1		1.041e-06	3.146e-06	5.835e-07		1	0.25	0.75	1	0.359187	0.640813
Q93204	Q93204	Glutathione peroxidase OS=Caenorhabditis elegans GN=gpx-5 PE=1 SV=3	223	25875.6		7	4	16.1	2	2	3		5.946e-07	2.851e-07	9.995e-07			0.6	0	0.6	0.627	0	0.627
Q9BL73	Q9BL73	PIP Kinase OS=Caenorhabditis elegans GN=ppk-2 PE=1 SV=1	401	45573.5		7	4	12.5	1	5	1		5.226e-08	4.451e-07	8.601e-08			0.5	0	0.5	0.622044	0	0.622044
Q19706-2	EIF3G	Isoform b of Eukaryotic translation initiation factor 3 subunit G OS=Caenorhabditis elegans GN=eif-3.G	256	29929.8	sp|Q19706|EIF3G_CAEEL;	7	5	21.5	1	4	1		3.856e-07	6.365e-07	6.302e-07			0.5	0	0.5	0.620398	0	0.620398
P46822-3	KLC	Isoform 3 of Kinesin light chain OS=Caenorhabditis elegans GN=klc-2	501	60331.2	sp|P46822-4|KLC_CAEEL;sp|P46822|KLC_CAEEL;	7	6	13.2		2.98	2.98	0.99		2.809e-07	2.371e-07	1.761e-07		1	0.24937	0.75063	1	0.385339	0.614661
Q09441	SWSN7	SWI/SNF nucleosome remodeling complex component OS=Caenorhabditis elegans GN=C08B11.3 PE=4 SV=1	1244	139389		7	6	7.6	1	5	1		9.373e-09	9.322e-08	1.188e-08			0.5	0	0.5	0.55898	0	0.55898
O61967-2	LAP1	Isoform a of Protein lap1 OS=Caenorhabditis elegans GN=let-413	679	77499.6	sp|O61967|LAP1_CAEEL;	7	5	11.2	1	5	1		2.791e-08	1.85e-07	3.362e-08			0.5	0	0.5	0.5464	0	0.5464
Q19393	Q19393	Uncharacterized protein OS=Caenorhabditis elegans GN=CELE_F13D12.5 PE=1 SV=1	421	47935		7	4	11.6	1	4	2		6.263e-08	3.135e-07	6.532e-08			0.666667	0	0.666667	0.510512	0	0.510512
Q21763	Q21763	Uncharacterized protein OS=Caenorhabditis elegans GN=CELE_R05H5.3 PE=1 SV=1	149	17348.7		7	3	27.5	1	3	2	1	1.961e-07	1.471e-06	1.673e-06	9.303e-07		0.666667	0.25	0.416667	0.895083	0.387415	0.507668
Q21776	BUB1	Mitotic checkpoint serine/threonine-protein kinase bub-1 OS=Caenorhabditis elegans GN=bub-1 PE=1 SV=1	987	112252		7	5	6.8	1	5	1		1.547e-08	1.196e-07	1.369e-08			0.5	0	0.5	0.469479	0	0.469479
Q9N2W5	Q9N2W5	UBX-containing protein in Nematodes OS=Caenorhabditis elegans GN=ubxn-2 PE=1 SV=2	301	32620.2		7	5	29.6		1.99	3.98	1		9.15e-08	4.442e-07	1.442e-07		1	0.334448	0.665552	1	0.611795	0.388205
H2KYU6	H2KYU6	NPL (Yeast Nuclear Protein Localization) homolog OS=Caenorhabditis elegans GN=npl-4.1 PE=1 SV=1	529	59498.8	tr|Q95QZ7|Q95QZ7_CAEEL;	7	5	12.7	2	4	1		1.643e-07	2.869e-07	1.007e-07			0.333333	0	0.333333	0.38	0	0.38
Q09489	Q09489	Uncharacterized protein OS=Caenorhabditis elegans GN=C32D5.8 PE=1 SV=1	140	18410.1	tr|Q65ZJ7|Q65ZJ7_CAEEL;	7	3	25		2	3	1		8.48e-07	5.303e-06	1.533e-06		1	0.333333	0.666667	1	0.643847	0.356153
G5EES9	G5EES9	ThioredoXin-Like OS=Caenorhabditis elegans GN=txl-1 PE=1 SV=1	284	31129.7		7	4	25.4	1	2	3	1	9.925e-08	2.473e-07	6.776e-07	2.722e-07		0.75	0.333333	0.416667	0.87224	0.523965	0.348275
Q9BKT9	Q9BKT9	Nuclear pore protein OS=Caenorhabditis elegans GN=npp-13 PE=1 SV=1	787	88458.8		7	4	6.7	2	2	2		1.095e-07	3.641e-08	5.849e-08			0.5	0	0.5	0.348175	0	0.348175
Q9TYY0	Q9TYY0	Uncharacterized protein OS=Caenorhabditis elegans GN=CELE_M57.2 PE=1 SV=1	580	67316.5		7	5	9.7		2	4	1		1.087e-07	2.852e-07	2.052e-07		1	0.333333	0.666667	1	0.653711	0.346289
Q19969	IMA3	Importin subunit alpha-3 OS=Caenorhabditis elegans GN=ima-3 PE=1 SV=2	514	56271.6		7	4	18.3	1	3	2	1	3.451e-08	1.814e-07	4.1e-07	2.48e-07		0.666667	0.25	0.416667	0.922364	0.57755	0.344814
G5EDU8	G5EDU8	CYtoKinesis defect OS=Caenorhabditis elegans GN=cyk-3 PE=1 SV=1	1175	134380	tr|Q8WT44|Q8WT44_CAEEL;	7	6	7.3	1	4	1		2.938e-08	5.416e-08	1.519e-08			0.5	0	0.5	0.340812	0	0.340812
A7LPG5	A7LPG5	CDGSH Iron Sulfur Domain protein homolog OS=Caenorhabditis elegans GN=cisd-1 PE=1 SV=1	134	68073.7	tr|Q5FC71|Q5FC71_CAEEL;tr|Q9NL51|Q9NL51_CAEEL;	7	5	53.4		2	4	1		3.368e-07	2.07e-06	6.991e-07		1	0.333333	0.666667	1	0.674872	0.325128
P42170	RIR2	Ribonucleoside-diphosphate reductase small chain OS=Caenorhabditis elegans GN=rnr-2 PE=3 SV=1	381	44369.1		7	3	12.3		2	3	2		1.341e-07	3.231e-07	3.485e-07		1	0.5	0.5	1	0.72213	0.27787
Q9GYJ9	Q9GYJ9	Sorting NeXin OS=Caenorhabditis elegans GN=snx-1 PE=1 SV=1	472	54199		7	6	18.4	1	3	2	1	6.329e-08	1.536e-07	7.614e-08	6.301e-08		0.666667	0.25	0.416667	0.54608	0.290891	0.255189
Q9U2F6	Q9U2F6	Related to yeast Vacuolar Protein Sorting factor OS=Caenorhabditis elegans GN=vps-2 PE=1 SV=1	237	26010.2		7	2	16.9	2	4	1		2.41e-07	7.483e-07	7.442e-08			0.333333	0	0.333333	0.235939	0	0.235939
Q22743	Q22743	RAs-related GTP-binding protein A OS=Caenorhabditis elegans GN=raga-1 PE=1 SV=1	312	35888.3		7	3	10.3	1	4	1	1	1.558e-07	3.548e-07	1.881e-07	1.744e-07		0.5	0.2	0.3	0.546961	0.329554	0.217407
Q20496	GDIR	Probable rho GDP-dissociation inhibitor OS=Caenorhabditis elegans GN=rhi-1 PE=3 SV=1	191	21959.1		7	3	19.4	1	1	4	1	6.143e-08	3.205e-08	8.954e-07	9.489e-08		0.8	0.5	0.3	0.935798	0.747519	0.18828
Q93726	Q93726	Uncharacterized protein OS=Caenorhabditis elegans GN=hpo-35 PE=1 SV=4	738	83660.5		7	6	12.6	2	4	1		1.182e-07	1.152e-07	2.56e-08			0.333333	0	0.333333	0.178025	0	0.178025
Q8MQC1	Q8MQC1	Uncharacterized protein OS=Caenorhabditis elegans GN=C25H3.7 PE=1 SV=1	275	31645.7		7	2	10.9	1	3	1	1	5.572e-08	1.834e-07	8.699e-08	1.455e-07		0.5	0.25	0.25	0.609558	0.442384	0.167174
Q9XVL7	Q9XVL7	LETM1 (Leucine zipper, EF-hand, TransMembrane mitochondrial protein) homolog OS=Caenorhabditis elegans GN=letm-1 PE=1 SV=1	770	88901.7	tr|Q9XVM0|Q9XVM0_CAEEL;	7	8	13.1		3	3	1		8.379e-08	1.442e-07	4.763e-07		1	0.25	0.75	1	0.850399	0.149601
Q09248	DCTN2	Probable dynactin subunit 2 OS=Caenorhabditis elegans GN=dnc-2 PE=1 SV=1	331	37222.3		7	5	19.9	1	1	4	1	3.959e-08	5.54e-08	4.507e-07	2.012e-07		0.8	0.5	0.3	0.919252	0.7841	0.135152
Q9BL07	PLBL3	Putative phospholipase B-like 3 OS=Caenorhabditis elegans GN=Y54F10AM.8 PE=1 SV=1	581	67364.8		7	5	9.8	1	1	4	1	3.891e-08	2.445e-08	3.096e-07	8.202e-08		0.8	0.5	0.3	0.888353	0.770358	0.117995
Q11117	LMP1	LAMP family protein lmp-1 OS=Caenorhabditis elegans GN=lmp-1 PE=2 SV=1	237	25830.1		7	2	12.2	1	2	2	2	5.2e-08	3.092e-07	9.48e-07	1.592e-06		0.666667	0.5	0.166667	0.948	0.837366	0.110634
Q17334	ADH1	Alcohol dehydrogenase 1 OS=Caenorhabditis elegans GN=sodh-1 PE=2 SV=2	349	37762.3		7	4	18.1			3	4			2.748e-07	1.131e-06		1	1	0	1	1	0
A0A1I6CM85	A0A1I6CM85	AMP-Activated protein Kinase Gamma subunit OS=Caenorhabditis elegans GN=aakg-1 PE=1 SV=1	372	64275.5	tr|A0A1I6CM90|A0A1I6CM90_CAEEL;tr|A0A1I6CM91|A0A1I6CM91_CAEEL;tr|A0A1I6CMB9|A0A1I6CMB9_CAEEL;tr|A0A1T5HUK9|A0A1T5HUK9_CAEEL;tr|A0A1T5HUL8|A0A1T5HUL8_CAEEL;tr|Q9BHL6|Q9BHL6_CAEEL;	7	5	19.9	3	4			3.323e-07	7.885e-07				0	0	0	0	0	0
O16517	O16517	ATP synthase subunit OS=Caenorhabditis elegans GN=atp-4 PE=1 SV=1	129	13984.4		7	5	51.9			6	1			3.115e-06	9.461e-07		1	1	0	1	1	0
P91027	P91027	Calponin Homology Domain containing Protein OS=Caenorhabditis elegans GN=chdp-1 PE=1 SV=1	338	35984.4		7	5	39.3			5	2			5.998e-07	6.233e-07		1	1	0	1	1	0
Q8WQ99	KC1G	Casein kinase I gamma OS=Caenorhabditis elegans GN=csnk-1 PE=3 SV=1	407	46447.3		7	6	21.6	2	5			1.224e-07	2.672e-07				0	0	0	0	0	0
G5EC86	MOE1	CCCH-type zinc finger protein oma-1 OS=Caenorhabditis elegans GN=oma-1 PE=1 SV=1	407	44580		7	6	30.5	5	2			6.002e-07	2.378e-07				0	0	0	0	0	0
Q17802	CPG1	Chondroitin proteoglycan 1 OS=Caenorhabditis elegans GN=cpg-1 PE=1 SV=1	584	61928.5		7	2	3.4			3	3			5.673e-07	1.348e-06		1	1	0	1	1	0
Q19555	SCC3	Cohesin subunit scc-3 OS=Caenorhabditis elegans GN=scc-3 PE=1 SV=1	1096	125020		7	6	6.8	1	6			5.537e-08	2.143e-07				0	0	0	0	0	0
G5EDZ9	G5EDZ9	Cystatin OS=Caenorhabditis elegans GN=cpi-1 PE=1 SV=1	139	15117.9		7	3	37.4			4	2			1.793e-06	7.88e-07		1	1	0	1	1	0
O45864	O45864	Cytochrome b-c1 complex subunit 6 OS=Caenorhabditis elegans GN=CELE_T27E9.2 PE=1 SV=1	75	8734.95		7	3	49.3			2	2			1.421e-06	2.341e-06		1	1	0	1	1	0
P55954	COX5A	Cytochrome c oxidase subunit 5A, mitochondrial OS=Caenorhabditis elegans GN=cco-2 PE=1 SV=2	174	20134.3		7	4	23			5	2			4.684e-06	2.517e-06		1	1	0	1	1	0
Q65XX2	LTN1	E3 ubiquitin-protein ligase listerin OS=Caenorhabditis elegans GN=Y54E10A.11 PE=3 SV=1	1446	165730		7	5	4.5	1	6			1.308e-08	7.338e-08				0	0	0	0	0	0
Q18994	Q18994	Eukaryotic Initiation Factor OS=Caenorhabditis elegans GN=eif-2bepsilon PE=1 SV=1	666	75740.8		7	7	12.2	2	5			9.93e-08	2.009e-07				0	0	0	0	0	0
O16264-2	PEBPH	Isoform b of Phosphatidylethanolamine-binding protein homolog F40A3.3 OS=Caenorhabditis elegans GN=F40A3.3	185	24806.9	sp|O16264|PEBPH_CAEEL;tr|A0A0K3ASH2|A0A0K3ASH2_CAEEL;	7	5	33.5			6	1			2.666e-06	5.639e-07		1	1	0	1	1	0
Q20059-2	WDR48	Isoform b of WD repeat-containing protein 48 homolog OS=Caenorhabditis elegans GN=wdr-48	680	76824	sp|Q20059-3|WDR48_CAEEL;sp|Q20059|WDR48_CAEEL;	7	4	6.3	1	5			4.699e-08	2.37e-07				0	0	0	0	0	0
G5ECC0	G5ECC0	Kinesin-like protein OS=Caenorhabditis elegans GN=klp-16 PE=1 SV=1	587	64169.1		7	6	14	4	1.5			1.773e-07	5.943e-08				0	0	0	0	0	0
G5EBH2	G5EBH2	Leucyl-tRNA synthetase (Mitochondrial) OS=Caenorhabditis elegans GN=lrs-2 PE=2 SV=1	828	98467.9	tr|Q23511|Q23511_CAEEL;	7	6	9.2	1	5			1.863e-09	2.342e-07				0	0	0	0	0	0
Q94071	LIPB	Liprin-beta OS=Caenorhabditis elegans GN=T21H8.1 PE=2 SV=4	920	107647	tr|A0A131MBC5|A0A131MBC5_CAEEL;tr|A0A131MBE2|A0A131MBE2_CAEEL;tr|A0A131MBV4|A0A131MBV4_CAEEL;tr|A0A131MBW2|A0A131MBW2_CAEEL;tr|A0A131MBW4|A0A131MBW4_CAEEL;tr|A0A131MBY3|A0A131MBY3_CAEEL;tr|A0A131MBZ3|A0A131MBZ3_CAEEL;tr|A0A131MC19|A0A131MC19_CAEEL;tr|A0A131MCT0|A0A131MCT0_CAEEL;tr|A0A131MD42|A0A131MD42_CAEEL;tr|A0A131MD98|A0A131MD98_CAEEL;tr|A0A131MDA8|A0A131MDA8_CAEEL;tr|A0A131MDI4|A0A131MDI4_CA…	7	6	11.2	1	6			1.482e-08	1.01e-07				0	0	0	0	0	0
Q27888	LDH	L-lactate dehydrogenase OS=Caenorhabditis elegans GN=ldh-1 PE=2 SV=1	333	36132.8		7	7	21.3			6	1			1.911e-06	3.093e-07		1	1	0	1	1	0
Q21551	CHCH3	MICOS complex subunit MIC19 OS=Caenorhabditis elegans GN=chch-3 PE=3 SV=1	169	19217.7		7	6	36.7			6	1			2.506e-06	3.462e-07		1	1	0	1	1	0
Q86S66	NACA	Nascent polypeptide-associated complex subunit alpha OS=Caenorhabditis elegans GN=icd-2 PE=1 SV=1	197	22118.3		7	10	70.1	2	1.5			7.764e-07	4.594e-07				0	0	0	0	0	0
Q17872	Q17872	Nuclear Pore complex Protein OS=Caenorhabditis elegans GN=npp-23 PE=1 SV=2	371	39779		7	6	24.8	2	5			2.462e-07	3.669e-07				0	0	0	0	0	0
Q9N3S7	Q9N3S7	p300/CBP Associated Factor homolog OS=Caenorhabditis elegans GN=pcaf-1 PE=1 SV=1	767	88709.4		7	5	9.6	1	6			1.154e-08	1.624e-07				0	0	0	0	0	0
P41938	HCDH2	Probable 3-hydroxyacyl-CoA dehydrogenase B0272.3 OS=Caenorhabditis elegans GN=B0272.3 PE=3 SV=1	309	33449.3		7	6	23.9			5.99	1			1.387e-06	1.976e-07		1	1	0	1	1	0
Q23651	ELP3	Probable elongator complex protein 3 OS=Caenorhabditis elegans GN=elpc-3 PE=3 SV=2	547	62032.9		7	7	14.6	1	6			1.065e-07	4.078e-07				0	0	0	0	0	0
Q95Y26	Q95Y26	Protein-tyrosine-phosphatase OS=Caenorhabditis elegans GN=CELE_Y41D4A.5 PE=1 SV=2	469	53078		7	6	22	1	5			3.169e-08	2.358e-07				0	0	0	0	0	0
Q9U2G4	Q9U2G4	PUF (Pumilio/FBF) domain-containing OS=Caenorhabditis elegans GN=puf-3 PE=1 SV=1	502	57049.2		7	7	17.7	5	1			4.004e-07	3.768e-08				0	0	0	0	0	0
Q22412	Q22412	RNA Binding Motif protein homolog OS=Caenorhabditis elegans GN=rbm-22 PE=1 SV=2	408	45921.7		7	5	24.3	3	4			1.714e-07	1.314e-07				0	0	0	0	0	0
Q86FL8	Q86FL8	SaPosin-like Protein family OS=Caenorhabditis elegans GN=spp-5 PE=1 SV=1	103	11274.7		7	4	35			5	2			3.989e-06	3.069e-06		1	1	0	1	1	0
Q5DX48	Q5DX48	Sensory AXon guidance OS=Caenorhabditis elegans GN=sax-2 PE=1 SV=1	2886	327425	tr|Q5UBX5|Q5UBX5_CAEEL;	7	6	2.2	2	5			1.016e-08	3.896e-08				0	0	0	0	0	0
Q17348	SMD3	Small nuclear ribonucleoprotein Sm D3 OS=Caenorhabditis elegans GN=snr-1 PE=2 SV=2	136	14838.6		7	3	28.7	3	3			1.078e-06	1.102e-06				0	0	0	0	0	0
P41842	TTC27	Tetratricopeptide repeat-containing protein trd-1 OS=Caenorhabditis elegans GN=trd-1 PE=2 SV=2	771	88134.5		7	6	11.4	1	5			1.866e-08	1.536e-07				0	0	0	0	0	0
O17389	TYB	Thymosin beta OS=Caenorhabditis elegans GN=tth-1 PE=1 SV=2	151	17066.9		7	6	43			5	2			2.474e-06	3.876e-06		1	1	0	1	1	0
Q86NH9	Q86NH9	TransThyretin-Related family domain OS=Caenorhabditis elegans GN=ttr-41 PE=1 SV=1	140	15487.9		7	2	12.9			3	3			2.427e-06	3.241e-06		1	1	0	1	1	0
Q17829	Q17829	Uncharacterized protein OS=Caenorhabditis elegans GN=C08F8.3 PE=1 SV=2	400	46887.8	tr|S6FN37|S6FN37_CAEEL;	7	7	24.8	1	6			7.327e-08	2.713e-07				0	0	0	0	0	0
O02141	O02141	Uncharacterized protein OS=Caenorhabditis elegans GN=C46G7.2 PE=1 SV=1	250	30068		7	5	19.2	4	3			7.138e-07	5.884e-07				0	0	0	0	0	0
G5ECF6	G5ECF6	Uncharacterized protein OS=Caenorhabditis elegans GN=CELE_F07B7.2 PE=1 SV=1	316	35357.3		7	5	20.9	1	6			1.785e-07	4.301e-07				0	0	0	0	0	0
O17890	O17890	Uncharacterized protein OS=Caenorhabditis elegans GN=CELE_F55B11.4 PE=1 SV=1	145	15400.4		7	2	25.5	3	3			4.069e-07	6.186e-07				0	0	0	0	0	0
Q95ZS5	Q95ZS5	Uncharacterized protein OS=Caenorhabditis elegans GN=CELE_F56A8.3 PE=1 SV=1	444	49504		7	4	14.2	1	5			8.06e-09	4.766e-07				0	0	0	0	0	0
Q21025	Q21025	Uncharacterized protein OS=Caenorhabditis elegans GN=CELE_F59A6.5 PE=1 SV=1	1286	148951		7	6	6.5	4	3			1.062e-07	3.621e-08				0	0	0	0	0	0
P90919	P90919	Uncharacterized protein OS=Caenorhabditis elegans GN=CELE_K07A12.1 PE=1 SV=3	647	75089.4		7	6	9.9	2	5			3.61e-08	2.966e-07				0	0	0	0	0	0
O44992	O44992	Uncharacterized protein OS=Caenorhabditis elegans GN=CELE_K09H9.2 PE=1 SV=2	443	50875.7		7	4	12.2	3	4			1.531e-07	1.689e-07				0	0	0	0	0	0
Q21541	Q21541	Uncharacterized protein OS=Caenorhabditis elegans GN=CELE_M142.5 PE=1 SV=2	209	22996		7	5	25.4	5	2			1.078e-06	2.907e-07				0	0	0	0	0	0
Q21732	Q21732	Uncharacterized protein OS=Caenorhabditis elegans GN=CELE_R04F11.2 PE=1 SV=1	107	12313.5		7	5	56.1			6	1			1.163e-05	4.541e-07		1	1	0	1	1	0
P91482	P91482	Uncharacterized protein OS=Caenorhabditis elegans GN=CELE_T20F5.6 PE=1 SV=2	794	88201.3		7	7	12.5	1	6			8.569e-08	2.221e-07				0	0	0	0	0	0
Q2HQL8	Q2HQL8	Uncharacterized protein OS=Caenorhabditis elegans GN=CELE_Y43F8B.1 PE=1 SV=1	260	29961		7	17	68.5	4	3			2.604e-07	2.053e-07				0	0	0	0	0	0
G5EDJ7	G5EDJ7	Uncharacterized protein OS=Caenorhabditis elegans GN=CELE_ZC376.3 PE=1 SV=1	675	75825.4		7	5	10.5	1.53	2.53			1.29e-07	1.471e-07				0	0	0	0	0	0
Q23591	Q23591	Uncharacterized protein OS=Caenorhabditis elegans GN=CELE_ZK792.5 PE=1 SV=2	645	72705.7		7	3	8.7	2	5			6.423e-08	1.047e-07				0	0	0	0	0	0
P19974	CYC21	Cytochrome c 2.1 OS=Caenorhabditis elegans GN=cyc-2.1 PE=1 SV=2	111	12243.4		7	5	45.9	1		4.99	1	3.819e-07		7.992e-06	1.52e-06		0.833055	1	-0.166945	0.954394	1	-0.045606
Q2EEM8	Q2EEM8	TransThyretin-Related family domain OS=Caenorhabditis elegans GN=ttr-45 PE=1 SV=1	140	15579.3		7	3	22.9	2		3	2	4.942e-07		8.464e-06	2.513e-06		0.6	1	-0.4	0.944833	1	-0.0551673
Q9NEQ8	Q9NEQ8	Uncharacterized protein OS=Caenorhabditis elegans GN=CELE_Y59A8B.8 PE=1 SV=2	299	33009.5		7	4	11.7	1	2	0.99	0.99	1.049e-07	2.098e-07	4.317e-07	1.596e-06		0.497487	0.331104	0.166384	0.80451	0.883819	-0.0793089
O01532	O01532	ASpartyl Protease OS=Caenorhabditis elegans GN=asp-5 PE=1 SV=1	393	42064.9		7	5	14	1		5	1	1.174e-07		1.094e-06	1.535e-07		0.833333	1	-0.166667	0.903087	1	-0.0969127
O45944	U375F	UPF0375 protein Y45F10C.4 OS=Caenorhabditis elegans GN=Y45F10C.4 PE=1 SV=1	124	13583.7		7	5	46.8	3	1	2	1	1.006e-06	2.24e-07	1.301e-06	4.401e-07		0.4	0.5	-0.1	0.563936	0.662701	-0.0987656
Q5WRT8	Q5WRT8	Nuclear Pore complex Protein OS=Caenorhabditis elegans GN=npp-21 PE=1 SV=1	1982	224395	tr|Q5WRT9|Q5WRT9_CAEEL;	7	8	5.2	3	2	1	1	4.82e-08	2.417e-08	1.151e-08	2.139e-08		0.25	0.333333	-0.0833333	0.192765	0.469491	-0.276726
Q22342	Q22342	Ectopic P Granules OS=Caenorhabditis elegans GN=epg-7 PE=1 SV=2	1338	153427		7	5	4.5	1	3	1	2	9.204e-08	5.143e-08	1.729e-07	1.194e-06		0.5	0.4	0.1	0.652601	0.958705	-0.306104
Q9XVR8	NOP10	Putative H/ACA ribonucleoprotein complex subunit 3 OS=Caenorhabditis elegans GN=nola-3 PE=3 SV=2	64	7545.04		7	3	50	2	1	2	2	1.877e-06	5.997e-07	1.878e-06	6.711e-06		0.5	0.666667	-0.166667	0.500133	0.91797	-0.417836
A0A0M3JYB5	A0A0M3JYB5_ANISI	AO66 ankyrin (inferred by orthology to a C. elegans protein) OS=Anisakis simplex PE=4 SV=2	2387	262118		7	18	7.4	3	1	1	2	2.897e-08	9.948e-09	2.739e-08	1.257e-07		0.25	0.666667	-0.416667	0.485983	0.926663	-0.44068
Q19869-2	RL26	Isoform b of 60S ribosomal protein L26 OS=Caenorhabditis elegans GN=rpl-26	106	16100.9	sp|Q19869-3|RL26_CAEEL;sp|Q19869|RL26_CAEEL;	7	4	31.1	3	2		1	2.749e-06	8.942e-07		9.468e-07		0	0.333333	-0.333333	0	0.514286	-0.514286
O61861	O61861	Actin-related protein 2/3 complex subunit 5 OS=Caenorhabditis elegans GN=arx-7 PE=1 SV=1	152	17029.6		7	2	28.9	3	2		2	7.392e-07	3.435e-07		7.518e-07		0	0.5	-0.5	0	0.686387	-0.686387
P48162	R23A1	60S ribosomal protein L23a 1 OS=Caenorhabditis elegans GN=rpl-25.1 PE=3 SV=1	147	16722.3		6	4	30.6	3		2		1.727e-06		6.572e-07			0.4	#DIV/0!	#DIV/0!	0.275648	#DIV/0!	#DIV/0!
O17570	RL38	60S ribosomal protein L38 OS=Caenorhabditis elegans GN=rpl-38 PE=3 SV=2	70	8089.62		6	2	35.7	4				2.438e-06					0	#DIV/0!	#DIV/0!	0	#DIV/0!	#DIV/0!
P34346	KAD2	Adenylate kinase OS=Caenorhabditis elegans GN=let-754 PE=3 SV=2	251	27979.6		6	6	33.1			6				2.428e-06			1	#DIV/0!	#DIV/0!	1	#DIV/0!	#DIV/0!
Q94271	Q94271	ASpartyl Protease OS=Caenorhabditis elegans GN=asp-14 PE=1 SV=2	366	39800.1		6	6	15.8			6				1.808e-06			1	#DIV/0!	#DIV/0!	1	#DIV/0!	#DIV/0!
Q22590	Q22590	ECT2 (Mammalian Rho GEF) homolog OS=Caenorhabditis elegans GN=ect-2 PE=1 SV=2	924	106614	tr|Q9U364|Q9U364_CAEEL;	6	6	9.2		6				1.903e-07				#DIV/0!	0	#DIV/0!	#DIV/0!	0	#DIV/0!
O17861	YVRI	GILT-like protein F37H8.5 OS=Caenorhabditis elegans GN=F37H8.5 PE=1 SV=1	277	30895.7		6	5	21.7			6				1.264e-06			1	#DIV/0!	#DIV/0!	1	#DIV/0!	#DIV/0!
Q9N4X8	GSTPA	Glutathione S-transferase P 10 OS=Caenorhabditis elegans GN=gst-10 PE=1 SV=3	210	24833.6		6	6	30			5.99				2.516e-06			1	#DIV/0!	#DIV/0!	1	#DIV/0!	#DIV/0!
Q9NF11	Q9NF11	Hypoxanthine PhosphoRibosylTransferase homolog OS=Caenorhabditis elegans GN=hprt-1 PE=1 SV=1	214	23863.4		6	5	28			6				3.132e-06			1	#DIV/0!	#DIV/0!	1	#DIV/0!	#DIV/0!
P30630-2	LIN9	Isoform a of Protein lin-9 OS=Caenorhabditis elegans GN=lin-9	642	73466.8	sp|P30630|LIN9_CAEEL;	6	6	10.9		6				8.9e-07				#DIV/0!	0	#DIV/0!	#DIV/0!	0	#DIV/0!
Q19459-2	GSLG1	Isoform b of Golgi apparatus protein 1 homolog OS=Caenorhabditis elegans GN=F14E5.2	1147	131925	sp|Q19459|GSLG1_CAEEL;	6	5	5.8			6				1.669e-07			1	#DIV/0!	#DIV/0!	1	#DIV/0!	#DIV/0!
Q9TXQ1-2	TNKS1	Isoform b of Tankyrase-like protein OS=Caenorhabditis elegans GN=tank-1	2238	255082	sp|Q9TXQ1|TNKS1_CAEEL;	6	7	4		6				8.448e-08				#DIV/0!	0	#DIV/0!	#DIV/0!	0	#DIV/0!
Q17635	NDC80	Kinetochore protein ndc-80 OS=Caenorhabditis elegans GN=ndc-80 PE=1 SV=2	590	69032		6	6	12.2		6				4.946e-07				#DIV/0!	0	#DIV/0!	#DIV/0!	0	#DIV/0!
Q22505	IMMT1	MICOS complex subunit MIC60-1 OS=Caenorhabditis elegans GN=immt-1 PE=2 SV=2	679	76149		6	6	13.4			6				2.435e-07			1	#DIV/0!	#DIV/0!	1	#DIV/0!	#DIV/0!
Q17602	NU214	Nuclear pore complex protein 14 OS=Caenorhabditis elegans GN=npp-14 PE=1 SV=1	1390	148291		6	6	5.8		6				7.113e-08				#DIV/0!	0	#DIV/0!	#DIV/0!	0	#DIV/0!
O45933	SEH1	Nucleoporin SEH1 OS=Caenorhabditis elegans GN=npp-18 PE=3 SV=1	363	41807.1		6	4	18.5		5				4.213e-07				#DIV/0!	0	#DIV/0!	#DIV/0!	0	#DIV/0!
G5EE96	G5EE96	Oxoglutarate/malate carrier protein OS=Caenorhabditis elegans GN=slc-25a10 PE=1 SV=1	290	32073.6		6	5	16.6			6				8.818e-07			1	#DIV/0!	#DIV/0!	1	#DIV/0!	#DIV/0!
G5EFY7	G5EFY7	ParaQuat (Methylviologen) responsive OS=Caenorhabditis elegans GN=pqm-1 PE=1 SV=1	295	33396.3		6	5	26.1		6				1.181e-06				#DIV/0!	0	#DIV/0!	#DIV/0!	0	#DIV/0!
P90925	PH4H	Probable phenylalanine-4-hydroxylase 1 OS=Caenorhabditis elegans GN=pah-1 PE=1 SV=2	457	51922.3	tr|I2HA98|I2HA98_CAEEL;	6	6	13			5.99				9.879e-07			1	#DIV/0!	#DIV/0!	1	#DIV/0!	#DIV/0!
P49596	PP2C2	Probable protein phosphatase 2C T23F11.1 OS=Caenorhabditis elegans GN=ppm-2 PE=3 SV=2	356	39129.8		6	5	18.3	1		5		1.909e-08		5.589e-07			0.833333	#DIV/0!	#DIV/0!	0.966972	#DIV/0!	#DIV/0!
Q93758	Q93758	Seven WD repeats, AN11 family OS=Caenorhabditis elegans GN=swan-1 PE=1 SV=1	388	43010.4		6	4	18.6		5				3.198e-07				#DIV/0!	0	#DIV/0!	#DIV/0!	0	#DIV/0!
Q9XTZ2	Q9XTZ2	SR Protein (Splicing factor) OS=Caenorhabditis elegans GN=rsp-8 PE=1 SV=1	309	32752.6		6	7	22.3		4		2		1.489e-07		4.784e-07		#DIV/0!	0.333333	#DIV/0!	#DIV/0!	0.762634	#DIV/0!
G5EDG2	SMRCD	SWI/SNF-related matrix-associated actin-dependent regulator of chromatin subfamily A containing DEAD/H box 1 homolog OS=Caenorhabditis elegans GN=M03C11.8 PE=3 SV=1	989	113264		6	6	6.2		6				2.176e-07				#DIV/0!	0	#DIV/0!	#DIV/0!	0	#DIV/0!
Q19876	Q19876	THaumatiN family OS=Caenorhabditis elegans GN=thn-2 PE=1 SV=1	233	24485.5		6	5	33.9			5				1.248e-06			1	#DIV/0!	#DIV/0!	1	#DIV/0!	#DIV/0!
Q8IAA6	Q8IAA6	Tyrosine-protein kinase OS=Caenorhabditis elegans GN=CELE_Y47G6A.5 PE=1 SV=1	574	70249.9	tr|Q9N3S5|Q9N3S5_CAEEL;	6	6	13.1		6				4.473e-07				#DIV/0!	0	#DIV/0!	#DIV/0!	0	#DIV/0!
G5EBW2	G5EBW2	Ubiquitin Specific Protease OS=Caenorhabditis elegans GN=usp-50 PE=1 SV=1	811	91073.3		6	5	7		5				2.299e-07				#DIV/0!	0	#DIV/0!	#DIV/0!	0	#DIV/0!
Q18550	Q18550	Uncharacterized protein OS=Caenorhabditis elegans GN=C39H7.4 PE=1 SV=1	391	43507.4		6	6	24.3		6				6.778e-07				#DIV/0!	0	#DIV/0!	#DIV/0!	0	#DIV/0!
O44154	O44154	Uncharacterized protein OS=Caenorhabditis elegans GN=C49A9.2 PE=1 SV=1	572	64887.1		6	6	11.2		6				4.148e-07				#DIV/0!	0	#DIV/0!	#DIV/0!	0	#DIV/0!
Q93520	Q93520	Uncharacterized protein OS=Caenorhabditis elegans GN=CELE_F16B12.6 PE=1 SV=2	1392	158517		6	6	7.3		6				1.031e-07				#DIV/0!	0	#DIV/0!	#DIV/0!	0	#DIV/0!
G5ECH9	G5ECH9	Uncharacterized protein OS=Caenorhabditis elegans GN=CELE_K08D8.6 PE=1 SV=1	491	33075.5	tr|M1Z859|M1Z859_CAEEL;	6	6	25.1		6				4.123e-07				#DIV/0!	0	#DIV/0!	#DIV/0!	0	#DIV/0!
O62452	O62452	Uncharacterized protein OS=Caenorhabditis elegans GN=CELE_Y44A6C.1 PE=4 SV=2	325	36796.2		6	5	20.9		6				9.438e-07				#DIV/0!	0	#DIV/0!	#DIV/0!	0	#DIV/0!
Q9NA69	Q9NA69	Uncharacterized protein OS=Caenorhabditis elegans GN=CELE_Y57A10A.13 PE=1 SV=1	710	81421.3		6	6	11.1		6				2.92e-07				#DIV/0!	0	#DIV/0!	#DIV/0!	0	#DIV/0!
Q9N3E2	Q9N3E2	Uncharacterized protein OS=Caenorhabditis elegans GN=mab-31 PE=1 SV=1	427	49601.1		6	7	20.4		6				6.917e-07				#DIV/0!	0	#DIV/0!	#DIV/0!	0	#DIV/0!
O17892	O17892	Uncharacterized protein OS=Caenorhabditis elegans GN=xhd-1 PE=1 SV=1	1358	150585		6	7	8.5		6				1.168e-07				#DIV/0!	0	#DIV/0!	#DIV/0!	0	#DIV/0!
Q22601	Q22601	AdaPtin, Alpha chain (Clathrin associated complex) OS=Caenorhabditis elegans GN=apa-2 PE=1 SV=2	925	104384		6	5	6.2		5	1			1.031e-07	2.221e-08			1	0	1	1	0	1
O16518	O16518	Aldehyde dehydrogenase OS=Caenorhabditis elegans GN=alh-4 PE=1 SV=2	493	55661.3	tr|Q86S57|Q86S57_CAEEL;tr|Q8MXJ7|Q8MXJ7_CAEEL;	6	7	14		2	4			1.28e-07	6.524e-07			1	0	1	1	0	1
Q5WRS4	Q5WRS4	Aminoacylase OS=Caenorhabditis elegans GN=C06A6.4 PE=1 SV=1	411	47050.7		6	5	14.6		2	4			2.068e-07	1.133e-06			1	0	1	1	0	1
Q27512	Q27512	Annexin OS=Caenorhabditis elegans GN=nex-2 PE=1 SV=2	497	49540.3	tr|Q7JMT5|Q7JMT5_CAEEL;	6	4	10.5		2	1			2.172e-07	5.512e-08			1	0	1	1	0	1
V6CJ04	V6CJ04	BICaudal D (Drosophila) homolog OS=Caenorhabditis elegans GN=bicd-1 PE=1 SV=1	737	82761.6	tr|V6CK55|V6CK55_CAEEL;	6	5	9.3		2	4			4.277e-08	2.042e-07			1	0	1	1	0	1
P45971	OST48	Dolichyl-diphosphooligosaccharide--protein glycosyltransferase 48 kDa subunit OS=Caenorhabditis elegans GN=ostb-1 PE=3 SV=1	445	48855.6		6	4	11.9		2	4			1.377e-07	6.122e-07			1	0	1	1	0	1
O45903	MECR1	Enoyl-[acyl-carrier-protein] reductase, mitochondrial OS=Caenorhabditis elegans GN=W09H1.5 PE=3 SV=1	344	38261		6	4	14.5		1	4			1.144e-07	8.482e-07			1	0	1	1	0	1
O45551	IF4E1	Eukaryotic translation initiation factor 4E-1 OS=Caenorhabditis elegans GN=ife-1 PE=1 SV=2	212	24352.1		6	5	22.2		3	2			9.439e-07	1.338e-06			1	0	1	1	0	1
Q5TKA3	Q5TKA3	Fatty Acid CoA Synthetase family OS=Caenorhabditis elegans GN=acs-1 PE=1 SV=1	578	70595.4	tr|Q5TKA4|Q5TKA4_CAEEL;tr|Q9UAV8|Q9UAV8_CAEEL;	6	4	8.5		5	1			2.148e-07	1.593e-08			1	0	1	1	0	1
P34815-2	UNC18	Isoform a of Putative acetylcholine regulator unc-18 OS=Caenorhabditis elegans GN=unc-18	591	76882.4	sp|P34815|UNC18_CAEEL;	6	6	12		4	1.99			1.172e-07	9.598e-08			1	0	1	1	0	1
Q0G819-2	PP2B	Isoform a of Serine/threonine-protein phosphatase 2B catalytic subunit OS=Caenorhabditis elegans GN=tax-6	535	60770.9		6	5	16.3		5	1			3.285e-07	2.302e-08			1	0	1	1	0	1
Q19775-4	PPM1	Isoform b of Protein phosphatase ppm-1 OS=Caenorhabditis elegans GN=ppm-1	367	51991.9	sp|Q19775-5|PPM1_CAEEL;sp|Q19775|PPM1_CAEEL;	6	5	19.6		4	2			3.309e-07	2.661e-07			1	0	1	1	0	1
Q93454	RAE1	mRNA export factor rae-1 OS=Caenorhabditis elegans GN=rae-1 PE=1 SV=1	373	41494.4		6	5	28.2		5	1			2.601e-07	4.77e-08			1	0	1	1	0	1
Q19366	DPOD2	Probable DNA polymerase delta small subunit OS=Caenorhabditis elegans GN=F12F6.7 PE=3 SV=1	451	50497.7		6	4	10.4		4	2			3.171e-07	1.507e-07			1	0	1	1	0	1
H2L0Q6	H2L0Q6	RAL (Ras-related GTPase) homolog OS=Caenorhabditis elegans GN=ral-1 PE=1 SV=1	254	24009	tr|Q9N3F8|Q9N3F8_CAEEL;	6	4	18.8		3	2			2.731e-07	3.125e-07			1	0	1	1	0	1
Q22038	RHO1	Ras-like GTP-binding protein rhoA OS=Caenorhabditis elegans GN=rho-1 PE=1 SV=1	192	21675.2		6	4	24.5		1.98	3.97			2.78e-07	7.532e-07			1	0	1	1	0	1
O17244	O17244	Transporter of SR proteins OS=Caenorhabditis elegans GN=tsr-1 PE=1 SV=3	949	107257		6	6	7.4		5	1			1.041e-07	1.157e-08			1	0	1	1	0	1
G5EF01	G5EF01	Tubulin beta chain OS=Caenorhabditis elegans GN=tbb-6 PE=1 SV=1	426	47706.6		6	5	16.7		5	1			3.306e-07	7.007e-08			1	0	1	1	0	1
G5EES6	G5EES6	Ubiquitin Fusion Degradation (Yeast UFD homolog) OS=Caenorhabditis elegans GN=ufd-3 PE=1 SV=1	860	93833.6	tr|G5EFK5|G5EFK5_CAEEL;	6	4	8.3		2	3			6.949e-08	1.258e-07			1	0	1	1	0	1
O45495	UB2V1	Ubiquitin-conjugating enzyme E2 variant 1 OS=Caenorhabditis elegans GN=uev-1 PE=1 SV=1	139	15947		6	4	27.3		2	3			8.627e-07	3.414e-06			1	0	1	1	0	1
Q09278	YQI5	Uncharacterized protein C45G9.5 OS=Caenorhabditis elegans GN=C45G9.5 PE=4 SV=1	316	36085		6	4	16.5		4	1			2.862e-07	4.659e-08			1	0	1	1	0	1
O45394	O45394	Uncharacterized protein OS=Caenorhabditis elegans GN=CELE_F22B8.7 PE=1 SV=2	339	38997		6	6	19.8		4	0.5			7.627e-07	5.561e-08			1	0	1	1	0	1
G5EDD4	G5EDD4	Tubulin alpha chain OS=Caenorhabditis elegans GN=tba-4 PE=1 SV=1	448	50054.5		6	13	39.5	0.5	2.5	2		2.18e-08	1.542e-07	7.401e-07			0.8	0	0.8	0.971387	0	0.971387
Q23445	SAR1	GTP-binding protein SAR1 OS=Caenorhabditis elegans GN=ZK180.4 PE=3 SV=1	193	21749		6	4	28.5	1	2	3		6.302e-08	3.793e-07	6.534e-07			0.75	0	0.75	0.912035	0	0.912035
Q20049	Q20049	Isocitrate dehydrogenase [NAD] subunit, mitochondrial OS=Caenorhabditis elegans GN=idhg-1 PE=1 SV=2	396	43662.6		6	4	9.3	1	2	3		1.029e-07	1.601e-07	8.023e-07			0.75	0	0.75	0.886323	0	0.886323
Q21693	IF4E2	Eukaryotic translation initiation factor 4E-2 OS=Caenorhabditis elegans GN=ife-2 PE=1 SV=1	228	25764.9		6	5	29.4	1	3	2		8.299e-08	4.257e-07	5.237e-07			0.666667	0	0.666667	0.863209	0	0.863209
Q21274	Q21274	Uncharacterized protein OS=Caenorhabditis elegans GN=CELE_K07C5.2 PE=1 SV=1	301	34779.8		6	5	18.6	1	1	4		1.316e-07	1.771e-07	7.948e-07			0.8	0	0.8	0.857945	0	0.857945
Q9XUP3	EIF3K	Eukaryotic translation initiation factor 3 subunit K OS=Caenorhabditis elegans GN=eif-3.K PE=2 SV=1	240	27068.2		6	4	24.6	1	2	3		1.866e-07	2.249e-07	1.006e-06			0.75	0	0.75	0.843535	0	0.843535
O17694	O17694	RNAi-Induced Longevity OS=Caenorhabditis elegans GN=ril-1 PE=1 SV=1	139	16520.5		6	3	26.6	1	2	3		6.17e-07	7.204e-07	2.729e-06			0.75	0	0.75	0.815601	0	0.815601
Q9NAN1	SAE2	SUMO-activating enzyme subunit uba-2 OS=Caenorhabditis elegans GN=uba-2 PE=3 SV=3	582	64946.3		6	3	6.5	1	2	3		4.488e-08	9.684e-08	1.722e-07			0.75	0	0.75	0.793256	0	0.793256
Q20774	Q20774	DNaJ domain (Prokaryotic heat shock protein) OS=Caenorhabditis elegans GN=dnj-13 PE=1 SV=1	331	36332.5		6	3	12.7	1	3	2		2.229e-07	4.754e-07	6.511e-07			0.666667	0	0.666667	0.744966	0	0.744966
G5ECD0	G5ECD0	CYtochrome P450 family OS=Caenorhabditis elegans GN=cyp-35c1 PE=1 SV=1	495	57023.1		6	4	10.3		4	1	1		2.481e-07	4.083e-08	9.532e-08		1	0.2	0.8	1	0.277561	0.722439
Q09979	Q09979	DeHydrogenases, Short chain OS=Caenorhabditis elegans GN=dhs-6 PE=1 SV=3	418	45554.6		6	7	17	2	2	2		2.194e-07	1.721e-07	3.811e-07			0.5	0	0.5	0.634638	0	0.634638
Q22918	IF5	Eukaryotic translation initiation factor 5 OS=Caenorhabditis elegans GN=C37C3.2 PE=3 SV=2	436	48882.7		6	4	10.8	2	2	2		1.503e-07	2.112e-07	2.211e-07			0.5	0	0.5	0.595315	0	0.595315
Q95PZ0	CSN6	COP9 signalosome complex subunit 6 OS=Caenorhabditis elegans GN=csn-6 PE=1 SV=1	426	48243.2	tr|C5VUK2|C5VUK2_CAEEL;	6	5	16.7	1	4	1		5.319e-08	2.509e-07	6.628e-08			0.5	0	0.5	0.554784	0	0.554784
G5ECI8	G5ECI8	Mitochondrial phenylalanyl-tRNA synthetase OS=Caenorhabditis elegans GN=fars-2 PE=1 SV=1	458	49340.1	tr|G5EEN1|G5EEN1_CAEEL;	6	4	12.4	2	2	2		1.242e-07	1.321e-07	1.379e-07			0.5	0	0.5	0.526135	0	0.526135
P34657	YOTB	Uncharacterized protein ZK632.12 OS=Caenorhabditis elegans GN=ZK632.12 PE=1 SV=2	266	30240		6	4	17.7	1	4	1		6.309e-08	5.87e-07	6.52e-08			0.5	0	0.5	0.508224	0	0.508224
Q23223	MTR4	mRNA transport homolog 4 OS=Caenorhabditis elegans GN=mtr-4 PE=3 SV=1	1026	116602		6	5	7.9	1	4	1		3.931e-09	9.653e-08	3.758e-09			0.5	0	0.5	0.48875	0	0.48875
P30628-3	VPP1	Isoform c of Probable V-type proton ATPase 116 kDa subunit a OS=Caenorhabditis elegans GN=unc-32	894	103604	sp|P30628-6|VPP1_CAEEL;sp|P30628|VPP1_CAEEL;	6	4	7.4	1	4	1		2.928e-08	1.195e-07	2.686e-08			0.5	0	0.5	0.478447	0	0.478447
Q8TA83-2	DNJ10	Isoform b of DnaJ homolog dnj-10 OS=Caenorhabditis elegans GN=dnj-10	446	50231	sp|Q8TA83|DNJ10_CAEEL;	6	4	13.2	1	4	1		1.87e-08	2.316e-07	1.499e-08			0.5	0	0.5	0.444939	0	0.444939
Q9BLB6	RU2A	Probable U2 small nuclear ribonucleoprotein A' OS=Caenorhabditis elegans GN=mog-2 PE=1 SV=1	253	28918.8		6	5	29.2	1	3	1	1	5.178e-08	7.848e-07	8.137e-08	1.635e-07		0.5	0.25	0.25	0.611115	0.172414	0.438701
P35129	UBC2	Ubiquitin-conjugating enzyme E2 2 OS=Caenorhabditis elegans GN=let-70 PE=1 SV=1	147	11942.1	tr|A0A0M3JUV9|A0A0M3JUV9_ANISI;tr|A0A0N4YW29|A0A0N4YW29_NIPBR;	6	2	16.8		2	3	1		6.126e-07	4.304e-06	8.152e-07		1	0.333333	0.666667	1	0.570948	0.429052
Q95QI6	Q95QI6	Uncharacterized protein OS=Caenorhabditis elegans GN=CELE_F26F4.12 PE=1 SV=1	231	25683.4		6	4	29.4	2	3	1		2.204e-07	2.742e-07	1.342e-07			0.333333	0	0.333333	0.378455	0	0.378455
O62198	O62198	Uncharacterized protein OS=Caenorhabditis elegans GN=CELE_F32A11.1 PE=1 SV=1	319	35591.4		6	4	17.2	3	2	1		3.039e-07	2.46e-07	1.814e-07			0.25	0	0.25	0.373789	0	0.373789
O44664	NLP29	Neuropeptide-like protein 29 OS=Caenorhabditis elegans GN=nlp-29 PE=2 SV=1	73	6880.18	sp|O44665|NLP28_CAEEL;	6	2	46.6	1.97	0.98	1.97		6.671e-06	1.457e-06	3.887e-06			0.5	0	0.5	0.368157	0	0.368157
P34286	PSB1	Proteasome subunit beta type-1 OS=Caenorhabditis elegans GN=pbs-6 PE=1 SV=2	258	28983.5		6	3	17.4	1	2	2	1	1.103e-07	2.476e-07	6.618e-07	2.49e-07		0.666667	0.333333	0.333333	0.857143	0.50141	0.355733
Q19826	RPAB3	Probable DNA-directed RNA polymerases I, II, and III subunit RPABC3 OS=Caenorhabditis elegans GN=rpb-8 PE=1 SV=1	148	17036.5		6	3	23.6	2	3	1		2.489e-07	8.035e-07	1.246e-07			0.333333	0	0.333333	0.333601	0	0.333601
Q9U334	Q9U334	Uncharacterized protein OS=Caenorhabditis elegans GN=unc-59 PE=1 SV=1	459	53012.1		6	4	9.8	1	4	1		1.001e-07	3.912e-07	4.664e-08			0.5	0	0.5	0.317841	0	0.317841
G5EC23	G5EC23	HCF1 related OS=Caenorhabditis elegans GN=hcf-1 PE=1 SV=1	782	87539.1		6	6	9.7	1	3	1		4.96e-08	9.46e-08	2.083e-08			0.5	0	0.5	0.295755	0	0.295755
P24894	COX2	Cytochrome c oxidase subunit 2 OS=Caenorhabditis elegans GN=ctc-2 PE=3 SV=2	231	26585	tr|G5EGS6|G5EGS6_CAEEL;	6	3	12.1	1	1.99	2	1	4.305e-07	1.23e-06	1.388e-06	1.394e-06		0.666667	0.334448	0.332219	0.763266	0.53125	0.232016
Q09517	LE767	Very-long-chain 3-oxooacyl-coA reductase let-767 OS=Caenorhabditis elegans GN=let-767 PE=1 SV=2	316	36275	tr|C1P622|C1P622_CAEEL;	6	4	20.9		1	4	1		2.099e-08	9.72e-07	8.355e-08		1	0.5	0.5	1	0.799216	0.200784
Q17345	CNOT7	CCR4-NOT transcription complex subunit 7 OS=Caenorhabditis elegans GN=ccf-1 PE=2 SV=1	310	33906.8		6	3	15.2	2	3	1		1.346e-07	2.838e-07	3.23e-08			0.333333	0	0.333333	0.193529	0	0.193529
P91343	WDR12	Ribosome biogenesis protein WDR12 homolog OS=Caenorhabditis elegans GN=wdr-12 PE=3 SV=1	439	49097.7		6	4	12.3	2	3	1		1.007e-07	1.112e-07	2.174e-08			0.333333	0	0.333333	0.177556	0	0.177556
Q86GC2	Q86GC2	Adenosine Deaminase acting on RNA OS=Caenorhabditis elegans GN=adr-1 PE=1 SV=1	893	107647	tr|Q86GC3|Q86GC3_CAEEL;tr|Q8I8G9|Q8I8G9_CAEEL;tr|Q8I8H0|Q8I8H0_CAEEL;tr|Q8I8H1|Q8I8H1_CAEEL;tr|Q9U3D6|Q9U3D6_CAEEL;	6	4	6	2	3	1		1.276e-07	8.679e-08	1.511e-08			0.333333	0	0.333333	0.105879	0	0.105879
A0A014MA41	A0A014MA41_9BURK	ATP synthase subunit beta OS=Comamonas aquatica DA1877 GN=atpD PE=3 SV=1	455	49301.3		6	4	11.9		2	1	3		1.861e-07	6.567e-08	1.849e-06		1	0.6	0.4	1	0.908555	0.0914451
O76836	O76836	Uncharacterized protein OS=Caenorhabditis elegans GN=CELE_T19D12.4 PE=1 SV=1	1028	111523	tr|Q2V4T0|Q2V4T0_CAEEL;	6	5	5.6		2	1	3		2.851e-08	1.964e-08	2.86e-07		1	0.6	0.4	1	0.909351	0.0906489
J9ZZK2	J9ZZK2_THAEL	HSP70A1 OS=Thamnophis elegans PE=2 SV=1	648	71204.3		6	11	18.4	1.98	1.99	0.99	0.99	7.741e-08	1.68e-07	1.412e-07	2.099e-07		0.333333	0.332215	0.00111857	0.645899	0.555438	0.0904611
Q6A573	Q6A573	Uncharacterized protein OS=Caenorhabditis elegans GN=CELE_Y44E3A.4 PE=1 SV=2	551	58542.8		6	4	14		1	4	1		1.294e-08	1.534e-07	1.447e-07		1	0.5	0.5	1	0.917914	0.0820858
Q19952	LSM4	Probable U6 snRNA-associated Sm-like protein LSm4 OS=Caenorhabditis elegans GN=lsm-4 PE=3 SV=1	123	13621		6	2	14.6	1	2	2	1	2.482e-07	4.834e-07	2.152e-06	2.24e-06		0.666667	0.333333	0.333333	0.896592	0.822501	0.0740907
O17345	O17345	TransThyretin-Related family domain OS=Caenorhabditis elegans GN=ttr-6 PE=1 SV=1	141	15339.7		6	3	25.5		1	2	3		2.059e-07	2.149e-06	3.037e-06		1	0.75	0.25	1	0.936507	0.0634926
P83351	SNA29	Soluble NSF attachment protein 29 OS=Caenorhabditis elegans GN=snap-29 PE=3 SV=1	277	31168.1		6	4	26.4		1	4	1		1.134e-08	3.328e-07	3.869e-07		1	0.5	0.5	1	0.971525	0.0284753
Q11176	WDR1	Actin-interacting protein 1 OS=Caenorhabditis elegans GN=unc-78 PE=1 SV=1	611	65463		6	6	13.3			5	1			4.041e-07	1.026e-07		1	1	0	1	1	0
O62137	O62137	Acyl-coenzyme A oxidase OS=Caenorhabditis elegans GN=acox-1.2 PE=1 SV=2	661	75241.7		6	8	18	1	5			9.211e-08	4.997e-07				0	0	0	0	0	0
O62139	O62139	Acyl-coenzyme A oxidase OS=Caenorhabditis elegans GN=acox-1.4 PE=1 SV=1	662	74921.4		6	8	16	3	1.5			1.648e-07	6.551e-08				0	0	0	0	0	0
O02096	O02096	Adenylyl cyclase-associated protein OS=Caenorhabditis elegans GN=cas-2 PE=1 SV=2	457	51031		6	6	12.3	3	3			2.641e-07	2.666e-07				0	0	0	0	0	0
G5EDA3	G5EDA3	CENP-C-like protein HCP-4 OS=Caenorhabditis elegans GN=hcp-4 PE=1 SV=1	866	97615.2		6	5	6.9	1	4			2.721e-08	1.418e-07				0	0	0	0	0	0
O02215	O02215	Cystathionine Beta Lyase OS=Caenorhabditis elegans GN=cbl-1 PE=1 SV=3	451	49887.5		6	5	17.7			5	1			6.651e-07	2.446e-07		1	1	0	1	1	0
P91013	P91013	DeHydrogenases, Short chain OS=Caenorhabditis elegans GN=dhs-1 PE=1 SV=1	323	36678.8		6	5	13.3	0.99	4.99			5.918e-08	4.448e-07				0	0	0	0	0	0
G5ECW7	G5ECW7	Dipeptidyl peptidase 3 OS=Caenorhabditis elegans GN=dpt-1 PE=1 SV=1	745	79861.4	tr|Q9U3K7|Q9U3K7_CAEEL;	6	5	8.2			4	2			2.999e-07	2.713e-07		1	1	0	1	1	0
Q09568	DI3L2	DIS3-like exonuclease 2 OS=Caenorhabditis elegans GN=disl-2 PE=1 SV=2	848	96722.2		6	4	5.7	1	5			3.778e-08	1.214e-07				0	0	0	0	0	0
Q94272	Q94272	FumarylAcetoacetate Hydrolase OS=Caenorhabditis elegans GN=fah-1 PE=1 SV=1	418	46123.4		6	5	16.7			5	1			1.919e-06	2.901e-07		1	1	0	1	1	0
G5EF84	GIP2	Gamma-tubulin interacting protein 2 OS=Caenorhabditis elegans GN=gip-2 PE=4 SV=1	642	73509.3		6	4	7.9	2	4			7.508e-08	1.216e-07				0	0	0	0	0	0
Q17390-2	CUL2	Isoform 2 of Cullin-2 OS=Caenorhabditis elegans GN=cul-2	791	98159.8	sp|Q17390-3|CUL2_CAEEL;sp|Q17390|CUL2_CAEEL;	6	4	5.6	0.99	4.95			2.925e-08	1.88e-07				0	0	0	0	0	0
P17139-2	CO4A1	Isoform b of Collagen alpha-1(IV) chain OS=Caenorhabditis elegans GN=emb-9	1502	171403	sp|P17139|CO4A1_CAEEL;	6	3	1.8	4	2			1.229e-07	3.545e-08				0	0	0	0	0	0
P54815-2	MSP1	Isoform b of Mitochondrial sorting homolog OS=Caenorhabditis elegans GN=mspn-1	339	37728.6	sp|P54815|MSP1_CAEEL;	6	5	17.1	2	3			8.324e-08	2.353e-07				0	0	0	0	0	0
Q56VZ2	Q56VZ2	Nucleolar GTP-binding protein 2 OS=Caenorhabditis elegans GN=ngp-1 PE=1 SV=1	610	73501.6	tr|Q9U365|Q9U365_CAEEL;tr|Q9XXN4|Q9XXN4_CAEEL;	6	5	10	5	1			2.742e-07	4.345e-08				0	0	0	0	0	0
Q9TYV5	Q9TYV5	NucleOLar protein OS=Caenorhabditis elegans GN=nol-1 PE=1 SV=2	664	74057.3		6	5	10.2	2	4			2.485e-07	3.985e-07				0	0	0	0	0	0
G5EDP9	G5EDP9	Phosphoinositide 3-kinase adapter subunit OS=Caenorhabditis elegans GN=aap-1 PE=1 SV=1	522	58610.7		6	6	13.8	3	3			2.091e-07	3.119e-07				0	0	0	0	0	0
Q9N5M2	PFD2	Prefoldin subunit 2 OS=Caenorhabditis elegans GN=pdf-2 PE=3 SV=1	141	16076.5		6	4	29.8			4	1			9.635e-07	4.846e-07		1	1	0	1	1	0
Q19329	TSR1	Pre-rRNA-processing protein TSR1 homolog OS=Caenorhabditis elegans GN=tag-151 PE=3 SV=1	785	89398.8		6	5	7.6	2	3			1.193e-07	6.843e-08				0	0	0	0	0	0
O01159	RSP7	Probable splicing factor, arginine/serine-rich 7 OS=Caenorhabditis elegans GN=rsp-7 PE=3 SV=3	452	52773		6	5	19.5	2	4			1.098e-07	3.407e-07				0	0	0	0	0	0
O02325	O02325	PRotein arginine MethylTransferase OS=Caenorhabditis elegans GN=prmt-9 PE=1 SV=2	680	77913.2		6	6	11	1	5			1.213e-08	3.455e-07				0	0	0	0	0	0
Q9N4A7	SEC13	Protein SEC13 homolog OS=Caenorhabditis elegans GN=npp-20 PE=3 SV=1	313	34760.1		6	5	19.8	2	4			1.214e-07	4.306e-07				0	0	0	0	0	0
Q09622	PUF12	Pumilio domain-containing protein 12 OS=Caenorhabditis elegans GN=puf-12 PE=4 SV=1	766	87116.8		6	4	7.6	3	2			1.16e-07	4.878e-08				0	0	0	0	0	0
P34342	RGP2	Ran GTPase-activating protein 2 OS=Caenorhabditis elegans GN=ran-2 PE=4 SV=3	960	105857		6	5	6.5	2	4			5.325e-08	9.59e-08				0	0	0	0	0	0
Q9GYK4	Q9GYK4	Related to yeast Vacuolar Protein Sorting factor OS=Caenorhabditis elegans GN=vps-24 PE=1 SV=2	208	23621.3		6	3	27.4	2	3			1.243e-07	5.575e-07				0	0	0	0	0	0
O01585	O01585	Rho GTPase Activating protein OS=Caenorhabditis elegans GN=rga-3 PE=1 SV=1	1085	120892		6	5	5.9	2.5	1.5			1.157e-07	6.917e-08				0	0	0	0	0	0
Q9U2A9	BOP1	Ribosome biogenesis protein BOP1 homolog OS=Caenorhabditis elegans GN=Y48B6A.1 PE=3 SV=1	674	77530.4		6	7	19.9	2	4			1.998e-08	2.284e-07				0	0	0	0	0	0
Q09353	SENP	Sentrin-specific protease OS=Caenorhabditis elegans GN=ulp-1 PE=2 SV=3	697	79795.8		6	6	11	3	3			1.417e-07	1.232e-07				0	0	0	0	0	0
Q22747	Q22747	Spindle Associated Membrane Protein homolog OS=Caenorhabditis elegans GN=samp-1 PE=1 SV=1	588	66441.6		6	2	6.1	3	3			3.933e-08	4.412e-08				0	0	0	0	0	0
P91870	SPD2	Spindle-defective protein 2 OS=Caenorhabditis elegans GN=spd-2 PE=1 SV=1	824	91709		6	5	9.1	3	3			6.694e-08	5.99e-08				0	0	0	0	0	0
Q09442	SF3B4	Splicing factor 3B subunit 4 OS=Caenorhabditis elegans GN=sap-49 PE=1 SV=2	388	42388.1	tr|Q17352|Q17352_CAEEL;	6	3	8.8	1.98	3.97			1.256e-07	3.565e-07				0	0	0	0	0	0
G5EEQ8	G5EEQ8	Splicing Factor ThreeB (3b) Subunit homolog OS=Caenorhabditis elegans GN=sftb-1 PE=1 SV=1	1322	147626		6	6	5	1	5			1.49e-08	1.268e-07				0	0	0	0	0	0
G5ECC7	G5ECC7	Ubiquitin carboxyl-terminal hydrolase OS=Caenorhabditis elegans GN=usp-48 PE=1 SV=1	1262	144485		6	5	4.9	2	4			2.736e-08	1.168e-07				0	0	0	0	0	0
Q17780	Q17780	Uncharacterized protein OS=Caenorhabditis elegans GN=C07D10.5 PE=1 SV=2	380	43640.9		6	5	13.7	1	5			1.489e-07	6.936e-07				0	0	0	0	0	0
Q18476	Q18476	Uncharacterized protein OS=Caenorhabditis elegans GN=C35A5.8 PE=1 SV=3	1096	125368		6	7	7.5	2	4			5.875e-08	7.672e-08				0	0	0	0	0	0
Q18705	Q18705	Uncharacterized protein OS=Caenorhabditis elegans GN=C49C8.5 PE=1 SV=2	451	48776.3		6	4	14.2	3	3			1.513e-07	9.842e-08				0	0	0	0	0	0
Q9TYR0	Q9TYR0	Uncharacterized protein OS=Caenorhabditis elegans GN=CELE_H04M03.3 PE=1 SV=1	333	36943		6	4	13.8	3	3			3.554e-07	6.529e-07				0	0	0	0	0	0
Q9N5L0	Q9N5L0	Uncharacterized protein OS=Caenorhabditis elegans GN=CELE_H24K24.4 PE=1 SV=2	603	68252.6		6	6	15.4	1.99	4			9.969e-08	1.645e-07				0	0	0	0	0	0
O17954	O17954	Uncharacterized protein OS=Caenorhabditis elegans GN=CELE_LLC1.2 PE=1 SV=1	272	30406.5		6	5	19.1	1	5			3.841e-07	5.434e-07				0	0	0	0	0	0
Q21899	Q21899	Uncharacterized protein OS=Caenorhabditis elegans GN=CELE_R10E4.1 PE=1 SV=1	377	44840.7		6	4	15.1	3	3			1.426e-07	3.79e-07				0	0	0	0	0	0
H9G321	H9G321	Uncharacterized protein OS=Caenorhabditis elegans GN=CELE_R13H4.2 PE=1 SV=1	221	27772.2		6	10	41.6	3	3			1.31e-06	8.179e-07				0	0	0	0	0	0
K8ESK7	K8ESK7	Uncharacterized protein OS=Caenorhabditis elegans GN=CELE_R13H4.2 PE=1 SV=1	192	23893.3		6	8	42.7	3	3			1.08e-06	4.375e-07				0	0	0	0	0	0
A8WHU4	A8WHU4	Uncharacterized protein OS=Caenorhabditis elegans GN=CELE_T08G11.4 PE=1 SV=1	495	65567.4	tr|Q94013|Q94013_CAEEL;	6	6	17.8	1	4			9.337e-08	3.393e-07				0	0	0	0	0	0
O02158	O02158	Uncharacterized protein OS=Caenorhabditis elegans GN=CELE_T09B4.8 PE=1 SV=3	444	48735		6	6	12.4			5	1			8.6e-07	2.462e-07		1	1	0	1	1	0
Q23196	Q23196	Uncharacterized protein OS=Caenorhabditis elegans GN=CELE_W06B4.1 PE=1 SV=1	432	49003.8		6	4	11.1	3	3			2.369e-07	3.14e-07				0	0	0	0	0	0
Q9NAI5	Q9NAI5	Uncharacterized protein OS=Caenorhabditis elegans GN=CELE_Y39G8B.1 PE=1 SV=1	316	35282		6	6	22.2			5	0.99			2.211e-06	2.987e-07		1	1	0	1	1	0
Q965N8	Q965N8	Uncharacterized protein OS=Caenorhabditis elegans GN=CELE_Y46E12BL.2 PE=1 SV=1	1334	147950		6	5	5.6	1	5			1.739e-08	7.62e-08				0	0	0	0	0	0
Q9BL34	Q9BL34	Uncharacterized protein OS=Caenorhabditis elegans GN=CELE_Y71H2AM.5 PE=1 SV=1	121	14843.2		6	3	25.6			5	1			3.4e-06	6.087e-07		1	1	0	1	1	0
Q23526	Q23526	Uncharacterized protein OS=Caenorhabditis elegans GN=CELE_ZK546.2 PE=1 SV=4	485	56371.6	tr|Q7JPD6|Q7JPD6_CAEEL;	6	7	19.6	1	5			4.669e-08	4.531e-07				0	0	0	0	0	0
Q9N584	Q9N584	Uncharacterized protein OS=Caenorhabditis elegans GN=let-630 PE=1 SV=1	660	74973.7		6	6	17.3	1	5			4.164e-08	2.042e-07				0	0	0	0	0	0
Q10020	YSX1	Uncharacterized protein T28D9.1 OS=Caenorhabditis elegans GN=T28D9.1 PE=4 SV=2	129	13754.4		6	3	60.5			3	2			3.951e-06	2.423e-06		1	1	0	1	1	0
Q19727	Q19727	Vertebrate Pre-mRNA Processing Factor OS=Caenorhabditis elegans GN=prpf-4 PE=1 SV=1	775	91110.5		6	6	8.1	1	5			2.926e-08	2.377e-07				0	0	0	0	0	0
O02115	PCNA	Proliferating cell nuclear antigen OS=Caenorhabditis elegans GN=pcn-1 PE=1 SV=3	263	29089.1		6	5	30.4	2		3	1	2.389e-07		8.312e-07	6.519e-07		0.6	1	-0.4	0.77675	1	-0.22325
Q9NEW6	RSP3	Probable splicing factor, arginine/serine-rich 3 OS=Caenorhabditis elegans GN=rsp-3 PE=1 SV=2	258	28735.4		6	3	12.8	2	3		1	4.394e-07	1.038e-06		3.69e-07		0	0.25	-0.25	0	0.26226	-0.26226
Q22047	Q22047	TRansport of membrane to Cell Surface OS=Caenorhabditis elegans GN=trcs-2 PE=1 SV=3	779	86796.2		6	6	7.6	1	4		1	2.377e-08	2.792e-07		1.774e-07		0	0.2	-0.2	0	0.388524	-0.388524
Q27874	PAT3	Integrin beta pat-3 OS=Caenorhabditis elegans GN=pat-3 PE=1 SV=1	809	90312.3		6	6	10.1	3	2		1	9.349e-08	6.936e-08		4.5e-08		0	0.333333	-0.333333	0	0.393494	-0.393494
Q21210	Q21210	Uncharacterized protein OS=Caenorhabditis elegans GN=CELE_K04C2.2 PE=1 SV=1	990	110075		6	6	7.7	1	4		1	6.541e-09	1.228e-07		9.023e-08		0	0.2	-0.2	0	0.423555	-0.423555
P90983	P90983	Ribosomal Protein, Small subunit OS=Caenorhabditis elegans GN=rps-29 PE=1 SV=2	56	6549.3		6	3	33.9	3	1	1	1	6.625e-06	2.365e-06	3.884e-06	1.124e-05		0.25	0.5	-0.25	0.369588	0.826167	-0.456579
O76686	O76686	Uncharacterized protein OS=Caenorhabditis elegans GN=CELE_M01G5.1 PE=1 SV=2	891	102200		6	5	8.4	1	4		1	2.022e-08	9.749e-08		1.753e-07		0	0.2	-0.2	0	0.642619	-0.642619
Q23604	Q23604	Uncharacterized protein OS=Caenorhabditis elegans GN=CELE_ZK813.3 PE=1 SV=3	157	17302.3		6	2	25.5	1		3	1	2.016e-06		7.204e-07	9.866e-07		0.75	1	-0.25	0.263266	1	-0.736734
O01755	O01755	AdaPtin, Mu/medium chain (Clathrin associated complex) OS=Caenorhabditis elegans GN=apm-1 PE=1 SV=2	426	48713.2		5	5	17.8		4.51				3.475e-07				#DIV/0!	0	#DIV/0!	#DIV/0!	0	#DIV/0!
Q20140	KAD1	Adenylate kinase isoenzyme 1 OS=Caenorhabditis elegans GN=F38B2.4 PE=2 SV=1	210	22637.1		5	5	33.3			5				5.113e-06			1	#DIV/0!	#DIV/0!	1	#DIV/0!	#DIV/0!
Q27473	Q27473	Annexin OS=Caenorhabditis elegans GN=nex-3 PE=1 SV=1	317	36158.1		5	6	18.9			5				2.475e-06			1	#DIV/0!	#DIV/0!	1	#DIV/0!	#DIV/0!
Q19202	APY1	Apyrase apy-1 OS=Caenorhabditis elegans GN=apy-1 PE=1 SV=2	355	40375.2		5	4	12.1	1		4		1.622e-08		9.117e-07			0.8	#DIV/0!	#DIV/0!	0.98252	#DIV/0!	#DIV/0!
Q22972	Q22972	ASpartyl Protease OS=Caenorhabditis elegans GN=asp-13 PE=1 SV=1	389	42319.1		5	5	17			5				8.254e-07			1	#DIV/0!	#DIV/0!	1	#DIV/0!	#DIV/0!
O01427	AIR2	Aurora/IPL1-related protein kinase 2 OS=Caenorhabditis elegans GN=air-2 PE=1 SV=2	305	34817		5	6	26.6		5				7.173e-07				#DIV/0!	0	#DIV/0!	#DIV/0!	0	#DIV/0!
G5EEG6	G5EEG6	Carrier protein (C2) OS=Caenorhabditis elegans GN=CELE_T09F3.2 PE=1 SV=1	384	42209.6		5	5	13.3		5				3.442e-07				#DIV/0!	0	#DIV/0!	#DIV/0!	0	#DIV/0!
G5EFJ4	CAPG1	Condensin complex subunit capg-1 OS=Caenorhabditis elegans GN=capg-1 PE=1 SV=1	1153	131724		5	5	5.1		5				8.884e-08				#DIV/0!	0	#DIV/0!	#DIV/0!	0	#DIV/0!
G5EGE9	DPY26	Condensin complex subunit dpy-26 OS=Caenorhabditis elegans GN=dpy-26 PE=1 SV=1	1263	142885		5	5	7.2		4		1		4.426e-08		2.017e-07		#DIV/0!	0.2	#DIV/0!	#DIV/0!	0.820052	#DIV/0!
Q86NG3	CLC88	C-type lectin domain-containing protein 88 OS=Caenorhabditis elegans GN=clec-88 PE=1 SV=1	228	28016.6	tr|H2KZ57|H2KZ57_CAEEL;	5	3	17.1	4				6.262e-07					0	#DIV/0!	#DIV/0!	0	#DIV/0!	#DIV/0!
O44518	CYFIP	Cytoplasmic FMR1-interacting protein homolog OS=Caenorhabditis elegans GN=gex-2 PE=1 SV=4	1262	145298		5	7	7.1		4				9.241e-08				#DIV/0!	0	#DIV/0!	#DIV/0!	0	#DIV/0!
Q19246	Q19246	DeHydrogenases, Short chain OS=Caenorhabditis elegans GN=dhs-25 PE=1 SV=2	248	25535.2		5	5	27.4			5				1.488e-06			1	#DIV/0!	#DIV/0!	1	#DIV/0!	#DIV/0!
Q10661	DPY30	Dosage compensation protein dpy-30 OS=Caenorhabditis elegans GN=dpy-30 PE=1 SV=1	123	12865.3		5	2	26.8	1		2		1.184e-08		2.975e-07			0.666667	#DIV/0!	#DIV/0!	0.961725	#DIV/0!	#DIV/0!
Q9XUT0	Q9XUT0	DreBriN 1/DreBriN-like (Where Drebrin is from Developmentally REgulated BRaIN protein) family homolog OS=Caenorhabditis elegans GN=dbn-1 PE=1 SV=1	643	72076.8		5	5	14		5				3.687e-07				#DIV/0!	0	#DIV/0!	#DIV/0!	0	#DIV/0!
P34607	MUT7	Exonuclease mut-7 OS=Caenorhabditis elegans GN=mut-7 PE=1 SV=1	910	105772		5	4	4.7		4				1.319e-07				#DIV/0!	0	#DIV/0!	#DIV/0!	0	#DIV/0!
D3NQA3	D3NQA3	FLYWCH zinc finger transcription factor homolog OS=Caenorhabditis elegans GN=flh-1 PE=1 SV=1	501	56673.2	tr|Q9XWR1|Q9XWR1_CAEEL;	5	4	13.4		5				2.299e-07				#DIV/0!	0	#DIV/0!	#DIV/0!	0	#DIV/0!
O17566	O17566	Germinal Center Kinase family OS=Caenorhabditis elegans GN=gck-4 PE=1 SV=1	1228	140485		5	7	7.2		5				9.714e-08				#DIV/0!	0	#DIV/0!	#DIV/0!	0	#DIV/0!
G5ECH0	G5ECH0	Histone deacetylase OS=Caenorhabditis elegans GN=hda-3 PE=1 SV=1	465	52801.8		5	5	13.1		4				2.368e-07				#DIV/0!	0	#DIV/0!	#DIV/0!	0	#DIV/0!
G5EFV3-2	RSA2	Isoform a of Regulator of spindle assembly protein 2 OS=Caenorhabditis elegans GN=rsa-2	947	107970	sp|G5EFV3|RSA2_CAEEL;	5	5	7.8		5				1.953e-07				#DIV/0!	0	#DIV/0!	#DIV/0!	0	#DIV/0!
Q9TXI7-2	PK3C3	Isoform b of Phosphatidylinositol 3-kinase catalytic subunit type 3 OS=Caenorhabditis elegans GN=vps-34	650	103264	sp|Q9TXI7-3|PK3C3_CAEEL;sp|Q9TXI7|PK3C3_CAEEL;	5	6	15.7		5				2.383e-07				#DIV/0!	0	#DIV/0!	#DIV/0!	0	#DIV/0!
Q22227-2	MIG5	Isoform b of Segment polarity protein dishevelled homolog mig-5 OS=Caenorhabditis elegans GN=mig-5	666	75169.8	sp|Q22227-3|MIG5_CAEEL;sp|Q22227|MIG5_CAEEL;	5	5	11.7		5				2.835e-07				#DIV/0!	0	#DIV/0!	#DIV/0!	0	#DIV/0!
G5ECB9	G5ECB9	MEX-1 OS=Caenorhabditis elegans GN=mex-1 PE=1 SV=1	494	56716.2		5	5	15	5				3.592e-07					0	#DIV/0!	#DIV/0!	0	#DIV/0!	#DIV/0!
Q9XXI5	Q9XXI5	NAD kinase 2, mitochondrial OS=Caenorhabditis elegans GN=CELE_Y17G7B.10 PE=1 SV=1	492	48735.9	tr|Q9XXI6|Q9XXI6_CAEEL;	5	4	15.1		5				2.618e-07				#DIV/0!	0	#DIV/0!	#DIV/0!	0	#DIV/0!
O16486	O16486	N-alpha-AcetylTransferase C complex subunit OS=Caenorhabditis elegans GN=natc-2 PE=1 SV=1	278	31948.8		5	4	20.1		5				3.821e-07				#DIV/0!	0	#DIV/0!	#DIV/0!	0	#DIV/0!
O01864	O01864	NRD (Yeast Nuclear pre-mRNA Down-regulation) homolog OS=Caenorhabditis elegans GN=nrd-1 PE=1 SV=2	988	109989		5	4	5.3		5				1.375e-07				#DIV/0!	0	#DIV/0!	#DIV/0!	0	#DIV/0!
Q9U757	NXT1	NTF2-related export protein OS=Caenorhabditis elegans GN=nxt-1 PE=1 SV=1	137	14795.3	tr|G8JYG1|G8JYG1_CAEEL;	5	5	60.3		5				2.131e-06				#DIV/0!	0	#DIV/0!	#DIV/0!	0	#DIV/0!
Q95Y67	Q95Y67	Patterned Expression Site OS=Caenorhabditis elegans GN=pes-4 PE=1 SV=3	432	45389.7		5	5	13.9		5				3.653e-07				#DIV/0!	0	#DIV/0!	#DIV/0!	0	#DIV/0!
G5EC37	SEPA1	Protein sepa-1 OS=Caenorhabditis elegans GN=sepa-1 PE=1 SV=1	702	80409.4		5	5	7.4		5				2.097e-07				#DIV/0!	0	#DIV/0!	#DIV/0!	0	#DIV/0!
G5ECM5	G5ECM5	Putative GDP-GTP exchange factor OS=Caenorhabditis elegans GN=exc-5 PE=1 SV=1	826	87106.7	tr|G5ED03|G5ED03_CAEEL;tr|X5LV34|X5LV34_CAEEL;tr|X5M8S5|X5M8S5_CAEEL;	5	6	10.9		5				1.644e-07				#DIV/0!	0	#DIV/0!	#DIV/0!	0	#DIV/0!
D3YT36	D3YT36	Pyruvate kinase OS=Caenorhabditis elegans GN=pyk-2 PE=1 SV=1	513	56266.9	tr|D3YT37|D3YT37_CAEEL;tr|Q23539|Q23539_CAEEL;	5	6	13.2		5				5.038e-07				#DIV/0!	0	#DIV/0!	#DIV/0!	0	#DIV/0!
P46549	SULU	Serine/threonine-protein kinase SULU OS=Caenorhabditis elegans GN=kin-18 PE=2 SV=1	982	113088		5	6	7.5		5				3.071e-07				#DIV/0!	0	#DIV/0!	#DIV/0!	0	#DIV/0!
Q23023	UNC51	Serine/threonine-protein kinase unc-51 OS=Caenorhabditis elegans GN=unc-51 PE=1 SV=1	856	95085		5	4	4.8		5				2.084e-07				#DIV/0!	0	#DIV/0!	#DIV/0!	0	#DIV/0!
Q94055	Q94055	Serine--pyruvate aminotransferase OS=Caenorhabditis elegans GN=agxt-1 PE=1 SV=2	405	44033.8		5	4	12.8			4				6.075e-07			1	#DIV/0!	#DIV/0!	1	#DIV/0!	#DIV/0!
G5EDT9	G5EDT9	UBR E3 ubiquitin ligase homolog OS=Caenorhabditis elegans GN=ubr-5 PE=1 SV=1	2944	331746		5	7	3.5		5				3.744e-08				#DIV/0!	0	#DIV/0!	#DIV/0!	0	#DIV/0!
Q17746	Q17746	Uncharacterized protein OS=Caenorhabditis elegans GN=C06G3.6 PE=1 SV=1	498	58027.9		5	3	6.4		4				3.21e-07				#DIV/0!	0	#DIV/0!	#DIV/0!	0	#DIV/0!
Q17896	Q17896	Uncharacterized protein OS=Caenorhabditis elegans GN=C10C5.2 PE=1 SV=2	332	38884.8		5	5	17.5		5				4.12e-07				#DIV/0!	0	#DIV/0!	#DIV/0!	0	#DIV/0!
Q17962	Q17962	Uncharacterized protein OS=Caenorhabditis elegans GN=C14B1.3 PE=1 SV=1	384	44369.8		5	6	21.9		5				3.486e-07				#DIV/0!	0	#DIV/0!	#DIV/0!	0	#DIV/0!
Q18036	Q18036	Uncharacterized protein OS=Caenorhabditis elegans GN=C16A3.5 PE=1 SV=1	163	19382.7		5	4	39.3	3		2		3.563e-07		7.463e-07			0.4	#DIV/0!	#DIV/0!	0.676855	#DIV/0!	#DIV/0!
P91237	P91237	Uncharacterized protein OS=Caenorhabditis elegans GN=CELE_F08D12.3 PE=1 SV=1	289	29164		5	5	32.2		5				2.173e-07				#DIV/0!	0	#DIV/0!	#DIV/0!	0	#DIV/0!
Q93649	Q93649	Uncharacterized protein OS=Caenorhabditis elegans GN=CELE_F30F8.1 PE=1 SV=1	645	72610.4		5	5	16.9		5				2.366e-07				#DIV/0!	0	#DIV/0!	#DIV/0!	0	#DIV/0!
Q09559	Q09559	Uncharacterized protein OS=Caenorhabditis elegans GN=CELE_F34H10.3 PE=4 SV=1	248	28782.8		5	6	28.6		5				6.036e-07				#DIV/0!	0	#DIV/0!	#DIV/0!	0	#DIV/0!
Q7JMS5	Q7JMS5	Uncharacterized protein OS=Caenorhabditis elegans GN=CELE_F40F12.7 PE=1 SV=1	199	22280.9		5	5	24.1		3.77				1.207e-06				#DIV/0!	0	#DIV/0!	#DIV/0!	0	#DIV/0!
Q22437	Q22437	Uncharacterized protein OS=Caenorhabditis elegans GN=CELE_T12G3.4 PE=1 SV=1	447	49724.6		5	5	13.6		4		1		2.548e-07		1.487e-07		#DIV/0!	0.2	#DIV/0!	#DIV/0!	0.368525	#DIV/0!
A5HU97	A5HU97	Uncharacterized protein OS=Caenorhabditis elegans GN=CELE_T28A11.2 PE=1 SV=1	200	23181.3		5	4	24.5			4				1.025e-06			1	#DIV/0!	#DIV/0!	1	#DIV/0!	#DIV/0!
O45995	O45995	Uncharacterized protein OS=Caenorhabditis elegans GN=CELE_ZK1053.4 PE=1 SV=2	701	80257		5	6	13.1		5				1.801e-07				#DIV/0!	0	#DIV/0!	#DIV/0!	0	#DIV/0!
Q9BPN8	Y92H3	Uncharacterized protein Y92H12BR.3 OS=Caenorhabditis elegans GN=Y92H12BR.3 PE=1 SV=2	637	71221.1		5	4	6.1			4				4.583e-07			1	#DIV/0!	#DIV/0!	1	#DIV/0!	#DIV/0!
Q23368	Q23368	Yeast SEC homolog OS=Caenorhabditis elegans GN=sec-24.2 PE=1 SV=3	984	109565		5	4	5.5		5				1.762e-07				#DIV/0!	0	#DIV/0!	#DIV/0!	0	#DIV/0!
Q21432	NAS11	Zinc metalloproteinase nas-11 OS=Caenorhabditis elegans GN=nas-11 PE=1 SV=2	579	65151.9		5	5	9			5				4.371e-07			1	#DIV/0!	#DIV/0!	1	#DIV/0!	#DIV/0!
Q7JNV5	Q7JNV5	5-Aminoimidazole-4-carboxamide ribonucleotide formylTransferase/IMP Cyclohydrolase homolog OS=Caenorhabditis elegans GN=atic-1 PE=1 SV=2	464	42410.5	tr|Q95QQ4|Q95QQ4_CAEEL;tr|Q95QQ5|Q95QQ5_CAEEL;	5	3	12.4		2	2			5.397e-08	3.223e-07			1	0	1	1	0	1
Q95YB2	Q95YB2	Acyl CoA DeHydrogenase OS=Caenorhabditis elegans GN=acdh-9 PE=1 SV=1	409	45284.5		5	4	13		4	1			2.726e-07	9.219e-08			1	0	1	1	0	1
Q21004	Q21004	AMPHiphysin homolog OS=Caenorhabditis elegans GN=amph-1 PE=1 SV=1	461	52005		5	3	10.4		2	3			5.235e-08	1.249e-07			1	0	1	1	0	1
G5EDC6	G5EDC6	ARF-Like OS=Caenorhabditis elegans GN=arl-8 PE=1 SV=1	185	21321		5	3	15.1		1	4			2.575e-07	1.668e-06			1	0	1	1	0	1
G5EGP8	G5EGP8	CathePsin Z OS=Caenorhabditis elegans GN=cpz-1 PE=1 SV=1	306	34808.6		5	5	19.6		2	2.99			1.747e-07	6.018e-07			1	0	1	1	0	1
G5EGA6	DHRS4	Dehydrogenase/reductase SDR family member 4 OS=Caenorhabditis elegans GN=dhrs-4 PE=1 SV=1	260	27644.6		5	4	13.8		3	2			5.503e-07	3.008e-07			1	0	1	1	0	1
G5EFF8	G5EFF8	Endoplasmic Reticulum Protein homolog OS=Caenorhabditis elegans GN=erp-44.1 PE=1 SV=1	393	46969.8	tr|Q304D5|Q304D5_CAEEL;	5	5	13		2	3			2.092e-07	9.779e-07			1	0	1	1	0	1
O45106	O45106	Enoyl-CoA Hydratase OS=Caenorhabditis elegans GN=ech-5 PE=1 SV=3	287	31507.8		5	3	12.2		2	3			3.126e-07	7.894e-07			1	0	1	1	0	1
Q20264	Q20264	Fatty Acid CoA Synthetase family OS=Caenorhabditis elegans GN=acs-11 PE=1 SV=3	505	55844.6		5	5	13.5		1	4			5.215e-08	5.431e-07			1	0	1	1	0	1
Q22814	Q22814	Glutathione S-Transferase OS=Caenorhabditis elegans GN=gst-13 PE=1 SV=1	208	24402.5		5	3	17.3		1	3			3.451e-08	6.708e-07			1	0	1	1	0	1
Q21153-2	CMC1	Isoform a of Probable calcium-binding mitochondrial carrier K02F3.2 OS=Caenorhabditis elegans GN=K02F3.2	708	79742.8	sp|Q21153|CMC1_CAEEL;	5	5	12.1		1	3			2.09e-08	2.275e-07			1	0	1	1	0	1
G5EFH4	G5EFH4	SeRPin OS=Caenorhabditis elegans GN=srp-6 PE=1 SV=1	375	41778.4		5	5	21.9		3	2			3.357e-07	2.821e-07			1	0	1	1	0	1
O76258	O76258	Tumor Susceptibility Gene homolog OS=Caenorhabditis elegans GN=tsg-101 PE=1 SV=2	425	46329.1		5	5	15.8		4	1			5.025e-07	2.611e-08			1	0	1	1	0	1
G5EDP0	G5EDP0	Uncharacterized protein OS=Caenorhabditis elegans GN=CELE_Y32F6A.5 PE=1 SV=1	445	50207.7		5	5	13.5		1	4			1.24e-07	5.596e-07			1	0	1	1	0	1
Q9BL81	Q9BL81	Uncharacterized protein OS=Caenorhabditis elegans GN=CELE_Y47G6A.21 PE=1 SV=4	255	26824		5	5	25.1		2	3			2.03e-07	5.814e-07			1	0	1	1	0	1
Q86MI3	Q86MI3	Uncharacterized protein OS=Caenorhabditis elegans GN=CELE_Y71H10B.1 PE=1 SV=1	570	64401.7	tr|Q95X21|Q95X21_CAEEL;tr|Q9TZC8|Q9TZC8_CAEEL;	5	5	10.1		4	1			1.176e-07	1.554e-07			1	0	1	1	0	1
Q75MI6	Q75MI6	Uncharacterized protein OS=Caenorhabditis elegans GN=CELE_Y94H6A.10 PE=1 SV=1	181	20907.4		5	3	14.9	1	1	3		2.548e-07	1.794e-07	1.366e-06			0.75	0	0.75	0.842794	0	0.842794
P54889-2	ALH13	Isoform a of Probable delta-1-pyrroline-5-carboxylate synthase OS=Caenorhabditis elegans GN=alh-13	800	86873.9	sp|P54889|ALH13_CAEEL;	5	4	7.9	1	2	2		1.92e-08	4.467e-08	6.512e-08			0.666667	0	0.666667	0.772296	0	0.772296
G5EDR3	2AB1	Serine/threonine-protein phosphatase 2A regulatory subunit sur-6 OS=Caenorhabditis elegans GN=sur-6 PE=1 SV=1	495	57187.1		5	5	14.5	1	3	1		3.55e-08	1.353e-07	7.179e-08			0.5	0	0.5	0.669121	0	0.669121
Q22169	SSRB	Translocon-associated protein subunit beta OS=Caenorhabditis elegans GN=trap-2 PE=1 SV=1	188	21603.1		5	2	10.6	1	2	2		5.483e-07	6.522e-07	1.105e-06			0.666667	0	0.666667	0.66836	0	0.66836
Q21568	NH2L1	NHP2-like protein 1 homolog OS=Caenorhabditis elegans GN=M28.5 PE=3 SV=1	128	14028.5		5	3	35.9	1	2	2		6.427e-07	3.899e-07	1.259e-06			0.666667	0	0.666667	0.662039	0	0.662039
O62246	COPE	Coatomer subunit epsilon OS=Caenorhabditis elegans GN=cope-1 PE=3 SV=1	292	32854.8		5	5	23.3	1	3	1		1.114e-07	3.811e-07	2.119e-07			0.5	0	0.5	0.655428	0	0.655428
Q23487	Q23487	Uncharacterized protein OS=Caenorhabditis elegans GN=CELE_ZK418.9 PE=1 SV=2	557	54575.4	tr|Q7Z145|Q7Z145_CAEEL;	5	3	8.8	1	2	1		4.212e-08	8.925e-08	7.9e-08			0.5	0	0.5	0.652246	0	0.652246
H2KZ06	H2KZ06	C-type LECtin OS=Caenorhabditis elegans GN=clec-266 PE=1 SV=1	212	17008.3	tr|H2KZ07|H2KZ07_CAEEL;tr|Q7Z121|Q7Z121_CAEEL;	5	2	22.1		2	1	2		5.756e-07	8.779e-08	4.592e-07		1	0.5	0.5	1	0.443757	0.556243
H2L0K4	H2L0K4	Uncharacterized protein OS=Caenorhabditis elegans GN=CELE_Y45G5AL.1 PE=1 SV=1	273	30803.8	tr|Q8WTM0|Q8WTM0_CAEEL;	5	3	17.2	1	2	2		1.461e-07	2.237e-07	1.789e-07			0.666667	0	0.666667	0.550462	0	0.550462
P30641	RPAP2	Putative RNA polymerase II subunit B1 CTD phosphatase R08D7.2 OS=Caenorhabditis elegans GN=R08D7.2 PE=3 SV=1	455	52531.2		5	4	9.2	2	2	1		5.848e-08	6.023e-08	5.724e-08			0.333333	0	0.333333	0.494642	0	0.494642
Q9XXD4	NHP2	Putative H/ACA ribonucleoprotein complex subunit 2-like protein OS=Caenorhabditis elegans GN=Y48A6B.3 PE=3 SV=1	163	18115.5		5	3	19		2	1	1		8.62e-07	2.397e-07	9.015e-07		1	0.333333	0.666667	1	0.511199	0.488801
O61793	O61793	Uncharacterized protein OS=Caenorhabditis elegans GN=CELE_R12E2.13 PE=1 SV=1	206	22826.3		5	3	18.4	2	2	1		2e-07	1.345e-07	1.88e-07			0.333333	0	0.333333	0.484536	0	0.484536
Q11183	TXND9	Thioredoxin domain-containing protein 9 OS=Caenorhabditis elegans GN=txdc-9 PE=2 SV=1	208	24417.6		5	2	10.6	1	1	2	1	1.671e-07	5.215e-07	6.769e-07	2.553e-07		0.666667	0.5	0.166667	0.802014	0.328656	0.473358
Q17974	Q17974	Uncharacterized protein OS=Caenorhabditis elegans GN=mma-1 PE=1 SV=1	1058	119127		5	3	3.1		1	1	1		2.19e-08	1.851e-08	2.461e-08		1	0.5	0.5	1	0.529134	0.470866
G5ECK7	G5ECK7	Dynein Light Intermediate chain OS=Caenorhabditis elegans GN=dli-1 PE=1 SV=1	441	48723.1	tr|G5ED34|G5ED34_CAEEL;	5	4	13.6	2	2	1		9.624e-08	1.908e-07	6.495e-08			0.333333	0	0.333333	0.402941	0	0.402941
Q10129	RT16	Probable 28S ribosomal protein S16, mitochondrial OS=Caenorhabditis elegans GN=mrps-16 PE=3 SV=2	147	16337.7		5	3	24.5	2	1	2		4.092e-07	5.228e-08	2.411e-07			0.5	0	0.5	0.370752	0	0.370752
H2KMK6	H2KMK6	Uncharacterized protein OS=Caenorhabditis elegans GN=CELE_Y38E10A.22 PE=1 SV=2	428	48659.2		5	4	13.3	2	2	1		1.275e-07	2.252e-07	7.095e-08			0.333333	0	0.333333	0.357521	0	0.357521
Q21166	SUR5	Acetoacetyl-CoA synthetase OS=Caenorhabditis elegans GN=sur-5 PE=2 SV=1	700	78487.5		5	4	7.1	2	1	2		9.61e-08	2.137e-07	4.862e-08			0.5	0	0.5	0.335959	0	0.335959
O44509	O44509	Uncharacterized protein OS=Caenorhabditis elegans GN=CELE_F42G8.10 PE=1 SV=1	181	21296.9		5	2	17.1	1	1	2	1	3.691e-07	3.747e-07	4.043e-06	5.496e-07		0.666667	0.5	0.166667	0.916344	0.594612	0.321732
G5EF86	G5EF86	S-formylglutathione hydrolase OS=Caenorhabditis elegans GN=CELE_Y48G10A.1 PE=1 SV=1	280	31300.6		5	5	21.8		1	3	1		1.408e-07	1.075e-06	3.146e-07		1	0.5	0.5	1	0.690821	0.309179
Q9TZ33	Q9TZ33	Ubiquinol-Cytochrome c oxidoReductase complex OS=Caenorhabditis elegans GN=ucr-2.3 PE=1 SV=1	427	45658.7		5	2	8.2	2	2	1		1.898e-07	1.815e-07	7.281e-08			0.333333	0	0.333333	0.277255	0	0.277255
Q18782	Q18782	Uncharacterized protein OS=Caenorhabditis elegans GN=C52E12.1 PE=1 SV=2	925	102891		5	3	4.4	1	3	1		1.341e-08	3.34e-08	5.038e-09			0.5	0	0.5	0.273092	0	0.273092
G5EDE8	G5EDE8	ERGIC-53-like protein OS=Caenorhabditis elegans GN=ile-1 PE=1 SV=1	492	55087.7		5	5	8.5		1	3	1		7.232e-08	4.606e-07	1.961e-07		1	0.5	0.5	1	0.730571	0.269429
Q20053	Q20053	ATP Synthase B homolog OS=Caenorhabditis elegans GN=asb-1 PE=1 SV=1	301	34436.7		5	3	11.6		1	3	1		1.169e-07	1.178e-06	3.247e-07		1	0.5	0.5	1	0.735281	0.264719
G5EFV5	CDK7	Cyclin-dependent kinase 7 OS=Caenorhabditis elegans GN=cdk-7 PE=1 SV=1	330	38417.8		5	3	11.8	2	2	1		2.108e-07	1.291e-07	6.734e-08			0.333333	0	0.333333	0.242108	0	0.242108
Q93540	Q93540	Uncharacterized protein OS=Caenorhabditis elegans GN=CELE_F20D1.9 PE=1 SV=2	313	33558.6		5	4	13.1	2	2	1		3.393e-07	2.144e-07	1.006e-07			0.333333	0	0.333333	0.228688	0	0.228688
P50306	METK4	Probable S-adenosylmethionine synthase 4 OS=Caenorhabditis elegans GN=sams-4 PE=1 SV=1	404	44040.4		5	6	18.8		1	2	2		5.693e-08	2.701e-07	2.178e-07		1	0.666667	0.333333	1	0.792778	0.207222
Q23360	Q23360	Valyl Amino-acyl tRNA Synthetase OS=Caenorhabditis elegans GN=vars-1 PE=1 SV=3	978	111749		5	2	2.7	1	1	1		4.584e-08	6.254e-08	1.067e-08			0.5	0	0.5	0.188816	0	0.188816
Q95Y17	Q95Y17	Uncharacterized protein OS=Caenorhabditis elegans GN=hpo-6 PE=1 SV=1	453	49125		5	2	5.7		1	2	1		3.067e-08	1.619e-07	1.336e-07		1	0.5	0.5	1	0.813295	0.186705
G5ECM9	G5ECM9	Cystatin OS=Caenorhabditis elegans GN=cpi-2 PE=1 SV=1	143	15722.9		5	3	28.7		1	3	1		2.579e-07	1.49e-06	1.469e-06		1	0.5	0.5	1	0.850657	0.149343
Q5FC69	Q5FC69	Nematode Kynurenine AminoTransferase OS=Caenorhabditis elegans GN=nkat-3 PE=1 SV=1	424	49711.3	tr|Q8MP09|Q8MP09_CAEEL;	5	3	10.4		1	2	2		2.201e-08	5.161e-07	2.464e-07		1	0.666667	0.333333	1	0.917999	0.0820014
Q27257	DIF1	Protein dif-1 OS=Caenorhabditis elegans GN=dif-1 PE=2 SV=1	312	33203.2		5	5	23.7	1	1	2	1	1.118e-07	8.455e-08	3.178e-07	2.18e-07		0.666667	0.5	0.166667	0.739758	0.720542	0.0192159
Q95XX0	UBC13	Ubiquitin-conjugating enzyme E2 13 OS=Caenorhabditis elegans GN=ubc-13 PE=1 SV=2	151	16926.8		5	4	32.5	1	1	2	1	1.324e-07	1.246e-07	5.411e-07	4.663e-07		0.666667	0.5	0.166667	0.803415	0.789135	0.0142798
G4SLH0-4	TTN1	Isoform d of Titin homolog OS=Caenorhabditis elegans GN=ttn-1	10578	1176760		5	6	7.3		0.5	0.5	1.5		9.4e-11	4.841e-10	7.432e-09		1	0.75	0.25	1	0.98751	0.01249
G4SLH0-2	TTN1	Isoform e of Titin homolog OS=Caenorhabditis elegans GN=ttn-1	18534	2061030	sp|G4SLH0-3|TTN1_CAEEL;sp|G4SLH0|TTN1_CAEEL;	5	15	4.8		0.5	0.5	1.5		5.365e-11	2.763e-10	4.242e-09		1	0.75	0.25	1	0.987511	0.0124894
Q21465	Q21465	2 (Zwei) IG domain protein OS=Caenorhabditis elegans GN=zig-12 PE=1 SV=1	197	22160.2		5	3	17.8			3	2			1.268e-06	8.859e-07		1	1	0	1	1	0
C6F075	C6F075_9FUNG	Actin (Fragment) OS=Dichotomocladium elegans PE=3 SV=1	269	30176.2		5	5	30.5	2.99	1			9.223e-07	5.175e-07				0	0	0	0	0	0
O01805	ACBP1	Acyl-CoA-binding protein homolog 1 OS=Caenorhabditis elegans GN=acbp-1 PE=3 SV=1	86	9385.85		5	3	46.5			4	1			4.037e-06	1.067e-06		1	1	0	1	1	0
Q21829	Q21829	ATP-dependent DNA helicase II subunit 2 OS=Caenorhabditis elegans GN=cku-80 PE=1 SV=2	713	80881.7		5	5	8.8	2	3			8.677e-08	1.758e-07				0	0	0	0	0	0
Q09231	YQ21	BRICHOS domain-containing protein C09F5.1 OS=Caenorhabditis elegans GN=C09F5.1 PE=4 SV=3	570	65024.9		5	3	8.6	2	3			7.018e-08	1.86e-07				0	0	0	0	0	0
O62518	YHPK	Brix domain-containing protein ZK795.3 OS=Caenorhabditis elegans GN=ZK795.3 PE=4 SV=1	292	34003.3		5	3	12.7	3	2			2.255e-07	1.139e-07				0	0	0	0	0	0
P49594	FEM2	Ca(2+)/calmodulin-dependent protein kinase phosphatase OS=Caenorhabditis elegans GN=fem-2 PE=1 SV=2	449	50991.9		5	5	15.1	2	3			1.563e-07	3.829e-07				0	0	0	0	0	0
Q9U2D2	Q9U2D2	Caenorhabditis KU OS=Caenorhabditis elegans GN=cku-70 PE=1 SV=3	679	78033.1		5	4	8.7	2	3			7.342e-08	1.013e-07				0	0	0	0	0	0
Q22036	CAN5	Calpain-5 OS=Caenorhabditis elegans GN=tra-3 PE=1 SV=1	648	73748.1		5	4	8.3	1	4			1.521e-07	2.993e-07				0	0	0	0	0	0
Q20818	Q20818	CAP-G condensin subunit OS=Caenorhabditis elegans GN=capg-2 PE=1 SV=1	1010	115761		5	4	3.8	1	4			9.192e-09	1.336e-07				0	0	0	0	0	0
A0A0S4XR43	A0A0S4XR43	CCAR1 homolog OS=Caenorhabditis elegans GN=ccar-1 PE=1 SV=1	1215	135470		5	4	4.4	0.99	3.96			1.045e-07	2.471e-07				0	0	0	0	0	0
O01422	CSN2	COP9 signalosome complex subunit 2 OS=Caenorhabditis elegans GN=csn-2 PE=1 SV=2	495	56888.6		5	4	14.9	1	4			8.368e-08	3.319e-07				0	0	0	0	0	0
Q20628	Q20628	Cytidine deaminase OS=Caenorhabditis elegans GN=cdd-2 PE=1 SV=1	166	17710.9		5	3	30.7			4	1			7.181e-07	3.468e-07		1	1	0	1	1	0
O17736	ETC1	E3 ubiquitin-protein ligase etc-1 OS=Caenorhabditis elegans GN=etc-1 PE=1 SV=1	1001	116629		5	6	5	1	4			2.08e-08	1.341e-07				0	0	0	0	0	0
Q9XWS2	EXOC4	Exocyst complex component 4 OS=Caenorhabditis elegans GN=sec-8 PE=2 SV=2	893	101203		5	5	6.7	2	3			2.135e-08	5.292e-08				0	0	0	0	0	0
O16294	GMPR	GMP reductase OS=Caenorhabditis elegans GN=F32D1.5 PE=3 SV=1	358	38871.6		5	5	19			4	1			1.74e-06	4.522e-07		1	1	0	1	1	0
P34443	RHEB1	GTP-binding protein Rheb homolog 1 OS=Caenorhabditis elegans GN=rheb-1 PE=3 SV=1	207	23735		5	3	18.8	2	3			1.567e-07	5.044e-07				0	0	0	0	0	0
Q03563-2	SPK1	Isoform b of Serine/threonine-protein kinase spk-1 OS=Caenorhabditis elegans GN=spk-1	698	70192.7	sp|Q03563-3|SPK1_CAEEL;sp|Q03563|SPK1_CAEEL;tr|M1ZJY1|M1ZJY1_CAEEL;	5	6	17.6	1	3			8.502e-08	1.923e-07				0	0	0	0	0	0
Q94218-2	UFSP	Isoform b of Ufm1-specific protease OS=Caenorhabditis elegans GN=odr-8	575	66701.7	sp|Q94218|UFSP_CAEEL;	5	4	10.1	1	4			5.799e-08	2.049e-07				0	0	0	0	0	0
A0A078BPN7	A0A078BPN7	Juxtamembrane domain-Associated Catenin OS=Caenorhabditis elegans GN=jac-1 PE=1 SV=1	1183	130395	tr|D3DEL7|D3DEL7_CAEEL;	5	5	5.5	0.99	3.97			1.37e-08	1.184e-07				0	0	0	0	0	0
Q21452	LIAS	Lipoyl synthase, mitochondrial OS=Caenorhabditis elegans GN=M01F1.3 PE=3 SV=1	354	39831.9		5	4	12.7	3	2			2.339e-07	2.44e-07				0	0	0	0	0	0
H2KZV8	H2KZV8	MLP/CRP family (Muscle LIM Protein/Cysteine-rich Protein) OS=Caenorhabditis elegans GN=mlp-1 PE=1 SV=1	113	12244.8		5	3	48.7			2.99	1			1.681e-06	7.163e-07		1	1	0	1	1	0
Q95XR2	Q95XR2	Nop2 (NOP2)/SUN domain family member OS=Caenorhabditis elegans GN=nsun-4 PE=1 SV=1	465	51613.5		5	4	10.3	1	4			8.001e-08	3.052e-07				0	0	0	0	0	0
A7DTF2	A7DTF2	Oxysterol-binding protein OS=Caenorhabditis elegans GN=obr-1 PE=1 SV=1	842	87184.5	tr|G2HK04|G2HK04_CAEEL;tr|Q95Q23|Q95Q23_CAEEL;tr|Q9U2C7|Q9U2C7_CAEEL;	5	5	12	2	3			4.055e-08	8.355e-08				0	0	0	0	0	0
P90786	P90786	Piwi-like protein OS=Caenorhabditis elegans GN=prg-1 PE=1 SV=1	824	94018.6		5	6	11.5	2	3			7.806e-08	1.268e-07				0	0	0	0	0	0
Q09525	PME2	Poly(ADP-ribose) polymerase pme-2 OS=Caenorhabditis elegans GN=pme-2 PE=2 SV=1	538	61373.6		5	4	8.4	1	4			6.907e-08	3.39e-07				0	0	0	0	0	0
Q18938	MAAI	Probable maleylacetoacetate isomerase OS=Caenorhabditis elegans GN=gst-42 PE=1 SV=1	214	23695.6		5	4	18.7			4	1			2.254e-06	5.294e-07		1	1	0	1	1	0
P34429	RFC5	Probable replication factor C subunit 5 OS=Caenorhabditis elegans GN=F44B9.8 PE=3 SV=3	368	41257.1		5	6	19.3	1	4			9.276e-08	6.981e-07				0	0	0	0	0	0
P91303	VATG	Probable V-type proton ATPase subunit G OS=Caenorhabditis elegans GN=vha-10 PE=3 SV=1	126	14512.7		5	4	33.3			4	1			3.447e-06	1.129e-06		1	1	0	1	1	0
P41994	RPIA	Probable-ribose 5-phosphate isomerase OS=Caenorhabditis elegans GN=rpia-1 PE=3 SV=1	251	27275.9		5	4	17.5			4	1			1.102e-06	3.439e-07		1	1	0	1	1	0
Q18508	MEL28	Protein mel-28 OS=Caenorhabditis elegans GN=mel-28 PE=1 SV=2	1784	201244		5	5	3.1	1	4			3.434e-08	4.473e-08				0	0	0	0	0	0
O62301	SMG8	Protein smg-8 OS=Caenorhabditis elegans GN=smg-8 PE=1 SV=3	873	99917.9	tr|U4PEH8|U4PEH8_CAEEL;	5	4	6.5	1	4			6.346e-08	1.164e-07				0	0	0	0	0	0
O62146	PLBL2	Putative phospholipase B-like 2 OS=Caenorhabditis elegans GN=F09B12.3 PE=1 SV=2	582	66758.2		5	4	8.1			4	1			8.108e-07	1.044e-07		1	1	0	1	1	0
P48166	RL44	Ribosomal protein rpl-41 OS=Caenorhabditis elegans GN=rpl-41 PE=3 SV=2	105	12376.7		5	2	19	2.98	1.99			5.579e-07	2.753e-07				0	0	0	0	0	0
Q9N3F0	RPF2	Ribosome production factor 2 homolog OS=Caenorhabditis elegans GN=Y54E10A.10 PE=3 SV=1	297	33510.8		5	4	16.2	1	3			9.559e-08	2.231e-07				0	0	0	0	0	0
Q03601	NHL1	RING finger protein nhl-1 OS=Caenorhabditis elegans GN=nhl-1 PE=1 SV=2	974	103394	tr|A0A131MCD3|A0A131MCD3_CAEEL;	5	4	7	4	1			5.15e-08	6.461e-09				0	0	0	0	0	0
Q19848	VRK1	Serine/threonine-protein kinase VRK1 OS=Caenorhabditis elegans GN=vrk-1 PE=1 SV=1	610	67493.2		5	3	7.2	3	2			1.494e-07	2.112e-07				0	0	0	0	0	0
Q94050	Q94050	Small Nuclear RNA (snRNA) Associated protein OS=Caenorhabditis elegans GN=sna-2 PE=1 SV=1	663	74912.7		5	3	4.4	1	4			5.314e-08	1.791e-07				0	0	0	0	0	0
O62479	SAS6	Spindle assembly abnormal protein 6 OS=Caenorhabditis elegans GN=sas-6 PE=1 SV=1	492	56148		5	4	12.4	1	4			2.499e-08	1.329e-07				0	0	0	0	0	0
Q94207	Q94207	SUPpressor OS=Caenorhabditis elegans GN=sup-36 PE=1 SV=1	169	19195.4		5	3	26.6	2	2			1.302e-07	2.939e-07				0	0	0	0	0	0
Q20445	Q20445	Suppressor with Morphological effect on Genitalia OS=Caenorhabditis elegans GN=smg-4 PE=1 SV=2	329	43230.3	tr|Q8WQF3|Q8WQF3_CAEEL;	5	3	11.9	2	3			4.013e-07	7.128e-07				0	0	0	0	0	0
H2KYK4	H2KYK4	TropoMoDulin OS=Caenorhabditis elegans GN=tmd-2 PE=1 SV=1	308	72816.8	tr|Q8I7M7|Q8I7M7_CAEEL;	5	5	18.8	2	3			1.714e-07	2.337e-07				0	0	0	0	0	0
R4X606	R4X606_HAECO	Tubulin beta chain OS=Haemonchus contortus GN=tbb-isotype-3 PE=2 SV=1	441	49440.8		5	10	23.6			2.99	2			6.013e-07	1.588e-07		1	1	0	1	1	0
Q09249	YQ53	Uncharacterized protein C16C10.3 OS=Caenorhabditis elegans GN=C16C10.3 PE=4 SV=1	1032	117337		5	4	4.6	3	2			7.1e-08	3.118e-08				0	0	0	0	0	0
P55326	YZG1	Uncharacterized protein F13E6.1 OS=Caenorhabditis elegans GN=F13E6.1 PE=3 SV=2	195	21327.9		5	3	20.5			4	1			7.979e-07	3.354e-07		1	1	0	1	1	0
Q17477	Q17477	Uncharacterized protein OS=Caenorhabditis elegans GN=B0334.5 PE=1 SV=4	420	46896.6		5	3	9	1	4			5.592e-08	2.586e-07				0	0	0	0	0	0
Q9XU45	Q9XU45	Uncharacterized protein OS=Caenorhabditis elegans GN=B0379.1 PE=1 SV=1	212	24817.4		5	4	28.8	3	2			1.443e-06	9.784e-07				0	0	0	0	0	0
Q17698	Q17698	Uncharacterized protein OS=Caenorhabditis elegans GN=C06A8.3 PE=1 SV=1	151	15886.2		5	4	55			3	2			2.39e-06	2.19e-06		1	1	0	1	1	0
O16226	O16226	Uncharacterized protein OS=Caenorhabditis elegans GN=C49G7.3 PE=1 SV=1	248	25929.7		5	4	19	2	2.99			3.061e-07	4.763e-07				0	0	0	0	0	0
O16214	O16214	Uncharacterized protein OS=Caenorhabditis elegans GN=CELE_F17A9.4 PE=1 SV=1	457	51038.8		5	5	16.6			4	1			2.92e-07	1.53e-06		1	1	0	1	1	0
H2KZK4	H2KZK4	Uncharacterized protein OS=Caenorhabditis elegans GN=CELE_F36D4.5 PE=1 SV=1	334	34347	tr|Q8MNS8|Q8MNS8_CAEEL;	5	5	16.8	1	4			2.114e-07	3.089e-07				0	0	0	0	0	0
B1GRK5	B1GRK5	Uncharacterized protein OS=Caenorhabditis elegans GN=CELE_F41E6.5 PE=1 SV=1	371	36083.4	tr|O16457|O16457_CAEEL;	5	4	18.8	2	3			1.222e-07	2.426e-07				0	0	0	0	0	0
G5EC22	G5EC22	Uncharacterized protein OS=Caenorhabditis elegans GN=CELE_F55G11.4 PE=1 SV=1	341	37468.1		5	4	15.8			4	1			8.493e-07	5.702e-07		1	1	0	1	1	0
A0A1T5HUG1	A0A1T5HUG1	Uncharacterized protein OS=Caenorhabditis elegans GN=CELE_H05L14.2 PE=1 SV=1	1622	182534	tr|A0A1T5HUI4|A0A1T5HUI4_CAEEL;tr|A0A1T5HUI7|A0A1T5HUI7_CAEEL;tr|A0A1T5HUJ8|A0A1T5HUJ8_CAEEL;	5	5	5.3	3.97	0.99			4.891e-08	1.33e-08				0	0	0	0	0	0
A9D4S6	A9D4S6	Uncharacterized protein OS=Caenorhabditis elegans GN=CELE_M03F8.3 PE=1 SV=1	747	88146.1	tr|O16376|O16376_CAEEL;	5	4	6.3	3	2			1.715e-07	1.187e-07				0	0	0	0	0	0
G5ECL1	G5ECL1	Uncharacterized protein OS=Caenorhabditis elegans GN=CELE_M05D6.2 PE=1 SV=1	521	59470		5	4	9.8	1	4			2.877e-08	1.878e-07				0	0	0	0	0	0
A9D0C6	A9D0C6	Uncharacterized protein OS=Caenorhabditis elegans GN=CELE_T02H6.1 PE=1 SV=1	518	56885.6		5	3	6.8	2	3			8.149e-08	1.441e-07				0	0	0	0	0	0
Q9U315	Q9U315	Uncharacterized protein OS=Caenorhabditis elegans GN=CELE_Y105C5B.5 PE=1 SV=1	127	14152		5	3	29.9			3	2			1.005e-06	8.97e-07		1	1	0	1	1	0
O18196	O18196	Uncharacterized protein OS=Caenorhabditis elegans GN=CELE_Y48E1B.2 PE=1 SV=4	787	88663.3		5	5	12.2	1	4			4.542e-09	1.038e-07				0	0	0	0	0	0
Q9N3F7	Q9N3F7	Uncharacterized protein OS=Caenorhabditis elegans GN=CELE_Y53G8AR.9 PE=1 SV=1	315	35144.6		5	3	14	3	2			4.237e-07	1.159e-07				0	0	0	0	0	0
Q9XWK2	Q9XWK2	Uncharacterized protein OS=Caenorhabditis elegans GN=CELE_Y54E5A.5 PE=1 SV=1	153	17461.6		5	3	25.5	1	3			1.749e-07	1.303e-06				0	0	0	0	0	0
Q21126	Q21126	Uncharacterized protein OS=Caenorhabditis elegans GN=meg-1 PE=1 SV=2	636	70154.5		5	4	12.3	4	1			1.388e-07	5.322e-08				0	0	0	0	0	0
H2L031	H2L031	Uncharacterized protein OS=Caenorhabditis elegans GN=tag-153 PE=1 SV=1	733	56093.1	tr|Q27420|Q27420_CAEEL;	5	4	12.1	3	2			1.325e-07	8.158e-08				0	0	0	0	0	0
Q95QA3	Q95QA3	Uncharacterized protein OS=Caenorhabditis elegans GN=tag-232 PE=1 SV=1	803	89611.5		5	4	6	1	4			1.109e-08	1.479e-07				0	0	0	0	0	0
A0A0K3AYC9	A0A0K3AYC9	Uncharacterized protein OS=Caenorhabditis elegans GN=unc-34 PE=1 SV=1	458	49974.8	tr|G5EG53|G5EG53_CAEEL;	5	3	10	0.99	2.97			4.922e-08	2.368e-07				0	0	0	0	0	0
P30651	YOW5	Uncharacterized protein ZK643.5 OS=Caenorhabditis elegans GN=ZK643.5 PE=4 SV=2	487	55352.6		5	6	21.8	1	4			3.708e-08	1.976e-07				0	0	0	0	0	0
O01258	VPS26	Vacuolar protein sorting-associated protein 26 OS=Caenorhabditis elegans GN=vps-26 PE=3 SV=2	356	41144.9	tr|B3GWB9|B3GWB9_CAEEL;tr|L8E6W6|L8E6W6_CAEEL;	5	3	12.1	1.99	1.98			1.149e-07	1.83e-07				0	0	0	0	0	0
Q21898	VATL1	V-type proton ATPase 16 kDa proteolipid subunit 1 OS=Caenorhabditis elegans GN=vha-1 PE=2 SV=1	169	16978.9		5	2	16	2	3			4.491e-07	8.87e-07				0	0	0	0	0	0
Q21486	Q21486	Yeast PRP (Splicing factor) related OS=Caenorhabditis elegans GN=prp-3 PE=1 SV=1	621	71332.2		5	3	6.9	2	3			9.901e-08	1.18e-07				0	0	0	0	0	0
Q9N592	Q9N592	Yeast PRP (Splicing factor) related OS=Caenorhabditis elegans GN=prp-31 PE=1 SV=1	504	55726.6		5	5	15.5	1	4			6.365e-08	4.061e-07				0	0	0	0	0	0
A8WI97	A8WI97	Uncharacterized protein OS=Caenorhabditis elegans GN=CELE_Y69H2.3 PE=1 SV=1	591	64016.2		5	10	24.4	0.5		2.49	0.5	2.106e-08		1.898e-07	6.524e-08		0.832776	1	-0.167224	0.900123	1	-0.0998767
H2L296	H2L296	Uncharacterized protein OS=Caenorhabditis elegans GN=CELE_F40F8.5 PE=1 SV=1	293	42146.4	tr|H2L298|H2L298_CAEEL;tr|H2L299|H2L299_CAEEL;tr|H2L2A0|H2L2A0_CAEEL;tr|H2L2A1|H2L2A1_CAEEL;tr|H2L2A2|H2L2A2_CAEEL;tr|H2L2A3|H2L2A3_CAEEL;tr|H2L2A4|H2L2A4_CAEEL;tr|H2L2A5|H2L2A5_CAEEL;tr|H2L2A6|H2L2A6_CAEEL;	5	3	10.9	1		3	1	1.116e-07		8.354e-07	3.046e-07		0.75	1	-0.25	0.882154	1	-0.117846
O02208	O02208	Uncharacterized protein OS=Caenorhabditis elegans GN=C01A2.4 PE=1 SV=2	207	23206.7		5	2	13.5	2	1	1	1	3.504e-07	1.365e-07	8.608e-08	1.934e-07		0.333333	0.5	-0.166667	0.197214	0.586238	-0.389024
Q20173	Q20173	Uncharacterized protein OS=Caenorhabditis elegans GN=CELE_F38E9.5 PE=1 SV=2	333	37591.2		5	3	14.7	1	1	1	2	1.512e-06	3.157e-07	7.284e-08	2.552e-07		0.5	0.666667	-0.166667	0.0459605	0.447013	-0.401053
Q1W0R5	Q1W0R5	Uncharacterized protein OS=Caenorhabditis elegans GN=CELE_F10G7.10 PE=1 SV=1	1824	232435	tr|Q1W0R6|Q1W0R6_CAEEL;tr|Q1W0R7|Q1W0R7_CAEEL;	5	2	1.8	1	2		1	2.191e-07	1.405e-07		2.932e-07		0	0.333333	-0.333333	0	0.676043	-0.676043
Q21774	PUR8	Adenylosuccinate lyase OS=Caenorhabditis elegans GN=adsl-1 PE=1 SV=1	478	53660.9		4	5	13.4			3.99				3.263e-07			1	#DIV/0!	#DIV/0!	1	#DIV/0!	#DIV/0!
O02168	O02168	AMP-Activated protein Kinase Gamma subunit OS=Caenorhabditis elegans GN=aakg-2 PE=1 SV=2	423	47547.4		4	4	10.9		4				2.879e-07				#DIV/0!	0	#DIV/0!	#DIV/0!	0	#DIV/0!
Q17883	Q17883	Anaphase Promoting Complex see also mat OS=Caenorhabditis elegans GN=apc-17 PE=1 SV=1	325	37478.4		4	4	19.7		4				5.381e-07				#DIV/0!	0	#DIV/0!	#DIV/0!	0	#DIV/0!
Q21222	Q21222	Cell Division Cycle related OS=Caenorhabditis elegans GN=cdc-48.3 PE=1 SV=1	724	79714.7		4	4	7.3		4				1.576e-07				#DIV/0!	0	#DIV/0!	#DIV/0!	0	#DIV/0!
Q18853	Q18853	CYtochrome C OS=Caenorhabditis elegans GN=cyc-1 PE=1 SV=1	285	31019.7		4	3	16.5			3				2.237e-07			1	#DIV/0!	#DIV/0!	1	#DIV/0!	#DIV/0!
O02323	FABP7	Fatty acid-binding protein homolog 7 OS=Caenorhabditis elegans GN=lbp-7 PE=3 SV=1	137	16196.1		4	4	32.1			4				1.483e-06			1	#DIV/0!	#DIV/0!	1	#DIV/0!	#DIV/0!
H2L0F6	H2L0F6	GEX Interacting protein OS=Caenorhabditis elegans GN=gei-4 PE=1 SV=1	568	62837.3	tr|H2L0F7|H2L0F7_CAEEL;tr|Q8ITW3|Q8ITW3_CAEEL;	4	3	6.8		3		1		1.765e-07		1.23e-07		#DIV/0!	0.25	#DIV/0!	#DIV/0!	0.410684	#DIV/0!
Q21355	GST4	Glutathione S-transferase 4 OS=Caenorhabditis elegans GN=gst-4 PE=2 SV=1	207	23930.3		4	4	23.7			4				1.088e-06			1	#DIV/0!	#DIV/0!	1	#DIV/0!	#DIV/0!
Q20634	Q20634	Glycine cleavage system H protein OS=Caenorhabditis elegans GN=gcsh-2 PE=1 SV=1	146	16056.3		4	3	15.1			3				2.164e-06			1	#DIV/0!	#DIV/0!	1	#DIV/0!	#DIV/0!
P34512	GRP1	GTP exchange factor for ARFs 1 OS=Caenorhabditis elegans GN=grp-1 PE=3 SV=2	393	43260.3	tr|Q9UB38|Q9UB38_CAEEL;	4	3	8.5		4				2.873e-07				#DIV/0!	0	#DIV/0!	#DIV/0!	0	#DIV/0!
Q9U263	SET26	Histone-lysine N-methyltransferase set-26 OS=Caenorhabditis elegans GN=set-26 PE=1 SV=3	1645	182039		4	4	4.6		4				3.007e-08				#DIV/0!	0	#DIV/0!	#DIV/0!	0	#DIV/0!
O02357	O02357	Infection Response protein OS=Caenorhabditis elegans GN=irg-5 PE=1 SV=2	343	38383.9		4	4	13.4			4				5.17e-07			1	#DIV/0!	#DIV/0!	1	#DIV/0!	#DIV/0!
O17373	O17373	Intestinal acid PHOsphatase OS=Caenorhabditis elegans GN=pho-14 PE=1 SV=1	440	50500.7		4	4	8.6	1		3		7.332e-08		2.539e-07			0.75	#DIV/0!	#DIV/0!	0.775931	#DIV/0!	#DIV/0!
G5EBV1	G5EBV1	Intracelllar PhosphoLipase A family OS=Caenorhabditis elegans GN=ipla-3 PE=1 SV=1	1023	117543	tr|G5EC56|G5EC56_CAEEL;tr|G5EGD6|G5EGD6_CAEEL;	4	4	5.5		4				1.527e-07				#DIV/0!	0	#DIV/0!	#DIV/0!	0	#DIV/0!
G5EBT1-2	SMA5	Isoform a of Mitogen-activated protein kinase sma-5 OS=Caenorhabditis elegans GN=sma-5	498	57691.1	sp|G5EBT1-3|SMA5_CAEEL;sp|G5EBT1-4|SMA5_CAEEL;sp|G5EBT1|SMA5_CAEEL;	4	4	12.7		4				7.885e-07				#DIV/0!	0	#DIV/0!	#DIV/0!	0	#DIV/0!
Q09601-2	NUP53	Isoform a of Nucleoporin NUP53 OS=Caenorhabditis elegans GN=npp-19	378	40869.3	sp|Q09601|NUP53_CAEEL;	4	3	8.7		3				1.871e-07				#DIV/0!	0	#DIV/0!	#DIV/0!	0	#DIV/0!
P34314-2	TLK1	Isoform a of Serine/threonine-protein kinase tousled-like 1 OS=Caenorhabditis elegans GN=tlk-1	960	109494	sp|P34314|TLK1_CAEEL;	4	5	12.1		4				3.914e-08				#DIV/0!	0	#DIV/0!	#DIV/0!	0	#DIV/0!
Q9XX14-2	CNT2	Isoform b of Arf-GAP with ANK repeat and PH domain-containing protein cnt-2 OS=Caenorhabditis elegans GN=cnt-2	951	96480.9	sp|Q9XX14-3|CNT2_CAEEL;sp|Q9XX14|CNT2_CAEEL;tr|A0A1X7RBL4|A0A1X7RBL4_CAEEL;	4	5	8.4		3.99				7.974e-08				#DIV/0!	0	#DIV/0!	#DIV/0!	0	#DIV/0!
Q9NAN2-2	PAR6	Isoform b of Partitioning defective protein 6 OS=Caenorhabditis elegans GN=par-6	189	34288.1	sp|Q9NAN2|PAR6_CAEEL;	4	3	25.4		4				8.446e-07				#DIV/0!	0	#DIV/0!	#DIV/0!	0	#DIV/0!
P34643-2	SC16	Isoform b of Protein transport protein Sec16 OS=Caenorhabditis elegans GN=sec-16	1224	135200	sp|P34643|SC16_CAEEL;	4	4	6		4				8.482e-08				#DIV/0!	0	#DIV/0!	#DIV/0!	0	#DIV/0!
G5EE56-2	SRC1	Isoform b of Tyrosine protein-kinase src-1 OS=Caenorhabditis elegans GN=src-1	537	60766.2	sp|G5EE56-3|SRC1_CAEEL;sp|G5EE56|SRC1_CAEEL;	4	5	10.7		4				2.133e-07				#DIV/0!	0	#DIV/0!	#DIV/0!	0	#DIV/0!
P34675-2	YO25	Isoform b of Uncharacterized protein ZK688.5 OS=Caenorhabditis elegans GN=ZK688.5	1595	180300	sp|P34675|YO25_CAEEL;tr|L8EC34|L8EC34_CAEEL;	4	5	5.7		4				3.391e-08				#DIV/0!	0	#DIV/0!	#DIV/0!	0	#DIV/0!
O76406	O76406	Kinetochore NuLl OS=Caenorhabditis elegans GN=knl-3 PE=1 SV=1	343	38473.4		4	2	5.8		4				4.947e-07				#DIV/0!	0	#DIV/0!	#DIV/0!	0	#DIV/0!
G5ED26	G5ED26	MEL-46 OS=Caenorhabditis elegans GN=mel-46 PE=1 SV=1	973	110703		4	3	2.8		4				6.731e-08				#DIV/0!	0	#DIV/0!	#DIV/0!	0	#DIV/0!
Q18090	TOM40	Mitochondrial import receptor subunit TOM40 homolog OS=Caenorhabditis elegans GN=tomm-40 PE=2 SV=1	301	32455.7		4	3	16.9	1		3		4.101e-08		3.548e-07			0.75	#DIV/0!	#DIV/0!	0.89639	#DIV/0!	#DIV/0!
O44514	PMK3	Mitogen-activated protein kinase pmk-3 OS=Caenorhabditis elegans GN=pmk-3 PE=1 SV=2	474	54985.8		4	5	15.2		4				3.031e-07				#DIV/0!	0	#DIV/0!	#DIV/0!	0	#DIV/0!
O61219	DAF31	N-alpha-acetyltransferase daf-31 OS=Caenorhabditis elegans GN=daf-31 PE=2 SV=1	182	21203.4		4	3	15.4		4				5.676e-07				#DIV/0!	0	#DIV/0!	#DIV/0!	0	#DIV/0!
Q7K6X4	Q7K6X4	Nuclear Pore complex Protein OS=Caenorhabditis elegans GN=npp-16 PE=1 SV=1	497	54138.5	tr|Q9U240|Q9U240_CAEEL;	4	4	10.3			4				2.708e-07			1	#DIV/0!	#DIV/0!	1	#DIV/0!	#DIV/0!
Q21754	Q21754	Phosphoinositide phospholipase C OS=Caenorhabditis elegans GN=plc-4 PE=1 SV=1	751	86030.8		4	5	7.5		4				1.538e-07				#DIV/0!	0	#DIV/0!	#DIV/0!	0	#DIV/0!
Q94046	Q94046	PIS (Pax-2, IA-1/6, Smad-2 interacting protein) homolog OS=Caenorhabditis elegans GN=pis-1 PE=1 SV=1	1074	120771	tr|Q9U370|Q9U370_CAEEL;	4	3	3.8		4				6.772e-08				#DIV/0!	0	#DIV/0!	#DIV/0!	0	#DIV/0!
Q9BKQ8	DHX35	Probable ATP-dependent RNA helicase DHX35 homolog OS=Caenorhabditis elegans GN=ddx-35 PE=3 SV=1	732	82706.9		4	4	6.1		4				2.032e-07				#DIV/0!	0	#DIV/0!	#DIV/0!	0	#DIV/0!
Q09596	GST5	Probable glutathione S-transferase 5 OS=Caenorhabditis elegans GN=gst-5 PE=1 SV=1	207	23291.9		4	4	19.8			3.5				1.888e-06			1	#DIV/0!	#DIV/0!	1	#DIV/0!	#DIV/0!
P34650	MPI	Probable mannose-6-phosphate isomerase OS=Caenorhabditis elegans GN=ZK632.4 PE=3 SV=3	416	46463		4	3	10.8			4				2.502e-07			1	#DIV/0!	#DIV/0!	1	#DIV/0!	#DIV/0!
Q19311	PUR4	Probable phosphoribosylformylglycinamidine synthase OS=Caenorhabditis elegans GN=F10F2.2 PE=3 SV=3	1324	146563		4	4	5.7		4				7.784e-08				#DIV/0!	0	#DIV/0!	#DIV/0!	0	#DIV/0!
Q18786	SMD2	Probable small nuclear ribonucleoprotein Sm D2 OS=Caenorhabditis elegans GN=snr-4 PE=1 SV=1	118	13277		4	2	32.2		3				1.316e-06				#DIV/0!	0	#DIV/0!	#DIV/0!	0	#DIV/0!
O45258	O45258	Protein containing ALS2cr12 (ALS2CR12) domain OS=Caenorhabditis elegans GN=pals-6 PE=1 SV=1	409	46867.8		4	4	13.9		4				2.482e-07				#DIV/0!	0	#DIV/0!	#DIV/0!	0	#DIV/0!
Q19967	SC61G	Protein transport protein Sec61 subunit gamma OS=Caenorhabditis elegans GN=emo-1 PE=2 SV=1	68	7774.17		4	2	36.8	1		2		1.613e-07		2.739e-06			0.666667	#DIV/0!	#DIV/0!	0.944385	#DIV/0!	#DIV/0!
Q23191	Q23191	PUF (Pumilio/FBF) domain-containing OS=Caenorhabditis elegans GN=puf-9 PE=1 SV=2	703	78725.5		4	3	4.3	3				1.168e-07					0	#DIV/0!	#DIV/0!	0	#DIV/0!	#DIV/0!
Q09299	YQOA	Putative RNA-binding protein EEED8.10 OS=Caenorhabditis elegans GN=EEED8.10 PE=4 SV=3	738	81353.6		4	2	4.3		4				8.844e-08				#DIV/0!	0	#DIV/0!	#DIV/0!	0	#DIV/0!
I7FW40	I7FW40	Rab-14 (Fragment) OS=Caenorhabditis elegans GN=rab-14 PE=2 SV=1	209	23427.6	tr|Q93874|Q93874_CAEEL;	4	5	32.5		4				4.471e-07				#DIV/0!	0	#DIV/0!	#DIV/0!	0	#DIV/0!
Q93538	RB3GP	Rab3 GTPase-activating protein catalytic subunit OS=Caenorhabditis elegans GN=rbg-1 PE=3 SV=1	915	104789		4	4	7.2		4				1.334e-07				#DIV/0!	0	#DIV/0!	#DIV/0!	0	#DIV/0!
P34213	RAB6A	Ras-related protein Rab-6.1 OS=Caenorhabditis elegans GN=rab-6.1 PE=3 SV=1	205	23167.8	tr|I7EVJ8|I7EVJ8_CAEEL;	4	5	29.9	0.99		2.98		1.347e-07		8.386e-07			0.75063	#DIV/0!	#DIV/0!	0.861605	#DIV/0!	#DIV/0!
G5EFZ3	ASH2	Set1/Ash2 histone methyltransferase complex subunit ash-2 OS=Caenorhabditis elegans GN=ash-2 PE=1 SV=1	570	64894.6	tr|A0A168H287|A0A168H287_CAEEL;tr|A0A168H2F9|A0A168H2F9_CAEEL;tr|Q9XXH4|Q9XXH4_CAEEL;	4	4	8.6		4				1.908e-07				#DIV/0!	0	#DIV/0!	#DIV/0!	0	#DIV/0!
O16997	O16997	Splicing Factor ThreeB (3b) Subunit homolog OS=Caenorhabditis elegans GN=sftb-2 PE=1 SV=1	602	68494.9		4	4	6		3		1		2.49e-07		2.545e-07		#DIV/0!	0.25	#DIV/0!	#DIV/0!	0.505462	#DIV/0!
O16929	O16929	SYMpleKin cleavage and polyadenylation factor OS=Caenorhabditis elegans GN=symk-1 PE=1 SV=2	1143	132500		4	4	4.8		4				1.264e-07				#DIV/0!	0	#DIV/0!	#DIV/0!	0	#DIV/0!
Q93534	Q93534	TBC (Tre-2/Bub2/Cdc16) domain family OS=Caenorhabditis elegans GN=tbc-1 PE=1 SV=2	641	73305.3		4	4	6.6		4				1.643e-07				#DIV/0!	0	#DIV/0!	#DIV/0!	0	#DIV/0!
Q9N5E3	Q9N5E3	THO Complex (Transcription factor/nuclear export) subunit OS=Caenorhabditis elegans GN=thoc-1 PE=1 SV=2	665	76865.8		4	5	9.8		3				1.331e-07				#DIV/0!	0	#DIV/0!	#DIV/0!	0	#DIV/0!
Q9XXR4	Q9XXR4	TransThyretin-Related family domain OS=Caenorhabditis elegans GN=ttr-24 PE=1 SV=1	141	15325.1		4	6	39			3.5				1.637e-06			1	#DIV/0!	#DIV/0!	1	#DIV/0!	#DIV/0!
Q9XXQ6	Q9XXQ6	TransThyretin-Related family domain OS=Caenorhabditis elegans GN=ttr-25 PE=1 SV=1	141	15269.2		4	6	30.5			4				1.462e-06			1	#DIV/0!	#DIV/0!	1	#DIV/0!	#DIV/0!
Q23378	Q23378	TransThyretin-Related family domain OS=Caenorhabditis elegans GN=ttr-48 PE=1 SV=1	164	18585.6		4	4	26.2			4				3.4e-06			1	#DIV/0!	#DIV/0!	1	#DIV/0!	#DIV/0!
P91127	TPPP	Tubulin polymerization-promoting protein homolog OS=Caenorhabditis elegans GN=tppp-1 PE=1 SV=1	180	19429.9		4	4	22.8			4				5.665e-07			1	#DIV/0!	#DIV/0!	1	#DIV/0!	#DIV/0!
Q5WRU4	Q5WRU4	Uncharacterized protein OS=Caenorhabditis elegans GN=B0280.13 PE=1 SV=1	616	103763	tr|Q8I4M6|Q8I4M6_CAEEL;	4	4	8.3		4				9.665e-08				#DIV/0!	0	#DIV/0!	#DIV/0!	0	#DIV/0!
Q17543	Q17543	Uncharacterized protein OS=Caenorhabditis elegans GN=C01B10.3 PE=1 SV=2	402	46232.8		4	5	13.4			4				7.181e-07			1	#DIV/0!	#DIV/0!	1	#DIV/0!	#DIV/0!
Q8MXH7	Q8MXH7	Uncharacterized protein OS=Caenorhabditis elegans GN=C11D2.7 PE=1 SV=1	185	20811.1		4	3	12.4	1		2		1.936e-07		9.474e-07			0.666667	#DIV/0!	#DIV/0!	0.830324	#DIV/0!	#DIV/0!
N1NTN5	N1NTN5	Uncharacterized protein OS=Caenorhabditis elegans GN=C14C10.5 PE=1 SV=1	1892	220228	tr|Q17971|Q17971_CAEEL;	4	4	2.3		4				5.129e-08				#DIV/0!	0	#DIV/0!	#DIV/0!	0	#DIV/0!
Q9GYR5	Q9GYR5	Uncharacterized protein OS=Caenorhabditis elegans GN=C23G10.8 PE=1 SV=1	937	106871		4	4	5.1		4				8.809e-08				#DIV/0!	0	#DIV/0!	#DIV/0!	0	#DIV/0!
O01963	O01963	Uncharacterized protein OS=Caenorhabditis elegans GN=C27A12.6 PE=1 SV=1	491	57111		4	4	14.5		4				1.127e-07				#DIV/0!	0	#DIV/0!	#DIV/0!	0	#DIV/0!
H2KZK8	H2KZK8	Uncharacterized protein OS=Caenorhabditis elegans GN=CELE_E02H9.3 PE=1 SV=1	471	53001.9	tr|Q688A5|Q688A5_CAEEL;	4	3	10.3		2.5				2.308e-07				#DIV/0!	0	#DIV/0!	#DIV/0!	0	#DIV/0!
G4SF79	G4SF79	Uncharacterized protein OS=Caenorhabditis elegans GN=CELE_F25E2.2 PE=1 SV=2	624	69596.9		4	3	6.6			4				2.417e-07			1	#DIV/0!	#DIV/0!	1	#DIV/0!	#DIV/0!
Q19805	Q19805	Uncharacterized protein OS=Caenorhabditis elegans GN=CELE_F26A1.1 PE=1 SV=2	276	31881.4		4	5	25.7		4				2.198e-07				#DIV/0!	0	#DIV/0!	#DIV/0!	0	#DIV/0!
Q20643	Q20643	Uncharacterized protein OS=Caenorhabditis elegans GN=CELE_F52B5.2 PE=1 SV=2	301	34579.5		4	3	8.6		3				6.057e-07				#DIV/0!	0	#DIV/0!	#DIV/0!	0	#DIV/0!
Q93778	Q93778	Uncharacterized protein OS=Caenorhabditis elegans GN=CELE_F53H4.2 PE=1 SV=2	219	24418		4	2	14.6	1		2		3.562e-07		8.628e-07			0.666667	#DIV/0!	#DIV/0!	0.707793	#DIV/0!	#DIV/0!
G5EE46	G5EE46	Uncharacterized protein OS=Caenorhabditis elegans GN=CELE_F54D5.12 PE=1 SV=1	487	53471.4		4	4	14.2			4				5.151e-07			1	#DIV/0!	#DIV/0!	1	#DIV/0!	#DIV/0!
O45672	O45672	Uncharacterized protein OS=Caenorhabditis elegans GN=CELE_K10G4.3 PE=4 SV=1	202	24486.7		4	4	16.8		3.58				5.047e-07				#DIV/0!	0	#DIV/0!	#DIV/0!	0	#DIV/0!
Q23030	Q23030	Uncharacterized protein OS=Caenorhabditis elegans GN=CELE_R09F10.1 PE=1 SV=2	383	43808.5		4	4	13.6			4				2.265e-07			1	#DIV/0!	#DIV/0!	1	#DIV/0!	#DIV/0!
Q9N5E4	Q9N5E4	Uncharacterized protein OS=Caenorhabditis elegans GN=CELE_T02H6.11 PE=1 SV=1	130	15146.7		4	3	30.8	1		2		3.736e-07		5.95e-07			0.666667	#DIV/0!	#DIV/0!	0.614289	#DIV/0!	#DIV/0!
Q22212	Q22212	Uncharacterized protein OS=Caenorhabditis elegans GN=CELE_T05B11.1 PE=4 SV=1	335	38165		4	4	14.6		4				3.116e-07				#DIV/0!	0	#DIV/0!	#DIV/0!	0	#DIV/0!
O18089	O18089	Uncharacterized protein OS=Caenorhabditis elegans GN=CELE_T13F3.6 PE=1 SV=2	168	19112.3		4	3	20.8			3				2.158e-06			1	#DIV/0!	#DIV/0!	1	#DIV/0!	#DIV/0!
Q965K6	Q965K6	Uncharacterized protein OS=Caenorhabditis elegans GN=CELE_T24E12.5 PE=1 SV=2	678	76580.8		4	4	17.8		4				4.216e-07				#DIV/0!	0	#DIV/0!	#DIV/0!	0	#DIV/0!
Q9XWS6	Q9XWS6	Uncharacterized protein OS=Caenorhabditis elegans GN=CELE_Y62H9A.5 PE=1 SV=2	165	18520.1		4	3	26.7	3				1.54e-06					0	#DIV/0!	#DIV/0!	0	#DIV/0!	#DIV/0!
H2L0E0	H2L0E0	Uncharacterized protein OS=Caenorhabditis elegans GN=CELE_Y77E11A.7 PE=1 SV=1	605	66343.2	tr|H2L0E1|H2L0E1_CAEEL;tr|Q8MXT7|Q8MXT7_CAEEL;tr|U4PBP1|U4PBP1_CAEEL;tr|U4PBP7|U4PBP7_CAEEL;tr|U4PC14|U4PC14_CAEEL;tr|U4PC20|U4PC20_CAEEL;tr|U4PEW5|U4PEW5_CAEEL;tr|U4PEX3|U4PEX3_CAEEL;tr|U4PMH3|U4PMH3_CAEEL;tr|U4PRS4|U4PRS4_CAEEL;tr|U4PRS8|U4PRS8_CAEEL;	4	5	10.7		4				2.415e-07				#DIV/0!	0	#DIV/0!	#DIV/0!	0	#DIV/0!
Q19101	Q19101	Uncharacterized protein OS=Caenorhabditis elegans GN=eat-17 PE=1 SV=1	466	44997.1	tr|S6EZL6|S6EZL6_CAEEL;tr|S6F527|S6F527_CAEEL;tr|S6FMY8|S6FMY8_CAEEL;tr|S6FWN8|S6FWN8_CAEEL;tr|U4PBB2|U4PBB2_CAEEL;	4	3	13.3		3		1		8.584e-08		8.841e-08		#DIV/0!	0.25	#DIV/0!	#DIV/0!	0.507374	#DIV/0!
Q22528	Q22528	Uncharacterized protein OS=Caenorhabditis elegans GN=ekl-6 PE=1 SV=3	964	111222		4	4	5		4				1.174e-07				#DIV/0!	0	#DIV/0!	#DIV/0!	0	#DIV/0!
Q11182	VPS16	Vacuolar protein sorting-associated protein 16 homolog OS=Caenorhabditis elegans GN=vps-16 PE=3 SV=2	852	96034		4	4	5.8		4				1.163e-07				#DIV/0!	0	#DIV/0!	#DIV/0!	0	#DIV/0!
Q95PZ4	Q95PZ4	XPB (Xeroderma Pigmentosum complementation group B) related OS=Caenorhabditis elegans GN=xpb-1 PE=1 SV=1	789	89688.1		4	5	6.7		4				1.224e-07				#DIV/0!	0	#DIV/0!	#DIV/0!	0	#DIV/0!
Q11107	LIN13	Zinc finger protein lin-13 OS=Caenorhabditis elegans GN=lin-13 PE=2 SV=2	2248	253922		4	4	2		4				6.06e-08				#DIV/0!	0	#DIV/0!	#DIV/0!	0	#DIV/0!
G5EEV5	G5EEV5	5C820 OS=Caenorhabditis elegans GN=pud-3 PE=1 SV=1	172	19460.8		4	2	16.9		1	3			1.136e-07	3.918e-07			1	0	1	1	0	1
Q94269	Q94269	Carboxypeptidase OS=Caenorhabditis elegans GN=CELE_K10C2.1 PE=1 SV=2	2314	256957		4	4	2.6		1	3			9.692e-09	3.981e-08			1	0	1	1	0	1
Q9N5G3	Q9N5G3	DeHydrogenases, Short chain OS=Caenorhabditis elegans GN=dhs-14 PE=1 SV=1	279	30041.3		4	4	17.9		1	3			3.234e-08	7.292e-07			1	0	1	1	0	1
Q9TYJ7	Q9TYJ7	Dolichol Phosphate Mannosyltransferase OS=Caenorhabditis elegans GN=dpm-1 PE=1 SV=2	239	26982.2		4	2	13.8		2	1			5.22e-07	2.415e-07			1	0	1	1	0	1
Q9BKS1	Q9BKS1	ELongin C OS=Caenorhabditis elegans GN=elc-1 PE=1 SV=1	124	13840.8		4	3	34.7		1	2			3.051e-07	2.819e-07			1	0	1	1	0	1
Q9XXC8	MECR2	Enoyl-[acyl-carrier-protein] reductase, mitochondrial OS=Caenorhabditis elegans GN=Y48A6B.9 PE=3 SV=1	346	38010		4	4	13.6		3	1			4.643e-07	5.384e-08			1	0	1	1	0	1
Q967F1	Q967F1	Eukaryotic Initiation Factor OS=Caenorhabditis elegans GN=eif-1 PE=1 SV=1	109	12392.4		4	2	29.4		2	2			2.08e-07	1.228e-06			1	0	1	1	0	1
Q20277	Q20277	FIP (Fungus-Induced Protein) Related OS=Caenorhabditis elegans GN=fipr-21 PE=1 SV=1	112	10630.4		4	3	37.5		2	2			7.733e-07	1.333e-06			1	0	1	1	0	1
B1V8A0-2	SH3GH	Isoform a of Endophilin-A homolog OS=Caenorhabditis elegans GN=unc-57	377	42937.4	sp|B1V8A0-4|SH3GH_CAEEL;sp|B1V8A0|SH3GH_CAEEL;	4	3	11.4		2	2			1.676e-07	2.855e-07			1	0	1	1	0	1
Q21890-2	YF64	Isoform a of Uncharacterized protein R102.4 OS=Caenorhabditis elegans GN=R102.4	408	44558.3	sp|Q21890-3|YF64_CAEEL;sp|Q21890|YF64_CAEEL;tr|C6KRK8|C6KRK8_CAEEL;	4	3	13.1		2	2			1.443e-07	4.09e-07			1	0	1	1	0	1
Q17693-2	MTHR	Isoform b of Probable methylenetetrahydrofolate reductase OS=Caenorhabditis elegans GN=mthf-1	642	75636.7	sp|Q17693|MTHR_CAEEL;	4	2	3.6		0.5	2			9.04e-08	8.602e-08			1	0	1	1	0	1
A0A0K3AW68	A0A0K3AW68	Lipase OS=Caenorhabditis elegans GN=lipl-5 PE=1 SV=1	377	45782.3	tr|A0A0K3AYF1|A0A0K3AYF1_CAEEL;tr|O61866|O61866_CAEEL;	4	2	8		1	1			1.331e-07	7.529e-08			1	0	1	1	0	1
Q9U2S6	Q9U2S6	Peptidyl-prolyl cis-trans isomerase E OS=Caenorhabditis elegans GN=cyn-13 PE=1 SV=1	331	36490.2		4	3	12.1		3	1			2.643e-07	3.476e-08			1	0	1	1	0	1
Q09629	KADY	Probable adenylate kinase isoenzyme ZK673.2 OS=Caenorhabditis elegans GN=ZK673.2 PE=3 SV=1	222	24942.1		4	3	15.8		1	3			1.314e-07	9.739e-07			1	0	1	1	0	1
D9PTP5	D9PTP5	Sorting NeXin OS=Caenorhabditis elegans GN=snx-6 PE=1 SV=1	478	54862.7		4	4	9.4		2.99	1			1.532e-07	4.46e-08			1	0	1	1	0	1
Q9XVR6	OTUBL	Ubiquitin thioesterase otubain-like OS=Caenorhabditis elegans GN=otub-1 PE=1 SV=1	284	32344.8		4	3	19.4		3	1			5.604e-07	9.53e-08			1	0	1	1	0	1
P48053	YPD1	Uncharacterized protein C05D11.1 OS=Caenorhabditis elegans GN=C05D11.1 PE=4 SV=2	995	111466		4	3	2.7		1	3			2.084e-08	1.209e-07			1	0	1	1	0	1
Q17572	Q17572	Uncharacterized protein OS=Caenorhabditis elegans GN=C01G6.3 PE=1 SV=2	387	44958		4	3	9		2	2			2.198e-07	2.32e-07			1	0	1	1	0	1
Q95QR5	Q95QR5	Uncharacterized protein OS=Caenorhabditis elegans GN=C44B7.2 PE=1 SV=2	597	66680.6		4	4	7		2	1			1.26e-07	1.746e-08			1	0	1	1	0	1
Q93831	Q93831	Uncharacterized protein OS=Caenorhabditis elegans GN=CELE_F59C6.5 PE=1 SV=1	260	31294.1		4	2	8.5		1	3			8.235e-08	6.304e-07			1	0	1	1	0	1
O45812	O45812	Uncharacterized protein OS=Caenorhabditis elegans GN=CELE_T23G11.7 PE=1 SV=4	312	34540.2		4	5	33.3		3	1			1.403e-07	3.502e-08			1	0	1	1	0	1
A0A9S2	A0A9S2	Uncharacterized protein OS=Caenorhabditis elegans GN=CELE_Y38F2AR.12 PE=1 SV=2	1257	137830		4	4	3.6		2	1.99			2.424e-08	3.036e-08			1	0	1	1	0	1
H2L2A8	H2L2A8	Uridine kinase OS=Caenorhabditis elegans GN=CELE_F19B6.1 PE=1 SV=1	569	62795.4	tr|Q19583|Q19583_CAEEL;tr|Q9U3I7|Q9U3I7_CAEEL;	4	2	4.3		3	1			2.727e-07	5.331e-08			1	0	1	1	0	1
Q18964	WDFY2	WD repeat and FYVE domain-containing protein 2 OS=Caenorhabditis elegans GN=wdfy-2 PE=1 SV=1	415	46317.5		4	3	6.3		3	1			1.885e-07	8.554e-08			1	0	1	1	0	1
Q17353-2	PAR3	Isoform a of Partitioning defective protein 3 OS=Caenorhabditis elegans GN=par-3	1376	168033	sp|Q17353-3|PAR3_CAEEL;sp|Q17353|PAR3_CAEEL;tr|U4PBE2|U4PBE2_CAEEL;tr|U4PBE6|U4PBE6_CAEEL;tr|U4PBR8|U4PBR8_CAEEL;tr|U4PBS3|U4PBS3_CAEEL;tr|U4PEL6|U4PEL6_CAEEL;tr|U4PEM0|U4PEM0_CAEEL;tr|U4PM75|U4PM75_CAEEL;tr|U4PM79|U4PM79_CAEEL;tr|U4PRG6|U4PRG6_CAEEL;tr|U4PRH0|U4PRH0_CAEEL;	4	5	4.3	1	2	1		6.03e-09	1.875e-08	6.707e-08			0.5	0	0.5	0.91751	0	0.91751
Q23624	Q23624	Uncharacterized protein OS=Caenorhabditis elegans GN=CELE_ZK829.7 PE=1 SV=2	372	40310.9		4	2	7.8	1	1	2		7.961e-08	1.036e-07	5.043e-07			0.666667	0	0.666667	0.86366	0	0.86366
Q95XN1	Q95XN1	Uncharacterized protein OS=Caenorhabditis elegans GN=CELE_Y71G12B.10 PE=1 SV=1	318	34406.9		4	3	13.2	1	1	2		7.567e-08	1.795e-07	4.403e-07			0.666667	0	0.666667	0.853344	0	0.853344
O02108	CDC37	Probable Hsp90 co-chaperone cdc37 OS=Caenorhabditis elegans GN=cdc-37 PE=1 SV=1	370	46776.9	tr|Q336L8|Q336L8_CAEEL;	4	3	10.5	1	1	2		8.224e-08	8.15e-08	2.639e-07			0.666667	0	0.666667	0.762408	0	0.762408
Q9N5K2	RPAB1	DNA-directed RNA polymerases I, II, and III subunit RPABC1 OS=Caenorhabditis elegans GN=rpb-5 PE=3 SV=1	211	24386.6		4	3	18.5	1	1	2		7.197e-08	1.342e-07	2.039e-07			0.666667	0	0.666667	0.739116	0	0.739116
Q17574	MTRR	Putative methionine synthase reductase OS=Caenorhabditis elegans GN=tag-165 PE=3 SV=1	682	76983.7		4	2	4.5	1	2	1		1.69e-08	5.173e-08	4.581e-08			0.5	0	0.5	0.730506	0	0.730506
P06581	HSP16	Heat shock protein Hsp-16.41 OS=Caenorhabditis elegans GN=hsp-16.41 PE=2 SV=1	143	16278.3		4	5	42	1	1	2		1.603e-06	2.041e-07	3.266e-06			0.666667	0	0.666667	0.670774	0	0.670774
G5EFD7	G5EFD7	Uncharacterized protein OS=Caenorhabditis elegans GN=CELE_F46C5.9 PE=1 SV=1	451	50976.1		4	2	4.7	1	2	1		5.475e-08	1.226e-07	1.075e-07			0.5	0	0.5	0.662558	0	0.662558
G5EGB3	G5EGB3	RAs-related GTP binding protein C homolog OS=Caenorhabditis elegans GN=ragc-1 PE=1 SV=1	338	38938.4		4	2	7.1	1	2	1		1.174e-07	1.842e-07	1.954e-07			0.5	0	0.5	0.62468	0	0.62468
O44991	O44991	LiPid Depleted OS=Caenorhabditis elegans GN=lpd-6 PE=1 SV=2	573	63907		4	4	7.3	1	2	1		5.075e-08	3.881e-08	8.046e-08			0.5	0	0.5	0.613215	0	0.613215
G5ECG0	TACC1	Transforming acid coiled-coil-containing protein 1 OS=Caenorhabditis elegans GN=tac-1 PE=1 SV=1	260	28598.1		4	3	10.4	1	2	1		6.434e-08	5.973e-07	9.987e-08			0.5	0	0.5	0.608185	0	0.608185
P91408	AGT2L	Alanine--glyoxylate aminotransferase 2-like OS=Caenorhabditis elegans GN=T01B11.2 PE=3 SV=1	467	51738.1		4	2	6.6	1	2	1		1.042e-08	7.385e-08	1.443e-08			0.5	0	0.5	0.580684	0	0.580684
Q09646	Q09646	Uncharacterized protein OS=Caenorhabditis elegans GN=ham-3 PE=1 SV=1	446	51783.9		4	2	9.4	0.58	1.58	0.58		1.669e-08	5.66e-08	2.167e-08			0.5	0	0.5	0.564911	0	0.564911
G5EGU1	G5EGU1	EGL-30 OS=Caenorhabditis elegans GN=egl-30 PE=1 SV=1	355	35875	tr|Q8T3G5|Q8T3G5_CAEEL;	4	2	8.6	1	2	1		1.382e-07	2.026e-07	1.585e-07			0.5	0	0.5	0.53421	0	0.53421
O61790	PYRE	Orotate phosphoribosyltransferase OS=Caenorhabditis elegans GN=R12E2.11 PE=1 SV=1	227	25229.9		4	2	8.8	2	1	1		1.517e-07	9.628e-08	1.63e-07			0.333333	0	0.333333	0.517954	0	0.517954
Q02332	PDHK2	Probable [pyruvate dehydrogenase (acetyl-transferring)] kinase, mitochondrial OS=Caenorhabditis elegans GN=pdhk-2 PE=3 SV=1	401	45360.9		4	2	8.5	1	1	1		8.754e-08	5.866e-08	8.999e-08			0.5	0	0.5	0.5069	0	0.5069
P90879	P90879	Uncharacterized protein OS=Caenorhabditis elegans GN=CELE_F49C12.9 PE=1 SV=1	305	34802.6		4	3	10.8		2	1	1		1.813e-07	1.879e-07	1.885e-07		1	0.333333	0.666667	1	0.509735	0.490265
Q19584	UFD1	Ubiquitin fusion degradation protein 1 homolog OS=Caenorhabditis elegans GN=ufd-1 PE=3 SV=1	342	36588	tr|Q9U3I6|Q9U3I6_CAEEL;	4	2	13.1	2	1	1		1.32e-07	3.29e-08	1.075e-07			0.333333	0	0.333333	0.448852	0	0.448852
Q10033-2	YSI1	Isoform b of Uncharacterized protein F15G9.1 OS=Caenorhabditis elegans GN=F15G9.1	205	30747.6	sp|Q10033|YSI1_CAEEL;tr|Q8I4L0|Q8I4L0_CAEEL;	4	3	16.6	2	1	1		2.025e-07	1.34e-07	1.587e-07			0.333333	0	0.333333	0.439369	0	0.439369
Q9XTU9	Q9XTU9	Glutaredoxin OS=Caenorhabditis elegans GN=glrx-5 PE=1 SV=1	142	15794		4	3	23.2	2	1	1		4.882e-07	2.227e-07	3.344e-07			0.333333	0	0.333333	0.406516	0	0.406516
Q17475	Q17475	Uncharacterized protein OS=Caenorhabditis elegans GN=B0334.3 PE=1 SV=2	563	61249.6		4	13	28.4	1	2	1		5.83e-08	1.717e-07	3.701e-08			0.5	0	0.5	0.388312	0	0.388312
O16619	O16619	DeHydrogenases, Short chain OS=Caenorhabditis elegans GN=dhs-13 PE=1 SV=1	257	27672.3		4	3	13.2	2	1	1		2.681e-07	1.408e-07	1.648e-07			0.333333	0	0.333333	0.380688	0	0.380688
H2KZ37	H2KZ37	Phospholipid-transporting ATPase OS=Caenorhabditis elegans GN=tat-4 PE=1 SV=1	1454	26866.2	tr|Q7JPE4|Q7JPE4_CAEEL;	4	2	10		1	2	1		8.544e-08	9.693e-08	1.426e-07		1	0.5	0.5	1	0.625329	0.374671
A1XDA2	A1XDA2_TETNG	Tuftelin-interacting protein 11 OS=Tetraodon nigroviridis PE=2 SV=1	834	95121.9		4	3	3.8	1.99	1	1		5.617e-08	2.832e-08	2.906e-08			0.334448	0	0.334448	0.34096	0	0.34096
Q27511	H2AV	Histone H2A.V OS=Caenorhabditis elegans GN=htz-1 PE=2 SV=3	140	14696.1		4	3	38.6	2	1	1		1.594e-07	2.681e-07	7.85e-08			0.333333	0	0.333333	0.329971	0	0.329971
Q20057	Q20057	Enhancer of rudimentary homolog OS=Caenorhabditis elegans GN=CELE_F35G12.11 PE=1 SV=2	113	12981.3		4	2	20.4	2	1	1		7.045e-07	2.646e-07	3.05e-07			0.333333	0	0.333333	0.30213	0	0.30213
Q22800	Q22800	NADH Ubiquinone oxidoreductase Fe-S protein OS=Caenorhabditis elegans GN=nduf-2.2 PE=1 SV=1	474	53930.3		4	9	21.7	1	2	1		8.809e-08	1.233e-07	3.415e-08			0.5	0	0.5	0.279368	0	0.279368
Q9N369	Q9N369	Autophagy-related protein 3 OS=Caenorhabditis elegans GN=atg-3 PE=1 SV=1	305	35317.2		4	3	13.1		2	1	1		1.167e-07	1.308e-07	3.687e-07		1	0.333333	0.666667	1	0.75958	0.24042
Q9Y041	HGD	Homogentisate 1,2-dioxygenase OS=Caenorhabditis elegans GN=hgo-1 PE=2 SV=2	437	49332.8		4	3	8.9		1	2	1		4.106e-08	1.628e-06	1.448e-07		1	0.5	0.5	1	0.779081	0.220919
Q10953	WRM1	Armadillo repeat-containing protein wrm-1 OS=Caenorhabditis elegans GN=wrm-1 PE=1 SV=2	796	84647.1	tr|A0A0K3AUT2|A0A0K3AUT2_CAEEL;	4	3	4.3		1	1	1		1.368e-08	4.943e-08	9.881e-08		1	0.5	0.5	1	0.878389	0.121611
O16305	CALM	Calmodulin OS=Caenorhabditis elegans GN=cmd-1 PE=1 SV=3	149	16849.9	tr|A0A0K0FAB9|A0A0K0FAB9_9BILA;	4	3	20.1		1	1	2		2.279e-07	6.249e-07	1.812e-06		1	0.666667	0.333333	1	0.888279	0.111721
A0A0K3AVF2	A0A0K3AVF2	Downstream Of DAF-16 (Regulated by DAF-16) OS=Caenorhabditis elegans GN=dod-19 PE=1 SV=1	253	44491.4	tr|O61874|O61874_CAEEL;	4	2	7.9	1	1	1	1	2.87e-07	3.149e-07	8.284e-07	8.36e-07		0.5	0.5	0	0.742693	0.726388	0.0163052
O17939	O17939	AIP1 (Actin Interacting Protein 1) Like OS=Caenorhabditis elegans GN=aipl-1 PE=1 SV=1	600	65008.8		4	4	11.3	1	3			1.582e-08	9.882e-08				0	0	0	0	0	0
Q9XVN3	IASPP	Apoptotic enhancer 1 protein OS=Caenorhabditis elegans GN=ape-1 PE=1 SV=1	769	47810	tr|E0AHC9|E0AHC9_CAEEL;tr|E0AHD0|E0AHD0_CAEEL;	4	3	15.2	1	3			9.296e-09	8.986e-08				0	0	0	0	0	0
Q23359	MOE2	CCCH-type zinc finger protein oma-2 OS=Caenorhabditis elegans GN=oma-2 PE=1 SV=1	393	43665.3		4	5	20.1	1	2			3.376e-08	1.95e-07				0	0	0	0	0	0
G5EFC4	G5EFC4	Cell Division Cycle related OS=Caenorhabditis elegans GN=cdc-5l PE=1 SV=1	755	85864.3		4	4	7.7	2	2			1.51e-08	7.584e-08				0	0	0	0	0	0
P45895	CHSSB	Chondroitin sulfate synthase mig-22 OS=Caenorhabditis elegans GN=mig-22 PE=1 SV=1	804	91213		4	2	3.4	2	2			3.454e-08	4.305e-08				0	0	0	0	0	0
Q9U2M8	C2D1	Coiled-coil and C2 domain-containing protein 1-like OS=Caenorhabditis elegans GN=Y37H9A.3 PE=3 SV=2	792	85681.4		4	3	4.8	1	3			4.462e-08	9.607e-08				0	0	0	0	0	0
Q9N425	CSN3	COP9 signalosome complex subunit 3 OS=Caenorhabditis elegans GN=csn-3 PE=1 SV=4	501	55992.4		4	2	4	2	2			2.03e-07	1.22e-07				0	0	0	0	0	0
Q23639	CUL5	Cullin-5 OS=Caenorhabditis elegans GN=cul-5 PE=1 SV=2	765	89068		4	3	4.4	1	3			1.473e-08	6.978e-08				0	0	0	0	0	0
P34471	PRI1	DNA primase small subunit OS=Caenorhabditis elegans GN=pri-1 PE=3 SV=1	410	48174.1		4	3	7.6	1	3			2.749e-08	2.605e-07				0	0	0	0	0	0
G5ECW3	G5ECW3	EH (Eps-15-homology) domain Binding Protein family OS=Caenorhabditis elegans GN=ehbp-1 PE=1 SV=1	901	102320		4	3	4.3	1	3			1.809e-08	7.863e-08				0	0	0	0	0	0
G5EBQ3	G5EBQ3	Enhancer of Glp-One (Glp-1) OS=Caenorhabditis elegans GN=ego-1 PE=1 SV=1	1632	190422		4	4	3.7	2	2			2.652e-08	2.079e-08				0	0	0	0	0	0
Q18186	Q18186	Eukaryotic Initiation Factor OS=Caenorhabditis elegans GN=eif-2d PE=1 SV=4	549	62446.9		4	5	9.3	1	3			2.479e-07	2.106e-07				0	0	0	0	0	0
Q23089	Q23089	EXPOrtin (Nuclear export receptor) OS=Caenorhabditis elegans GN=xpo-1 PE=1 SV=2	1080	124083		4	3	3.3	2	2			5.622e-08	7.941e-08				0	0	0	0	0	0
Q965V4	Q965V4	EXPOrtin (Nuclear export receptor) OS=Caenorhabditis elegans GN=xpo-2 PE=1 SV=1	938	105048		4	3	5.1	1	3			2.69e-09	6.083e-08				0	0	0	0	0	0
Q09312	FBF2	Fem-3 mRNA-binding factor 2 OS=Caenorhabditis elegans GN=fbf-2 PE=1 SV=1	632	71939.6		4	4	9.3	2.55	1			4.351e-08	1.968e-08				0	0	0	0	0	0
Q9N3T2	FEN1	Flap endonuclease 1 OS=Caenorhabditis elegans GN=crn-1 PE=1 SV=1	382	42630.3		4	3	12.6	2	2			1.804e-07	1.505e-07				0	0	0	0	0	0
Q9BL72	Q9BL72	FRL (Formin Related gene in Leukocytes) homolog OS=Caenorhabditis elegans GN=frl-1 PE=1 SV=3	1115	124238		4	4	6.6	1	3			1.921e-08	9.258e-08				0	0	0	0	0	0
O61208	O61208	Gamma-tubulin complex component OS=Caenorhabditis elegans GN=gip-1 PE=1 SV=2	891	100470		4	5	7.4	1	3			1.563e-08	5.02e-08				0	0	0	0	0	0
B0M0N9	B0M0N9	GLutamiNAse OS=Caenorhabditis elegans GN=glna-1 PE=1 SV=1	791	97125.2	tr|B0M0P0|B0M0P0_CAEEL;tr|B6VQ90|B6VQ90_CAEEL;tr|H2L2H2|H2L2H2_CAEEL;tr|H2L2H3|H2L2H3_CAEEL;tr|U4PRW7|U4PRW7_CAEEL;	4	3	4.6	3	1			2.076e-07	5.159e-08				0	0	0	0	0	0
Q9N371	Q9N371	Inner Mitochondrial Membrane Protease OS=Caenorhabditis elegans GN=immp-2 PE=1 SV=1	152	13692.1	tr|U4PRD7|U4PRD7_CAEEL;	4	3	30.5	1	2			4.973e-07	5.96e-07				0	0	0	0	0	0
Q19479	Q19479	INverted Formin/formin Three-related OS=Caenorhabditis elegans GN=inft-2 PE=1 SV=5	1120	122331		4	4	3.9	2	2			1.408e-08	3.871e-08				0	0	0	0	0	0
Q9GN62-2	PAR4	Isoform b of Serine/threonine-protein kinase par-4 OS=Caenorhabditis elegans GN=par-4	476	69784.3	sp|Q9GN62-3|PAR4_CAEEL;sp|Q9GN62|PAR4_CAEEL;	4	3	9.5	1	3			5.418e-08	1.784e-07				0	0	0	0	0	0
G5ED29-3	ATX2	Isoform c of Ataxin-2 homolog OS=Caenorhabditis elegans GN=atx-2	930	103307		4	19	31.5	0.5	1.5			2.082e-09	2.309e-08				0	0	0	0	0	0
Q95PZ1	Q95PZ1	KASH (Klarsicht/ANC-1/Syne Homology) Domain Protein OS=Caenorhabditis elegans GN=kdp-1 PE=1 SV=1	145	15540.3		4	3	30.3			3	1			1.643e-06	6.705e-07		1	1	0	1	1	0
Q18758	Q18758	KLOtho (Mammalian aging-associated protein) homolog OS=Caenorhabditis elegans GN=klo-1 PE=1 SV=1	479	55112.3		4	4	11.7			3	1			1.883e-07	7.907e-08		1	1	0	1	1	0
Q9XXN2	IMMT2	MICOS complex subunit MIC60-2 OS=Caenorhabditis elegans GN=immt-2 PE=2 SV=2	654	72758.7		4	4	5.8	2	2			1.402e-07	1.459e-07				0	0	0	0	0	0
O44552	MPIP1	M-phase inducer phosphatase cdc-25.1 OS=Caenorhabditis elegans GN=cdc-25.1 PE=3 SV=1	604	68030.1		4	2	5.3	2	2			6.762e-08	6.137e-08				0	0	0	0	0	0
A0A0N4Y927	A0A0N4Y927_NIPBR	Myosin-3 (inferred by orthology to a C. elegans protein) OS=Nippostrongylus brasiliensis PE=3 SV=2	1797	206700		4	24	12.1	2	2			4.912e-08	9.82e-08				0	0	0	0	0	0
G5EG51	NRDE2	Nuclear RNAi defective-2 protein OS=Caenorhabditis elegans GN=nrde-2 PE=1 SV=1	1270	147921		4	3	3	1	3			2.483e-08	5.918e-08				0	0	0	0	0	0
Q95Y89	PESC	Pescadillo homolog OS=Caenorhabditis elegans GN=lpd-7 PE=3 SV=1	531	61730.4		4	3	4.5	2	2			1.15e-07	7.19e-08				0	0	0	0	0	0
O62275	O62275	Piwi-like protein OS=Caenorhabditis elegans GN=wago-4 PE=1 SV=1	965	106730		4	2	2.9	1	2			1.398e-08	3.851e-08				0	0	0	0	0	0
G5EFL0	GLD4	Poly(A) RNA polymerase gld-4 OS=Caenorhabditis elegans GN=gld-4 PE=1 SV=1	845	94504		4	3	5.4	1	3			1.996e-08	4.65e-08				0	0	0	0	0	0
Q95Y71	RM45	Probable 39S ribosomal protein L45, mitochondrial OS=Caenorhabditis elegans GN=mrpl-45 PE=3 SV=3	357	41379.2		4	2	6.4	2	2			2.579e-07	2.373e-07				0	0	0	0	0	0
Q9N4C2	CPSF1	Probable cleavage and polyadenylation specificity factor subunit 1 OS=Caenorhabditis elegans GN=cpsf-1 PE=3 SV=2	1454	141042	tr|U4PCC4|U4PCC4_CAEEL;	4	4	3.6	1	3			1.49e-08	4.035e-08				0	0	0	0	0	0
P46554	LCMT1	Probable leucine carboxyl methyltransferase 1 OS=Caenorhabditis elegans GN=B0285.4 PE=3 SV=1	333	37881.8		4	4	13.2			3	1			2.62e-07	1.676e-07		1	1	0	1	1	0
Q93537	Q93537	Pur alpha Like Protein OS=Caenorhabditis elegans GN=plp-2 PE=4 SV=1	192	21863.1		4	5	27.1	2	1			4.666e-07	2.038e-07				0	0	0	0	0	0
P49404	RM03	Putative 39S ribosomal protein L3, mitochondrial OS=Caenorhabditis elegans GN=mrps-18C PE=3 SV=3	403	44722.4		4	3	8.7	1	3			6.178e-08	2.067e-07				0	0	0	0	0	0
Q9N478	Q9N478	RNA helicase OS=Caenorhabditis elegans GN=CELE_Y23H5B.6 PE=1 SV=1	732	82717.8		4	4	8.3	2	2			6.955e-08	9.001e-08				0	0	0	0	0	0
Q93338	Q93338	RNA Polymerase II (B) subunit OS=Caenorhabditis elegans GN=rpb-3 PE=1 SV=2	282	32429.1		4	3	16.7	1	3			1.672e-07	2.457e-07				0	0	0	0	0	0
Q95Q34	RIOK2	Serine/threonine-protein kinase RIO2 OS=Caenorhabditis elegans GN=riok-2 PE=2 SV=2	529	60591.4		4	4	7.6	1	3			3.521e-08	2.157e-07				0	0	0	0	0	0
Q09415	SET14	SET domain-containing protein 14 OS=Caenorhabditis elegans GN=set-14 PE=4 SV=2	429	48640.1		4	2	6.3	1	3			2.506e-08	1.671e-07				0	0	0	0	0	0
Q9N3D0	Q9N3D0	Signal peptidase complex catalytic subunit SEC11 OS=Caenorhabditis elegans GN=CELE_Y54E10BR.5 PE=1 SV=1	183	20662.9		4	3	17.5			3	1			1.482e-06	7.354e-07		1	1	0	1	1	0
Q93566	Q93566	Sorting NeXin OS=Caenorhabditis elegans GN=snx-27 PE=1 SV=1	578	66677.1		4	4	10.4	1	3			2.912e-08	1.057e-07				0	0	0	0	0	0
Q18237	SMC5	Structural maintenance of chromosomes protein 5 OS=Caenorhabditis elegans GN=smc-5 PE=1 SV=2	1076	123690		4	4	5	1	3			8.571e-09	9.073e-08				0	0	0	0	0	0
Q9XWK6	Q9XWK6	SUPpressor OS=Caenorhabditis elegans GN=sup-35 PE=1 SV=1	332	37884.8		4	3	9	1	3			1.756e-07	3.435e-07				0	0	0	0	0	0
H2KZH5	H2KZH5	Target Of ERK kinase MPK-1 OS=Caenorhabditis elegans GN=toe-2 PE=1 SV=1	621	69652.7	tr|Q65ZJ1|Q65ZJ1_CAEEL;	4	2	5.3	2	2			4.696e-08	7.477e-08				0	0	0	0	0	0
Q21352	Q21352	Translocon-associated protein subunit beta OS=Caenorhabditis elegans GN=CELE_K08F4.3 PE=1 SV=1	182	20299.7		4	2	13.7	2	1			3.962e-07	1.857e-07				0	0	0	0	0	0
Q22288	TTR15	Transthyretin-like protein 15 OS=Caenorhabditis elegans GN=ttr-15 PE=3 SV=1	130	14522.6		4	2	20			3	1			2.925e-06	2.56e-06		1	1	0	1	1	0
Q9TYN2	Q9TYN2	tRNA-dihydrouridine(47) synthase [NAD(P)(+)] OS=Caenorhabditis elegans GN=CELE_Y37E11B.5 PE=1 SV=1	554	62788.8		4	3	5.8	1	3			6.513e-08	2.221e-07				0	0	0	0	0	0
Q23652	Q23652	U Six snRNA Interacting Protein OS=Caenorhabditis elegans GN=usip-1 PE=1 SV=2	662	75437.5		4	3	5.4	2	2			1.291e-07	1.003e-07				0	0	0	0	0	0
P34384	YLPD	Uncharacterized protein F02A9.4b OS=Caenorhabditis elegans GN=F02A9.4 PE=4 SV=3	394	44461		4	2	5.8	2	2			2.112e-07	2.438e-07				0	0	0	0	0	0
O01442	O01442	Uncharacterized protein OS=Caenorhabditis elegans GN=B0261.7 PE=1 SV=1	351	39031.3		4	3	8.8	2	2			1.104e-07	9.284e-08				0	0	0	0	0	0
H2KYI5	H2KYI5	Uncharacterized protein OS=Caenorhabditis elegans GN=C06G3.5 PE=1 SV=1	391	39147.1	tr|Q86NI2|Q86NI2_CAEEL;	4	5	13.5			2	1			8.065e-07	2.744e-07		1	1	0	1	1	0
Q18075	Q18075	Uncharacterized protein OS=Caenorhabditis elegans GN=C18B2.4 PE=1 SV=1	296	32607.9		4	3	8.4	1	3			1.628e-07	7.425e-07				0	0	0	0	0	0
O17157	O17157	Uncharacterized protein OS=Caenorhabditis elegans GN=C24H12.4 PE=1 SV=2	634	72111.9		4	4	9.5	2.99	1			2.632e-07	4.767e-08				0	0	0	0	0	0
Q9XVC4	Q9XVC4	Uncharacterized protein OS=Caenorhabditis elegans GN=C38D9.2 PE=1 SV=2	493	56814.6		4	4	9.7	1	3			4.546e-08	1.485e-07				0	0	0	0	0	0
D3YT46	D3YT46	Uncharacterized protein OS=Caenorhabditis elegans GN=C39E9.8 PE=1 SV=1	185	27897.9	tr|Q7JLS6|Q7JLS6_CAEEL;	4	4	27.6			2.97	0.99			4.001e-07	3.881e-07		1	1	0	1	1	0
A0A1I6CM73	A0A1I6CM73	Uncharacterized protein OS=Caenorhabditis elegans GN=C40H1.7 PE=1 SV=1	375	42698.6		4	3	13.1	2	2			2.327e-07	2.527e-07				0	0	0	0	0	0
I2HAE5	I2HAE5	Uncharacterized protein OS=Caenorhabditis elegans GN=CELE_F01G4.4 PE=1 SV=1	652	70770.9	tr|Q19104|Q19104_CAEEL;	4	4	9.4	1	3			1.954e-08	5.385e-08				0	0	0	0	0	0
Q19591	Q19591	Uncharacterized protein OS=Caenorhabditis elegans GN=CELE_F19C7.1 PE=1 SV=1	266	29484.9		4	4	22.9	1	3			4.159e-08	3.669e-07				0	0	0	0	0	0
A0A0K3AR51	A0A0K3AR51	Uncharacterized protein OS=Caenorhabditis elegans GN=CELE_F22G12.5 PE=1 SV=1	2338	259898	tr|G5EBE8|G5EBE8_CAEEL;	4	5	2.5	1	3			5.999e-09	2.377e-08				0	0	0	0	0	0
I2HA91	I2HA91	Uncharacterized protein OS=Caenorhabditis elegans GN=CELE_F28C6.8 PE=1 SV=1	189	21887.8		4	3	19.6	2	2			7.407e-07	5.434e-07				0	0	0	0	0	0
H2L2B2	H2L2B2	Uncharacterized protein OS=Caenorhabditis elegans GN=CELE_F46B6.5 PE=1 SV=1	831	88941.4	tr|H2L2B3|H2L2B3_CAEEL;tr|Q20453|Q20453_CAEEL;tr|Q7YTV3|Q7YTV3_CAEEL;tr|Q8I4I7|Q8I4I7_CAEEL;	4	4	7.6	1	3			6.726e-08	4.895e-08				0	0	0	0	0	0
O17369	O17369	Uncharacterized protein OS=Caenorhabditis elegans GN=CELE_F48A11.4 PE=1 SV=3	324	37182.9		4	3	11.4	1	3			6.051e-08	4.018e-07				0	0	0	0	0	0
I2HAJ8	I2HAJ8	Uncharacterized protein OS=Caenorhabditis elegans GN=CELE_F56D5.6 PE=1 SV=1	424	49597.2	tr|Q20881|Q20881_CAEEL;	4	3	15.1			3	1			1.7e-07	1.51e-07		1	1	0	1	1	0
Q965L0	Q965L0	Uncharacterized protein OS=Caenorhabditis elegans GN=CELE_M116.5 PE=1 SV=4	1020	114508		4	4	5.6	1	2			9.251e-09	2.054e-08				0	0	0	0	0	0
Q8MXJ1	Q8MXJ1	Uncharacterized protein OS=Caenorhabditis elegans GN=CELE_T23E7.2 PE=1 SV=1	908	98494.9		4	29	53.5	3	1			1.529e-07	7.404e-08				0	0	0	0	0	0
A0A0K3AQN0	A0A0K3AQN0	Uncharacterized protein OS=Caenorhabditis elegans GN=CELE_Y105E8A.25 PE=1 SV=1	1619	155763	tr|A0A0K3ARB1|A0A0K3ARB1_CAEEL;tr|A0A0K3ATL6|A0A0K3ATL6_CAEEL;tr|A0A0K3AUB5|A0A0K3AUB5_CAEEL;tr|A0A0K3AWN6|A0A0K3AWN6_CAEEL;	4	4	5.9	2	2			6.035e-08	6.412e-09				0	0	0	0	0	0
Q9XXH7	Q9XXH7	Uncharacterized protein OS=Caenorhabditis elegans GN=CELE_Y17G7B.17 PE=1 SV=2	293	31950.2		4	3	21.8	2	2			2.945e-07	1.367e-07				0	0	0	0	0	0
Q95Y29	Q95Y29	Uncharacterized protein OS=Caenorhabditis elegans GN=CELE_Y34B4A.6 PE=1 SV=2	231	25676.9		4	3	28.6	1	3			1.087e-07	1.774e-07				0	0	0	0	0	0
D3KFX0	D3KFX0	Uncharacterized protein OS=Caenorhabditis elegans GN=CELE_Y65A5A.2 PE=1 SV=1	333	36766.2		4	2	12.9	2	2			6.278e-08	9.027e-08				0	0	0	0	0	0
Q95PZ7	Q95PZ7	Uncharacterized protein OS=Caenorhabditis elegans GN=CELE_Y66D12A.9 PE=1 SV=1	248	28741.9		4	3	20.6			3	1			4.974e-07	1.625e-07		1	1	0	1	1	0
Q9XW37	Q9XW37	Uncharacterized protein OS=Caenorhabditis elegans GN=CELE_Y69E1A.5 PE=1 SV=1	172	19247.8		4	2	18			2	2			2.952e-06	1.256e-06		1	1	0	1	1	0
Q95XD8	Q95XD8	Uncharacterized protein OS=Caenorhabditis elegans GN=CELE_Y73B3B.1 PE=4 SV=1	376	41318.1	tr|U4PBU8|U4PBU8_CAEEL;tr|U4PMA7|U4PMA7_CAEEL;	4	3	8.7			2	1			3.368e-07	3.228e-07		1	1	0	1	1	0
A0A1C3NSL5	A0A1C3NSL5	Uncharacterized protein OS=Caenorhabditis elegans GN=CELE_ZC412.3 PE=1 SV=1	477	51636.1		4	4	12.2			3	1			2.772e-07	9.718e-08		1	1	0	1	1	0
E9P860	E9P860	Uncharacterized protein OS=Caenorhabditis elegans GN=CELE_ZK1067.2 PE=1 SV=1	2443	253251	tr|Q23388|Q23388_CAEEL;	4	5	3	3	1			2.57e-08	1.048e-08				0	0	0	0	0	0
Q966M4	Q966M4	URI (Unconventional prefoldin RPB5 Interactor) homolog OS=Caenorhabditis elegans GN=uri-1 PE=1 SV=1	446	51655.1		4	3	6.3	1	3			7.633e-08	3.092e-07				0	0	0	0	0	0
Q23256	WDR53	WD repeat-containing protein wdr-5.3 OS=Caenorhabditis elegans GN=wdr-5.3 PE=3 SV=1	501	54583.5		4	3	12.4	1	2			4.174e-08	5.688e-08				0	0	0	0	0	0
Q93339	Q93339	Yeast PRP (Splicing factor) related OS=Caenorhabditis elegans GN=prp-4 PE=1 SV=1	496	56038.4		4	3	7.1	1	3			8.859e-08	3.353e-07				0	0	0	0	0	0
Q93618	ZC3HF	Zinc finger CCCH domain-containing protein 15 homolog OS=Caenorhabditis elegans GN=F27D4.4 PE=3 SV=3	374	43382.7		4	3	9.1	1	2			8.489e-08	1.207e-07				0	0	0	0	0	0
Q09610	LEC8	Probable galaptin lec-8 OS=Caenorhabditis elegans GN=lec-8 PE=2 SV=2	180	20469.9		4	2	11.1	1	1	1	1	1.995e-07	2.438e-07	8.135e-07	1.078e-06		0.5	0.5	0	0.80306	0.815555	-0.0124943
A0A014MNA9	A0A014MNA9_9BURK	Acyl-CoA dehydrogenase OS=Comamonas aquatica DA1877 GN=AX13_03930 PE=3 SV=1	608	66177.4		4	2	2.8	1		1	2	4.236e-08		1.08e-07	1.072e-06		0.5	1	-0.5	0.718276	1	-0.281724
A0A0B4ZMN3	A0A0B4ZMN3_9HYME	Voucher PO830 elongation factor 1-alpha protein (Fragment) OS=Psorthaspis elegans PE=4 SV=1	194	40890.3	tr|A0A0B4ZRE5|A0A0B4ZRE5_9HYME;tr|Q590U6|Q590U6_9HYME;	4	5	20.1	0.99	1	1	0.99	1.855e-07	4.69e-08	6.481e-08	3.95e-07		0.502513	0.497487	0.00502513	0.258919	0.893867	-0.634948
Q09165	DIG1	Mesocentin OS=Caenorhabditis elegans GN=dig-1 PE=1 SV=2	13100	1283280	tr|Q8MQ08|Q8MQ08_CAEEL;	4	3	0.4	1	2		1	1.67e-09	1.57e-09		7.177e-09		0	0.333333	-0.333333	0	0.82051	-0.82051
Q9N3D9	Q9N3D9	NADH Ubiquinone oxidoreductase Fe-S protein OS=Caenorhabditis elegans GN=nduf-5 PE=1 SV=1	121	14033.9		4	2	24	1	1		2	2.853e-07	1.771e-07		1.048e-06		0	0.666667	-0.666667	0	0.85544	-0.85544
P34446	PAT2	Integrin alpha pat-2 OS=Caenorhabditis elegans GN=pat-2 PE=1 SV=1	1226	136215		4	5	5.7	1	2		1	2.845e-08	2.549e-08		1.812e-07		0	0.333333	-0.333333	0	0.876675	-0.876675
G5EBZ1	G5EBZ1	(Xeroderma Pigmentosum group F) DNA repair gene homolog OS=Caenorhabditis elegans GN=xpf-1 PE=1 SV=1	935	107421		3	3	4.3		3				8.03e-08				#DIV/0!	0	#DIV/0!	#DIV/0!	0	#DIV/0!
Q9XWG3	TYDP2	5'-tyrosyl-DNA phosphodiesterase OS=Caenorhabditis elegans GN=Y63D3A.4 PE=1 SV=1	362	40975.3		3	3	10.8		3				1.636e-07				#DIV/0!	0	#DIV/0!	#DIV/0!	0	#DIV/0!
O02218	LID1	Abhydrolase domain-containing protein lid-1 OS=Caenorhabditis elegans GN=lid-1 PE=1 SV=2	360	40453.2		3	4	13.3		3				1.308e-07				#DIV/0!	0	#DIV/0!	#DIV/0!	0	#DIV/0!
Q8T874	Q8T874	AdaPtin, Small chain (Clathrin associated complex) OS=Caenorhabditis elegans GN=aps-3 PE=1 SV=1	192	22148.4		3	3	16.1		3				3.063e-07				#DIV/0!	0	#DIV/0!	#DIV/0!	0	#DIV/0!
G5EFK4	G5EFK4	ADP-Ribosylation Factor related OS=Caenorhabditis elegans GN=arf-3 PE=1 SV=1	180	20612.7		3	5	33.3			1.99				4.941e-07			1	#DIV/0!	#DIV/0!	1	#DIV/0!	#DIV/0!
Q9XXI4	Q9XXI4	ARRestin Domain protein OS=Caenorhabditis elegans GN=arrd-7 PE=1 SV=2	419	45772.2		3	2	7.6		3				1.244e-07				#DIV/0!	0	#DIV/0!	#DIV/0!	0	#DIV/0!
A0A014NJ89	A0A014NJ89_9BURK	ATP-dependent Clp protease ATP-binding subunit ClpX OS=Comamonas aquatica DA1877 GN=clpX PE=3 SV=1	420	46107.2		3	2	6.2				3				1.036e-06		#DIV/0!	1	#DIV/0!	#DIV/0!	1	#DIV/0!
O45679	CYSK2	Bifunctional L-3-cyanoalanine synthase/cysteine synthase OS=Caenorhabditis elegans GN=cysl-2 PE=1 SV=1	337	36220.8		3	4	16			3				4.635e-07			1	#DIV/0!	#DIV/0!	1	#DIV/0!	#DIV/0!
Q94287	Q94287	BRag/Iqsec/Schizo related Arf GEF family member OS=Caenorhabditis elegans GN=bris-1 PE=1 SV=3	640	63533.6	tr|U4PAR9|U4PAR9_CAEEL;	3	3	5.5		3				1.539e-07				#DIV/0!	0	#DIV/0!	#DIV/0!	0	#DIV/0!
Q9NF14	BAT40	BTB and MATH domain-containing protein 40 OS=Caenorhabditis elegans GN=bath-40 PE=1 SV=1	402	45628.7		3	3	10		3				1.487e-07				#DIV/0!	0	#DIV/0!	#DIV/0!	0	#DIV/0!
G5ECX9	G5ECX9	CaDmium Responsive OS=Caenorhabditis elegans GN=cdr-2 PE=1 SV=1	278	32322.9		3	3	13.7		3				3.782e-07				#DIV/0!	0	#DIV/0!	#DIV/0!	0	#DIV/0!
P34652	CALX	Calnexin OS=Caenorhabditis elegans GN=cnx-1 PE=1 SV=1	619	69344.8		3	3	6.3			3				3.629e-07			1	#DIV/0!	#DIV/0!	1	#DIV/0!	#DIV/0!
P92005	P92005	CathePsin Z OS=Caenorhabditis elegans GN=cpz-2 PE=1 SV=1	467	53264.7		3	3	7.9			3				5.876e-07			1	#DIV/0!	#DIV/0!	1	#DIV/0!	#DIV/0!
Q9U2Y2	CK5P3	CDK5RAP3-like protein OS=Caenorhabditis elegans GN=cdkr-3 PE=3 SV=1	489	55840.9		3	2	5.5	1		2		8.912e-09		1.439e-07			0.666667	#DIV/0!	#DIV/0!	0.94168	#DIV/0!	#DIV/0!
Q9NAP0	Q9NAP0	C-type LECtin OS=Caenorhabditis elegans GN=clec-190 PE=1 SV=1	233	26246.8		3	3	13.3	3				5.876e-07					0	#DIV/0!	#DIV/0!	0	#DIV/0!	#DIV/0!
O45419	O45419	C-type LECtin OS=Caenorhabditis elegans GN=clec-264 PE=1 SV=2	386	44432.6		3	3	8.3		3				3.091e-07				#DIV/0!	0	#DIV/0!	#DIV/0!	0	#DIV/0!
H2KYI3	H2KYI3	CYtoKinesis defect OS=Caenorhabditis elegans GN=cyk-1 PE=1 SV=2	1435	160243	tr|Q7JP75|Q7JP75_CAEEL;	3	3	2.6		3				3.896e-08				#DIV/0!	0	#DIV/0!	#DIV/0!	0	#DIV/0!
G5EF15	G5EF15	Cytoplasmic zinc-finger protein OS=Caenorhabditis elegans GN=pos-1 PE=1 SV=1	264	29883.3		3	2	8.3		2				1.205e-07				#DIV/0!	0	#DIV/0!	#DIV/0!	0	#DIV/0!
Q27493	Q27493	DNA-directed RNA polymerase subunit beta OS=Caenorhabditis elegans GN=rpoa-2 PE=1 SV=1	1127	127337		3	3	2.9		3				9.825e-08				#DIV/0!	0	#DIV/0!	#DIV/0!	0	#DIV/0!
E3CTH5	E3CTH5	Ectopic P Granules OS=Caenorhabditis elegans GN=epg-6 PE=1 SV=1	279	43547.1	tr|Q5DTE8|Q5DTE8_CAEEL;tr|Q86MP3|Q86MP3_CAEEL;tr|Q9XX21|Q9XX21_CAEEL;	3	3	12.5		3				9.281e-07				#DIV/0!	0	#DIV/0!	#DIV/0!	0	#DIV/0!
O76630	O76630	EMC Endoplasmic Membrane protein Complex (Yeast EMC) homolog OS=Caenorhabditis elegans GN=emc-2 PE=1 SV=1	294	33392.2		3	2	9.5	1		2		7.871e-08		4.37e-07			0.666667	#DIV/0!	#DIV/0!	0.847375	#DIV/0!	#DIV/0!
G5EBN5	G5EBN5	Enhancer of Glp-One (Glp-1) OS=Caenorhabditis elegans GN=ego-2 PE=1 SV=1	1492	161957	tr|H8ESG1|H8ESG1_CAEEL;	3	4	3.9		3				3.385e-08				#DIV/0!	0	#DIV/0!	#DIV/0!	0	#DIV/0!
Q9TZ21	Q9TZ21	F-box A protein OS=Caenorhabditis elegans GN=fbxa-54 PE=1 SV=1	338	39832.5		3	3	8		3				5.809e-07				#DIV/0!	0	#DIV/0!	#DIV/0!	0	#DIV/0!
Q95Y63	Q95Y63	F-box A protein OS=Caenorhabditis elegans GN=fbxa-77 PE=4 SV=1	264	30182.1		3	2	11.4		1.99				6.894e-08				#DIV/0!	0	#DIV/0!	#DIV/0!	0	#DIV/0!
H2KZV9	H2KZV9	FERM domain (Protein4.1-ezrin-radixin-moesin) family OS=Caenorhabditis elegans GN=frm-2 PE=1 SV=1	589	65868.6	tr|Q9GP93|Q9GP93_CAEEL;	3	3	7.2		3				1.201e-07				#DIV/0!	0	#DIV/0!	#DIV/0!	0	#DIV/0!
G5EBW5	G5EBW5	FErroChelatase-Like OS=Caenorhabditis elegans GN=fecl-1 PE=1 SV=1	374	42761.1		3	2	6.4		3				2.359e-07				#DIV/0!	0	#DIV/0!	#DIV/0!	0	#DIV/0!
K8F7X5	K8F7X5	General transcription factor IIH subunit 4 OS=Caenorhabditis elegans GN=CELE_Y73F8A.24 PE=1 SV=1	485	54781.1	tr|Q9NA35|Q9NA35_CAEEL;	3	3	8.7		2.98				1.261e-07				#DIV/0!	0	#DIV/0!	#DIV/0!	0	#DIV/0!
Q9NAB3	Q9NAB3	Glutathione S-Transferase OS=Caenorhabditis elegans GN=gst-27 PE=1 SV=1	209	23258.2		3	4	25.8			3				1.414e-06			1	#DIV/0!	#DIV/0!	1	#DIV/0!	#DIV/0!
Q9NAB2	Q9NAB2	Glutathione S-Transferase OS=Caenorhabditis elegans GN=gst-28 PE=1 SV=1	209	23642.1		3	4	16.3			3				5.719e-07			1	#DIV/0!	#DIV/0!	1	#DIV/0!	#DIV/0!
P25807	CPR1	Gut-specific cysteine proteinase OS=Caenorhabditis elegans GN=cpr-1 PE=1 SV=2	329	35464		3	3	20.4			3				1.84e-07			1	#DIV/0!	#DIV/0!	1	#DIV/0!	#DIV/0!
Q2L6Y6	Q2L6Y6	Heat Shock Protein OS=Caenorhabditis elegans GN=hsp-75 PE=1 SV=1	672	76743.4		3	4	5.1			2.99				2.117e-07			1	#DIV/0!	#DIV/0!	1	#DIV/0!	#DIV/0!
A0A131MAQ8	A0A131MAQ8	Histone acetyltransferase OS=Caenorhabditis elegans GN=mys-2 PE=1 SV=1	517	62041.4	tr|A0A131MAV3|A0A131MAV3_CAEEL;	3	2	4.8		3				1.474e-07				#DIV/0!	0	#DIV/0!	#DIV/0!	0	#DIV/0!
Q9U266	Q9U266	Histone deacetylase OS=Caenorhabditis elegans GN=hda-10 PE=1 SV=1	517	58198.4		3	2	5			2				8.613e-08			1	#DIV/0!	#DIV/0!	1	#DIV/0!	#DIV/0!
Q20500	Q20500	Intracelllar PhosphoLipase A family OS=Caenorhabditis elegans GN=ipla-2 PE=1 SV=1	1071	119321		3	3	3.9		3				8.494e-08				#DIV/0!	0	#DIV/0!	#DIV/0!	0	#DIV/0!
A0A0K3AYJ1	A0A0K3AYJ1	Invertebrate LYSozyme OS=Caenorhabditis elegans GN=ilys-5 PE=1 SV=1	114	15151.8	tr|Q19698|Q19698_CAEEL;	3	2	26.3			2				8.377e-07			1	#DIV/0!	#DIV/0!	1	#DIV/0!	#DIV/0!
P81299-2	CDC14	Isoform a of Probable tyrosine-protein phosphatase cdc-14 OS=Caenorhabditis elegans GN=cdc-14	693	78592.3	sp|P81299-3|CDC14_CAEEL;sp|P81299-4|CDC14_CAEEL;sp|P81299-5|CDC14_CAEEL;sp|P81299|CDC14_CAEEL;tr|A0A0K3AQY3|A0A0K3AQY3_CAEEL;tr|A0A0K3ATW0|A0A0K3ATW0_CAEEL;	3	2	4.4		3				1.069e-07				#DIV/0!	0	#DIV/0!	#DIV/0!	0	#DIV/0!
P90980-2	KPC2	Isoform a of Protein kinase C-like 2 OS=Caenorhabditis elegans GN=pkc-2	680	82571.3	sp|P90980-3|KPC2_CAEEL;sp|P90980|KPC2_CAEEL;tr|G8JY36|G8JY36_CAEEL;	3	4	7.1		3				6.786e-08				#DIV/0!	0	#DIV/0!	#DIV/0!	0	#DIV/0!
Q86DA5-2	SARM1	Isoform a of Sterile alpha and TIR motif-containing protein tir-1 OS=Caenorhabditis elegans GN=tir-1	930	104996	sp|Q86DA5-5|SARM1_CAEEL;tr|Q5I9V9|Q5I9V9_CAEEL;tr|Q5I9W0|Q5I9W0_CAEEL;tr|Q5I9W1|Q5I9W1_CAEEL;	3	3	7.3		2.97				5.247e-08				#DIV/0!	0	#DIV/0!	#DIV/0!	0	#DIV/0!
H2KZB2-2	ANKL2	Isoform b of Ankyrin repeat and LEM domain-containing protein 2 homolog OS=Caenorhabditis elegans GN=lem-4	580	67192.8	sp|H2KZB2|ANKL2_CAEEL;	3	2	4.3		2				6.635e-08				#DIV/0!	0	#DIV/0!	#DIV/0!	0	#DIV/0!
P91309-2	VIP1	Isoform b of Inositol hexakisphosphate and diphosphoinositol-pentakisphosphate kinase OS=Caenorhabditis elegans GN=F46F11.1	1225	150422	sp|P91309|VIP1_CAEEL;	3	3	5.7		3				2.582e-08				#DIV/0!	0	#DIV/0!	#DIV/0!	0	#DIV/0!
Q86DC6-2	IFD1	Isoform b of Intermediate filament protein ifd-1 OS=Caenorhabditis elegans GN=ifd-1	465	66821.5	sp|Q86DC6|IFD1_CAEEL;	3	7	15.1		3				1.886e-07				#DIV/0!	0	#DIV/0!	#DIV/0!	0	#DIV/0!
Q9XUB9-2	NRA1	Isoform b of Nicotinic receptor-associated protein 1 OS=Caenorhabditis elegans GN=nra-1	622	71237.1	sp|Q9XUB9|NRA1_CAEEL;	3	3	6.4		2				8.632e-08				#DIV/0!	0	#DIV/0!	#DIV/0!	0	#DIV/0!
P34692-2	U183	Isoform b of UPF0183 protein T01G9.2 OS=Caenorhabditis elegans GN=T01G9.2	419	48305.9	sp|P34692|U183_CAEEL;	3	3	10.5		3				3.607e-07				#DIV/0!	0	#DIV/0!	#DIV/0!	0	#DIV/0!
Q95QA6-3	PAT12	Isoform c of Protein pat-12 OS=Caenorhabditis elegans GN=pat-12	706	76860.9	sp|Q95QA6|PAT12_CAEEL;	3	7	12.5		2.99				7.868e-08				#DIV/0!	0	#DIV/0!	#DIV/0!	0	#DIV/0!
P90920	EGG6	Leucine-rich repeat-containing protein egg-6 OS=Caenorhabditis elegans GN=egg-6 PE=2 SV=2	961	105587		3	2	4		2				2.989e-08				#DIV/0!	0	#DIV/0!	#DIV/0!	0	#DIV/0!
H2KYP1	H2KYP1	LIN-24 (Twenty-four) Like OS=Caenorhabditis elegans GN=lntl-1 PE=1 SV=1	302	31966.3	tr|Q8I7L5|Q8I7L5_CAEEL;	3	4	20.5		3				3.337e-07				#DIV/0!	0	#DIV/0!	#DIV/0!	0	#DIV/0!
Q21929	DCXR	L-xylulose reductase OS=Caenorhabditis elegans GN=dhs-21 PE=1 SV=2	251	27274.2		3	3	15.9			3				1.307e-06			1	#DIV/0!	#DIV/0!	1	#DIV/0!	#DIV/0!
O17190	O17190	MATH (Meprin-associated Traf homology) domain containing OS=Caenorhabditis elegans GN=math-24 PE=1 SV=1	441	51939.2		3	4	16.1		3				2.867e-07				#DIV/0!	0	#DIV/0!	#DIV/0!	0	#DIV/0!
Q9U228	Q9U228	MIF (Macrophage migration Inhibitory Factor) related OS=Caenorhabditis elegans GN=mif-1 PE=1 SV=1	117	12652.6		3	2	19.7			3				2.05e-06			1	#DIV/0!	#DIV/0!	1	#DIV/0!	#DIV/0!
Q22647	TIM50	Mitochondrial import inner membrane translocase subunit TIM50 OS=Caenorhabditis elegans GN=scpl-4 PE=3 SV=1	452	51472.1		3	3	12.2			3				1.837e-07			1	#DIV/0!	#DIV/0!	1	#DIV/0!	#DIV/0!
Q19766	TOM20	Mitochondrial import receptor subunit TOM20 homolog OS=Caenorhabditis elegans GN=tomm-20 PE=1 SV=1	188	20467.1		3	3	34.6			3				7.058e-07			1	#DIV/0!	#DIV/0!	1	#DIV/0!	#DIV/0!
Q21643	Q21643	MO25 (MOuse embryo scaffolding Protein) homolog OS=Caenorhabditis elegans GN=mop-25.1 PE=1 SV=2	636	72417.3		3	3	6.9		2				2.213e-08				#DIV/0!	0	#DIV/0!	#DIV/0!	0	#DIV/0!
Q21502	MEP1	MOG interacting and ectopic P-granules protein 1 OS=Caenorhabditis elegans GN=mep-1 PE=1 SV=2	870	97641		3	3	5.2		3				7.669e-08				#DIV/0!	0	#DIV/0!	#DIV/0!	0	#DIV/0!
Q23384	Q23384	NITrilase OS=Caenorhabditis elegans GN=nit-1 PE=1 SV=1	305	34138.3		3	3	15.1	3				6.396e-07					0	#DIV/0!	#DIV/0!	0	#DIV/0!	#DIV/0!
Q9XWK3	Q9XWK3	Nuclear Pore complex Protein OS=Caenorhabditis elegans GN=npp-4 PE=1 SV=1	538	54487		3	3	11.3		3				1.689e-07				#DIV/0!	0	#DIV/0!	#DIV/0!	0	#DIV/0!
Q9XWM1	Q9XWM1	One IG domain OS=Caenorhabditis elegans GN=oig-2 PE=1 SV=1	108	12192.3		3	3	42.6			3				1.412e-06			1	#DIV/0!	#DIV/0!	1	#DIV/0!	#DIV/0!
Q9TW67	NGLY1	Peptide-N(4)-(N-acetyl-beta-glucosaminyl)asparagine amidase OS=Caenorhabditis elegans GN=png-1 PE=1 SV=1	606	69283.6		3	4	9.2		3				1.538e-07				#DIV/0!	0	#DIV/0!	#DIV/0!	0	#DIV/0!
F1LIM6	F1LIM6	Peptidylprolyl isomerase OS=Caenorhabditis elegans GN=fkb-1 PE=1 SV=1	90	15498	tr|Q20107|Q20107_CAEEL;	3	3	33.3			3				4.04e-06			1	#DIV/0!	#DIV/0!	1	#DIV/0!	#DIV/0!
A0A0K3ARQ7	A0A0K3ARQ7	Phosphoinositide phospholipase C OS=Caenorhabditis elegans GN=egl-8 PE=1 SV=1	1394	154047	tr|A0A0K3AS85|A0A0K3AS85_CAEEL;tr|A0A0K3AUL3|A0A0K3AUL3_CAEEL;tr|A0A0K3AUN1|A0A0K3AUN1_CAEEL;tr|A0A0K3AV83|A0A0K3AV83_CAEEL;tr|A0A0K3AV97|A0A0K3AV97_CAEEL;tr|A0A0K3AXI3|A0A0K3AXI3_CAEEL;tr|A0A0K3AXJ6|A0A0K3AXJ6_CAEEL;	3	4	5.8		2.3				2.347e-08				#DIV/0!	0	#DIV/0!	#DIV/0!	0	#DIV/0!
G5EDU3	G5EDU3	phospholipase D OS=Caenorhabditis elegans GN=pld-1 PE=1 SV=1	1427	163847		3	2	2.1		2				1.842e-08				#DIV/0!	0	#DIV/0!	#DIV/0!	0	#DIV/0!
Q20576	Q20576	Prion-like-(Q/N-rich)-domain-bearing protein OS=Caenorhabditis elegans GN=pqn-39 PE=1 SV=2	733	81542.8		3	2	3.5		3				1.27e-07				#DIV/0!	0	#DIV/0!	#DIV/0!	0	#DIV/0!
Q17632	RRP44	Probable exosome complex exonuclease RRP44 OS=Caenorhabditis elegans GN=dis-3 PE=3 SV=2	961	109005		3	4	6.9		3				1.261e-07				#DIV/0!	0	#DIV/0!	#DIV/0!	0	#DIV/0!
Q09582	METH	Probable methionine synthase OS=Caenorhabditis elegans GN=metr-1 PE=3 SV=1	1249	139171		3	3	3.4		3				6.534e-08				#DIV/0!	0	#DIV/0!	#DIV/0!	0	#DIV/0!
Q21735	NTF2	Probable nuclear transport factor 2 OS=Caenorhabditis elegans GN=ran-4 PE=3 SV=1	133	15142.4		3	3	32.3			3				1.394e-06			1	#DIV/0!	#DIV/0!	1	#DIV/0!	#DIV/0!
O02252	O02252	Prolyl Carboxy Peptidase like OS=Caenorhabditis elegans GN=pcp-3 PE=1 SV=2	1080	121262		3	4	5.6		3				5.706e-08				#DIV/0!	0	#DIV/0!	#DIV/0!	0	#DIV/0!
O45595	O45595	Protection Of Telomeres 1 (Pot1) homolog OS=Caenorhabditis elegans GN=pot-2 PE=1 SV=1	251	29041.3		3	2	13.9		2				2.595e-07				#DIV/0!	0	#DIV/0!	#DIV/0!	0	#DIV/0!
P49029	MGN	Protein mago nashi homolog OS=Caenorhabditis elegans GN=mag-1 PE=1 SV=2	152	17661.8	tr|A0A023T4K3|A0A023T4K3_CAEEL;	3	4	35.5		3				2.129e-06				#DIV/0!	0	#DIV/0!	#DIV/0!	0	#DIV/0!
H2KZ95	H2KZ95	Protein-tyrosine-phosphatase OS=Caenorhabditis elegans GN=CELE_Y48G9A.9 PE=1 SV=1	352	41902.1	tr|Q7YZG5|Q7YZG5_CAEEL;	3	3	7.1		3				5.448e-07				#DIV/0!	0	#DIV/0!	#DIV/0!	0	#DIV/0!
O01824	PDXK	Putative pyridoxal kinase OS=Caenorhabditis elegans GN=pdxk-1 PE=3 SV=2	321	34852.7	tr|H1ZUV6|H1ZUV6_CAEEL;	3	3	13.8			2.98				3.388e-07			1	#DIV/0!	#DIV/0!	1	#DIV/0!	#DIV/0!
P34519	TXTP	Putative tricarboxylate transport protein, mitochondrial OS=Caenorhabditis elegans GN=K11H3.3 PE=3 SV=1	312	34286.8		3	3	12.8	1		2		2.477e-07		6.505e-07			0.666667	#DIV/0!	#DIV/0!	0.724226	#DIV/0!	#DIV/0!
G5EGG8	G5EGG8	RAD51 short isoform OS=Caenorhabditis elegans GN=rad-51 PE=1 SV=1	357	43705	tr|L8E822|L8E822_CAEEL;tr|Q95Q25|Q95Q25_CAEEL;	3	4	19.9		3				3.013e-07				#DIV/0!	0	#DIV/0!	#DIV/0!	0	#DIV/0!
Q09497	Q09497	Ras SUppressor homolog OS=Caenorhabditis elegans GN=rsu-1 PE=1 SV=1	268	30573.2		3	2	9.7		3				5.932e-07				#DIV/0!	0	#DIV/0!	#DIV/0!	0	#DIV/0!
Q9BIC2	Q9BIC2	RNA Binding Motif protein homolog OS=Caenorhabditis elegans GN=rbm-5 PE=1 SV=1	925	104547	tr|Q9GYS7|Q9GYS7_CAEEL;	3	3	4		1.98		0.99		2.288e-08		3.559e-08		#DIV/0!	0.333333	#DIV/0!	#DIV/0!	0.608688	#DIV/0!
P34496	MTSS1	Single-stranded DNA-binding protein, mitochondrial OS=Caenorhabditis elegans GN=mtss-1 PE=2 SV=2	170	19205.9		3	2	15.3	2		1		2.528e-07		1.525e-07			0.333333	#DIV/0!	#DIV/0!	0.376264	#DIV/0!	#DIV/0!
G5EDY3	G5EDY3	SKR-7 OS=Caenorhabditis elegans GN=skr-7 PE=1 SV=1	194	21097.4		3	2	20.6		3				1.745e-07				#DIV/0!	0	#DIV/0!	#DIV/0!	0	#DIV/0!
A7LPF3	A7LPF3	SLY1 homolog OS=Caenorhabditis elegans GN=sly-1 PE=1 SV=4	657	74932.2	tr|Q20364|Q20364_CAEEL;	3	4	11.3		3				1.394e-07				#DIV/0!	0	#DIV/0!	#DIV/0!	0	#DIV/0!
Q09438	MTAP	S-methyl-5'-thioadenosine phosphorylase OS=Caenorhabditis elegans GN=B0228.7 PE=3 SV=2	288	31615.9		3	3	13.9			3				4.554e-07			1	#DIV/0!	#DIV/0!	1	#DIV/0!	#DIV/0!
A0A164D380	A0A164D380	TBC (Tre-2/Bub2/Cdc16) domain family OS=Caenorhabditis elegans GN=tbc-14 PE=1 SV=1	630	72623.3	tr|A0A168H1X0|A0A168H1X0_CAEEL;	3	3	5.7		3				1.609e-07				#DIV/0!	0	#DIV/0!	#DIV/0!	0	#DIV/0!
Q9BKR2	Q9BKR2	TeTratriCopeptide repeat domain protein related OS=Caenorhabditis elegans GN=ttc-37 PE=1 SV=2	1114	126924		3	3	4.3		3				7.179e-08				#DIV/0!	0	#DIV/0!	#DIV/0!	0	#DIV/0!
Q19253	TOCA1	Transducer of Cdc42-dependent actin assembly protein 1 homolog OS=Caenorhabditis elegans GN=toca-1 PE=1 SV=2	592	65198.2		3	4	8.6		2.99				1.28e-07				#DIV/0!	0	#DIV/0!	#DIV/0!	0	#DIV/0!
Q22192	Q22192	TransThyretin-Related family domain OS=Caenorhabditis elegans GN=ttr-14 PE=1 SV=1	406	49003.4		3	2	5.4	3				3.956e-07					0	#DIV/0!	#DIV/0!	0	#DIV/0!	#DIV/0!
Q17420	Q17420	Uncharacterized protein OS=Caenorhabditis elegans GN=B0024.4 PE=1 SV=1	390	43238.1		3	3	12.8		3				4.57e-07				#DIV/0!	0	#DIV/0!	#DIV/0!	0	#DIV/0!
O16614	O16614	Uncharacterized protein OS=Caenorhabditis elegans GN=B0281.3 PE=1 SV=2	329	37646.2		3	3	9.7		3				1.812e-07				#DIV/0!	0	#DIV/0!	#DIV/0!	0	#DIV/0!
Q17512	Q17512	Uncharacterized protein OS=Caenorhabditis elegans GN=B0491.5 PE=1 SV=1	327	36502.5		3	2	8.3	1		2		1.677e-07		3.577e-07			0.666667	#DIV/0!	#DIV/0!	0.680815	#DIV/0!	#DIV/0!
Q17556	Q17556	Uncharacterized protein OS=Caenorhabditis elegans GN=C01F1.3 PE=1 SV=1	631	71249		3	3	7.4			3				1.15e-07			1	#DIV/0!	#DIV/0!	1	#DIV/0!	#DIV/0!
Q18032	Q18032	Uncharacterized protein OS=Caenorhabditis elegans GN=C15H9.9 PE=1 SV=1	137	14534.2		3	3	27			3				1.09e-06			1	#DIV/0!	#DIV/0!	1	#DIV/0!	#DIV/0!
Q18157	Q18157	Uncharacterized protein OS=Caenorhabditis elegans GN=C25E10.8 PE=1 SV=1	137	14973.8		3	3	22.6			3				6.523e-07			1	#DIV/0!	#DIV/0!	1	#DIV/0!	#DIV/0!
O62078	O62078	Uncharacterized protein OS=Caenorhabditis elegans GN=C25F9.4 PE=1 SV=3	592	69091.9		3	3	6.8		2.5				1.528e-07				#DIV/0!	0	#DIV/0!	#DIV/0!	0	#DIV/0!
Q5DX36	Q5DX36	Uncharacterized protein OS=Caenorhabditis elegans GN=C33F10.14 PE=1 SV=1	218	23585.2		3	2	13.8	1		2		2.01e-07		8.82e-07			0.666667	#DIV/0!	#DIV/0!	0.814404	#DIV/0!	#DIV/0!
Q18437	Q18437	Uncharacterized protein OS=Caenorhabditis elegans GN=C34D10.2 PE=1 SV=4	675	76724.9		3	3	8.7		3				6.816e-08				#DIV/0!	0	#DIV/0!	#DIV/0!	0	#DIV/0!
Q9BLA0	Q9BLA0	Uncharacterized protein OS=Caenorhabditis elegans GN=C36E6.1 PE=1 SV=1	641	70059.3		3	3	6.6		3				1.15e-07				#DIV/0!	0	#DIV/0!	#DIV/0!	0	#DIV/0!
Q19663	Q19663	Uncharacterized protein OS=Caenorhabditis elegans GN=CELE_F21C10.7 PE=1 SV=2	2588	295677		3	6	2.6	3				1.779e-08					0	#DIV/0!	#DIV/0!	0	#DIV/0!	#DIV/0!
F5GUF6	F5GUF6	Uncharacterized protein OS=Caenorhabditis elegans GN=CELE_F32B4.4 PE=1 SV=1	1002	72249.7	tr|O62203|O62203_CAEEL;tr|Q7Z0X2|Q7Z0X2_CAEEL;	3	3	7.5		3				2.324e-08				#DIV/0!	0	#DIV/0!	#DIV/0!	0	#DIV/0!
O02358	O02358	Uncharacterized protein OS=Caenorhabditis elegans GN=CELE_F35E12.6 PE=1 SV=2	350	38802		3	3	10	1		2		3.228e-08		2.68e-07			0.666667	#DIV/0!	#DIV/0!	0.8925	#DIV/0!	#DIV/0!
G5ECH1	G5ECH1	Uncharacterized protein OS=Caenorhabditis elegans GN=CELE_F43G9.12 PE=1 SV=1	809	94260.1		3	4	5.7		3				5.906e-08				#DIV/0!	0	#DIV/0!	#DIV/0!	0	#DIV/0!
Q2PJ97	Q2PJ97	Uncharacterized protein OS=Caenorhabditis elegans GN=CELE_F52E1.14 PE=1 SV=1	203	22476		3	2	16.3			3				5.036e-07			1	#DIV/0!	#DIV/0!	1	#DIV/0!	#DIV/0!
Q20865	Q20865	Uncharacterized protein OS=Caenorhabditis elegans GN=CELE_F56C9.7 PE=1 SV=1	237	26336.6		3	3	11.8		3				9.495e-08				#DIV/0!	0	#DIV/0!	#DIV/0!	0	#DIV/0!
Q9GYN3	Q9GYN3	Uncharacterized protein OS=Caenorhabditis elegans GN=CELE_K05B2.4 PE=1 SV=3	431	48006.4		3	3	13.5		3				2.45e-07				#DIV/0!	0	#DIV/0!	#DIV/0!	0	#DIV/0!
P90922	P90922	Uncharacterized protein OS=Caenorhabditis elegans GN=CELE_K07A12.4 PE=1 SV=3	610	65361.3	tr|Q564V6|Q564V6_CAEEL;	3	4	7.6		3				1.053e-07				#DIV/0!	0	#DIV/0!	#DIV/0!	0	#DIV/0!
O17944	O17944	Uncharacterized protein OS=Caenorhabditis elegans GN=CELE_K10C3.5 PE=1 SV=2	894	99836.4		3	3	4.3		3				5.209e-08				#DIV/0!	0	#DIV/0!	#DIV/0!	0	#DIV/0!
U4PEB6	U4PEB6	Uncharacterized protein OS=Caenorhabditis elegans GN=CELE_M4.1 PE=1 SV=1	578	64446.6	tr|U4PR75|U4PR75_CAEEL;	3	5	10.8	3				7.871e-08					0	#DIV/0!	#DIV/0!	0	#DIV/0!	#DIV/0!
Q21916	Q21916	Uncharacterized protein OS=Caenorhabditis elegans GN=CELE_R10H10.3 PE=1 SV=1	364	40521		3	4	17		3				3.347e-07				#DIV/0!	0	#DIV/0!	#DIV/0!	0	#DIV/0!
Q9XUN8	Q9XUN8	Uncharacterized protein OS=Caenorhabditis elegans GN=CELE_T20B3.1 PE=1 SV=1	608	69392.4		3	3	6.6		3				1.442e-07				#DIV/0!	0	#DIV/0!	#DIV/0!	0	#DIV/0!
Q22714	Q22714	Uncharacterized protein OS=Caenorhabditis elegans GN=CELE_T24B8.5 PE=1 SV=2	99	10875		3	2	22.2			2				1.11e-06			1	#DIV/0!	#DIV/0!	1	#DIV/0!	#DIV/0!
G1K0V4	G1K0V4	Uncharacterized protein OS=Caenorhabditis elegans GN=CELE_T26C11.4 PE=1 SV=1	573	65617.7	tr|H2KYR9|H2KYR9_CAEEL;	3	4	7.2		3				3.771e-08				#DIV/0!	0	#DIV/0!	#DIV/0!	0	#DIV/0!
O62390	O62390	Uncharacterized protein OS=Caenorhabditis elegans GN=CELE_W01F3.2 PE=1 SV=1	307	34488.3		3	3	10.7	3				3.028e-07					0	#DIV/0!	#DIV/0!	0	#DIV/0!	#DIV/0!
O02109	O02109	Uncharacterized protein OS=Caenorhabditis elegans GN=CELE_W08F4.3 PE=1 SV=1	228	25652.8		3	3	20.2			3				3.648e-07			1	#DIV/0!	#DIV/0!	1	#DIV/0!	#DIV/0!
Q966E7	Q966E7	Uncharacterized protein OS=Caenorhabditis elegans GN=CELE_Y104H12D.3 PE=1 SV=2	606	68271.4		3	4	7.1		3				1.451e-07				#DIV/0!	0	#DIV/0!	#DIV/0!	0	#DIV/0!
Q9XXI8	Q9XXI8	Uncharacterized protein OS=Caenorhabditis elegans GN=CELE_Y17G7B.8 PE=1 SV=1	344	40346.6		3	3	11		3				4.378e-07				#DIV/0!	0	#DIV/0!	#DIV/0!	0	#DIV/0!
A0A061ADZ4	A0A061ADZ4	Uncharacterized protein OS=Caenorhabditis elegans GN=CELE_Y37A1A.4 PE=1 SV=1	898	98087.2	tr|B3GWD4|B3GWD4_CAEEL;tr|C6KRP1|C6KRP1_CAEEL;tr|D1MN86|D1MN86_CAEEL;tr|G5EDU9|G5EDU9_CAEEL;tr|G5EE35|G5EE35_CAEEL;tr|O45268|O45268_CAEEL;	3	3	4.7		3				7.712e-08				#DIV/0!	0	#DIV/0!	#DIV/0!	0	#DIV/0!
Q9GUI8	Q9GUI8	Uncharacterized protein OS=Caenorhabditis elegans GN=CELE_Y45G5AM.3 PE=1 SV=2	410	47770.7		3	4	11		3				4.267e-07				#DIV/0!	0	#DIV/0!	#DIV/0!	0	#DIV/0!
Q23597	Q23597	Uncharacterized protein OS=Caenorhabditis elegans GN=CELE_ZK809.3 PE=1 SV=1	210	24396.5		3	3	14.3	1		2		1.698e-07		4.459e-07			0.666667	#DIV/0!	#DIV/0!	0.724216	#DIV/0!	#DIV/0!
Q6A2D2	Q6A2D2	Uncharacterized protein OS=Caenorhabditis elegans GN=hpo-34 PE=1 SV=1	1453	165192		3	16	16.2		2.97				1.121e-07				#DIV/0!	0	#DIV/0!	#DIV/0!	0	#DIV/0!
O45950	O45950	Uncharacterized protein OS=Caenorhabditis elegans GN=lin-38 PE=1 SV=3	700	81805		3	4	6.6		2				1.261e-07				#DIV/0!	0	#DIV/0!	#DIV/0!	0	#DIV/0!
Q9U2G5	Q9U2G5	Uncharacterized protein OS=Caenorhabditis elegans GN=mrp-7 PE=1 SV=3	1525	171389		3	3	2.5		3				4.236e-08				#DIV/0!	0	#DIV/0!	#DIV/0!	0	#DIV/0!
A0A061AD47	A0A061AD47	Uncharacterized protein OS=Caenorhabditis elegans GN=tag-273 PE=1 SV=1	891	88220.2	tr|A0A061AE99|A0A061AE99_CAEEL;tr|H2L2L1|H2L2L1_CAEEL;tr|O18221|O18221_CAEEL;tr|Q86CZ7|Q86CZ7_CAEEL;	3	2	4.8			3				7.511e-08			1	#DIV/0!	#DIV/0!	1	#DIV/0!	#DIV/0!
P30629	YOU2	Uncharacterized protein ZK637.2 OS=Caenorhabditis elegans GN=ZK637.2 PE=3 SV=2	143	16230.7		3	3	25.9			3				1.184e-06			1	#DIV/0!	#DIV/0!	1	#DIV/0!	#DIV/0!
P34260	VP33A	Vacuolar protein sorting-associated protein 33A OS=Caenorhabditis elegans GN=vps-33.1 PE=1 SV=4	603	68301.9		3	3	7		3				8.343e-08				#DIV/0!	0	#DIV/0!	#DIV/0!	0	#DIV/0!
Q9TXZ9	Q9TXZ9	YKT6 (Yeast v-SNARE) homolog OS=Caenorhabditis elegans GN=ykt-6 PE=1 SV=1	201	23189.4		3	3	16.9			3				4.658e-07			1	#DIV/0!	#DIV/0!	1	#DIV/0!	#DIV/0!
Q7YZT6	TPS1	Alpha,alpha-trehalose-phosphate synthase [UDP-forming] 1 OS=Caenorhabditis elegans GN=tps-1 PE=2 SV=1	1331	151119		3	5	4.6		1	2			1.926e-08	2.697e-08			1	0	1	1	0	1
Q23280	DAF41	Co-chaperone protein daf-41 OS=Caenorhabditis elegans GN=daf-41 PE=2 SV=1	175	19455.2		3	2	9.7		1	2			5.433e-07	1.385e-06			1	0	1	1	0	1
C1P627	C1P627	DNaJ domain (Prokaryotic heat shock protein) OS=Caenorhabditis elegans GN=dnj-16 PE=1 SV=1	395	42904.8	tr|Q22028|Q22028_CAEEL;	3	2	6.6		1	2			3.662e-08	2.815e-07			1	0	1	1	0	1
Q10664	MEK2	Dual specificity mitogen-activated protein kinase kinase mek-2 OS=Caenorhabditis elegans GN=mek-2 PE=1 SV=1	387	42875		3	2	4.7		1	1			1.237e-07	9.691e-08			1	0	1	1	0	1
Q19752	Q19752	FarNesylTransferase, Beta subunit OS=Caenorhabditis elegans GN=fntb-1 PE=1 SV=1	401	45172		3	2	6.7		2	1			7.027e-08	6.224e-08			1	0	1	1	0	1
Q9XWD1	Q9XWD1	Fatty Acid CoA Synthetase family OS=Caenorhabditis elegans GN=acs-5 PE=1 SV=1	687	75910.4		3	4	7.7		2	1			1.008e-07	7.124e-08			1	0	1	1	0	1
Q9TZL9	Q9TZL9	Fatty acyl-CoA reductase OS=Caenorhabditis elegans GN=fard-1 PE=1 SV=1	536	61351.1		3	3	7.3		2	1			1.783e-07	6.194e-08			1	0	1	1	0	1
Q95QG8	Q95QG8	FCP1 (Yeast TFIIF-interacting CTD phosphatase subunit) homolog OS=Caenorhabditis elegans GN=fcp-1 PE=1 SV=2	659	74546.2		3	2	3.6		1	2			2.724e-08	8.866e-08			1	0	1	1	0	1
Q9NAB4	Q9NAB4	Glutathione S-Transferase OS=Caenorhabditis elegans GN=gst-26 PE=1 SV=1	209	23274.1		3	4	23.9		1	2			1.067e-07	7.25e-07			1	0	1	1	0	1
O45451	O45451	Glutathione S-Transferase OS=Caenorhabditis elegans GN=gst-38 PE=1 SV=1	209	23800.9		3	3	12.9		2	1			8.101e-07	2.473e-07			1	0	1	1	0	1
Q09599	SLBP	Histone RNA hairpin-binding protein OS=Caenorhabditis elegans GN=cdl-1 PE=2 SV=1	367	41563.6		3	2	8.2		2	1			1.235e-07	4.279e-08			1	0	1	1	0	1
G5EDQ2	G5EDQ2	HMG OS=Caenorhabditis elegans GN=hmg-12 PE=1 SV=1	315	33074.9		3	3	13.7		1	1			2.79e-08	5.778e-08			1	0	1	1	0	1
Q18801-2	GMD1	Isoform a of GDP-mannose 4,6 dehydratase 1 OS=Caenorhabditis elegans GN=bre-1	384	44568.6	sp|Q18801-3|GMD1_CAEEL;sp|Q18801-4|GMD1_CAEEL;sp|Q18801-5|GMD1_CAEEL;sp|Q18801|GMD1_CAEEL;	3	3	9.5		1	2			3.749e-08	2.555e-07			1	0	1	1	0	1
Q8MXS1-2	RAB18	Isoform a of Ras-related protein Rab-18 OS=Caenorhabditis elegans GN=rab-18	193	20893.3	sp|Q8MXS1|RAB18_CAEEL;tr|A0A0M3K7L1|A0A0M3K7L1_ANISI;	3	2	12		2	1			4.352e-07	2.255e-07			1	0	1	1	0	1
P41992-2	GGTB2	Isoform b of Probable geranylgeranyl transferase type-2 subunit beta OS=Caenorhabditis elegans GN=ggtb-1	325	37291.9	sp|P41992|GGTB2_CAEEL;	3	3	11.1		2	1			1.067e-07	2.365e-07			1	0	1	1	0	1
Q9N4Z0	L2HDH	L-2-hydroxyglutarate dehydrogenase, mitochondrial OS=Caenorhabditis elegans GN=Y45G12B.3 PE=3 SV=2	433	32388.9	tr|A0A0M7RE22|A0A0M7RE22_CAEEL;	3	2	9.3		1	2			7.757e-08	1.917e-07			1	0	1	1	0	1
Q965Y1	Q965Y1	Methionine aminopeptidase OS=Caenorhabditis elegans GN=map-1 PE=1 SV=2	371	24405.8	tr|U4PER3|U4PER3_CAEEL;	3	2	11.2		1	2			9.147e-08	1.678e-07			1	0	1	1	0	1
Q22111	MMAA1	Methylmalonic aciduria type A homolog, mitochondrial OS=Caenorhabditis elegans GN=mmaa-1 PE=3 SV=2	399	44295.6		3	3	9.5		1	2			5.994e-08	1.524e-07			1	0	1	1	0	1
Q18494	Q18494	Microtubule-Associated Protein Homolog OS=Caenorhabditis elegans GN=maph-1.3 PE=1 SV=2	874	92190.6		3	13	21.1		1	2			3.591e-08	2.237e-07			1	0	1	1	0	1
O16521	O16521	NADH-cytochrome b5 reductase OS=Caenorhabditis elegans GN=hpo-19 PE=1 SV=1	309	34818.1		3	3	10.7		1	2			1.303e-07	3.75e-07			1	0	1	1	0	1
Q18217	ULA1	NEDD8-activating enzyme E1 regulatory subunit OS=Caenorhabditis elegans GN=ula-1 PE=3 SV=2	541	60907		3	3	6.8		1	2			2.889e-08	9.842e-08			1	0	1	1	0	1
Q21295	Q21295	Nuclear Pore complex Protein OS=Caenorhabditis elegans GN=npp-1 PE=1 SV=3	612	59685.4	tr|Q9U3B9|Q9U3B9_CAEEL;tr|Q9U3C1|Q9U3C1_CAEEL;	3	4	8.6		2	1			6.586e-08	3.551e-08			1	0	1	1	0	1
[truncated: 478 more rows]

## Sheet: Top 10% destabilized proteins
			Spectral index				Solubility ratio		Destabilization index
protein	gene	description	pellet EV	pellet hsf1 RNAi	sup EV	sup hsf1 RNAi	EV	hsf-1 RNAi
O45518	O45518	ARGinine Kinase OS=Caenorhabditis elegans GN=argk-1 PE=1 SV=1		9.963e-07	6.384e-07		1	0	1
Q09237	YQ83	GYF domain-containing protein C18H9.3 OS=Caenorhabditis elegans GN=C18H9.3/C18H9.2 PE=4 SV=3		1.903e-07	2.114e-07		1	0	1
Q9XVJ2	GNPI	Probable glucosamine-6-phosphate isomerase OS=Caenorhabditis elegans GN=T03F6.3 PE=3 SV=1		2.949e-06	2.98e-07		1	0	1
Q18164	DPYD	Dihydropyrimidine dehydrogenase [NADP(+)] OS=Caenorhabditis elegans GN=dpyd-1 PE=3 SV=2		3.901e-08	4.51e-07		1	0	1
O44408	KGB1	GLH-binding kinase 1 OS=Caenorhabditis elegans GN=kgb-1 PE=1 SV=2		1.857e-06	6.923e-08		1	0	1
Q18594	YC4B5	Uncharacterized protein C44B7.5 OS=Caenorhabditis elegans GN=C44B7.5 PE=1 SV=1		7.415e-07	1.38e-06		1	0	1
G5EC31	G5EC31	ALdehyde deHydrogenase OS=Caenorhabditis elegans GN=alh-6 PE=1 SV=1		6.755e-08	1.774e-06		1	0	1
D7SFL2	D7SFL2	AMP deaminase OS=Caenorhabditis elegans GN=ampd-1 PE=1 SV=1		2.772e-07	3.317e-07		1	0	1
P52717	YUW5	Uncharacterized serine carboxypeptidase F41C3.5 OS=Caenorhabditis elegans GN=F41C3.5 PE=1 SV=1		2.541e-07	1.989e-06		1	0	1
O61217	O61217	Purine nucleoside phosphorylase OS=Caenorhabditis elegans GN=CELE_K02D7.1 PE=1 SV=1		1.026e-06	1.886e-07		1	0	1
G5ED95	G5ED95	Tyrosine--tRNA ligase OS=Caenorhabditis elegans GN=yars-1 PE=1 SV=1		1.205e-07	4.119e-07		1	0	1
Q20476	Q20476	Uncharacterized protein OS=Caenorhabditis elegans GN=CELE_F46G10.1 PE=1 SV=3		4.662e-06	1.626e-07		1	0	1
H2KZG6	H2KZG6	Acyl CoA DeHydrogenase OS=Caenorhabditis elegans GN=acdh-1 PE=1 SV=1		4.828e-07	1.153e-06		1	0	1
Q19086	Q19086	Dipeptidyl Peptidase Four (IV) family OS=Caenorhabditis elegans GN=dpf-4 PE=1 SV=2		7.66e-08	4.056e-07		1	0	1
Q9N4Z7	Q9N4Z7	MeValonate Kinase OS=Caenorhabditis elegans GN=mvk-1 PE=1 SV=2		3.413e-07	2.657e-07		1	0	1
Q9GZH2	RUVB2	RuvB-like 2 OS=Caenorhabditis elegans GN=ruvb-2 PE=1 SV=1		4.665e-07	6.738e-07		1	0	1
Q19371	Q19371	Yeast SEC homolog OS=Caenorhabditis elegans GN=sec-24.1 PE=1 SV=1		1.448e-07	1.35e-07		1	0	1
P91253	GST7	Probable glutathione S-transferase 7 OS=Caenorhabditis elegans GN=gst-7 PE=3 SV=1		1.797e-07	3.311e-06		1	0	1
Q9U2X0	ANM1	Protein arginine N-methyltransferase 1 OS=Caenorhabditis elegans GN=prmt-1 PE=1 SV=1		5.482e-08	2.322e-06		1	0	1
D7SFI3	D7SFI3	Uncharacterized protein OS=Caenorhabditis elegans GN=C02D5.4 PE=1 SV=1		4.854e-07	1.869e-06		1	0	1
G5EFJ3	G5EFJ3	Uncharacterized protein OS=Caenorhabditis elegans GN=C08E8.4 PE=1 SV=1		4.156e-06	1.427e-06		1	0	1
Q9U2K8	Q9U2K8	ABC transporter, class E OS=Caenorhabditis elegans GN=abce-1 PE=1 SV=1		3.098e-07	4.415e-07		1	0	1
O02266	O02266	ALdehyde deHydrogenase OS=Caenorhabditis elegans GN=alh-7 PE=1 SV=2		4.012e-08	7.832e-07		1	0	1
Q22516	CHD3	Chromodomain-helicase-DNA-binding protein 3 homolog OS=Caenorhabditis elegans GN=chd-3 PE=2 SV=2		7.113e-08	7.391e-09		1	0	1
Q9GRZ1	Q9GRZ1	Microtubule End Binding Protein OS=Caenorhabditis elegans GN=ebp-1 PE=1 SV=1		5.08e-07	1.368e-07		1	0	1
Q93930	Q93930	PeRoXisome assembly factor OS=Caenorhabditis elegans GN=prx-14 PE=1 SV=1		7.239e-07	1.576e-07		1	0	1
Q22352	Q22352	Uncharacterized protein OS=Caenorhabditis elegans GN=CELE_T08H10.1 PE=1 SV=2		4.655e-08	1.881e-06		1	0	1
Q9TZL8	PFKA1	ATP-dependent 6-phosphofructokinase 1 OS=Caenorhabditis elegans GN=pfk-1.1 PE=3 SV=2		2.274e-08	4.022e-07		1	0	1
G5ECR7	G5ECR7	ELongin B OS=Caenorhabditis elegans GN=elb-1 PE=1 SV=1		1.639e-06	7.787e-07		1	0	1
Q9NEZ8	Q9NEZ8	Enoyl-CoA Hydratase OS=Caenorhabditis elegans GN=ech-7 PE=1 SV=1		5.462e-07	4.749e-07		1	0	1
Q9XTQ6-2	TBH1	Isoform a of Tyramine beta-hydroxylase OS=Caenorhabditis elegans GN=tbh-1		3.222e-08	2.519e-07		1	0	1
Q09545	SDHB	Succinate dehydrogenase [ubiquinone] iron-sulfur subunit, mitochondrial OS=Caenorhabditis elegans GN=sdhb-1 PE=2 SV=1		7.12e-08	1.709e-06		1	0	1
Q9TYL2	Q9TYL2	Uncharacterized protein OS=Caenorhabditis elegans GN=CELE_Y25C1A.13 PE=1 SV=1		1.232e-07	1.316e-06		1	0	1
Q22601	Q22601	AdaPtin, Alpha chain (Clathrin associated complex) OS=Caenorhabditis elegans GN=apa-2 PE=1 SV=2		1.031e-07	2.221e-08		1	0	1
O16518	O16518	Aldehyde dehydrogenase OS=Caenorhabditis elegans GN=alh-4 PE=1 SV=2		1.28e-07	6.524e-07		1	0	1
Q5WRS4	Q5WRS4	Aminoacylase OS=Caenorhabditis elegans GN=C06A6.4 PE=1 SV=1		2.068e-07	1.133e-06		1	0	1
Q27512	Q27512	Annexin OS=Caenorhabditis elegans GN=nex-2 PE=1 SV=2		2.172e-07	5.512e-08		1	0	1
V6CJ04	V6CJ04	BICaudal D (Drosophila) homolog OS=Caenorhabditis elegans GN=bicd-1 PE=1 SV=1		4.277e-08	2.042e-07		1	0	1
P45971	OST48	Dolichyl-diphosphooligosaccharide--protein glycosyltransferase 48 kDa subunit OS=Caenorhabditis elegans GN=ostb-1 PE=3 SV=1		1.377e-07	6.122e-07		1	0	1
O45903	MECR1	Enoyl-[acyl-carrier-protein] reductase, mitochondrial OS=Caenorhabditis elegans GN=W09H1.5 PE=3 SV=1		1.144e-07	8.482e-07		1	0	1
O45551	IF4E1	Eukaryotic translation initiation factor 4E-1 OS=Caenorhabditis elegans GN=ife-1 PE=1 SV=2		9.439e-07	1.338e-06		1	0	1
Q5TKA3	Q5TKA3	Fatty Acid CoA Synthetase family OS=Caenorhabditis elegans GN=acs-1 PE=1 SV=1		2.148e-07	1.593e-08		1	0	1
P34815-2	UNC18	Isoform a of Putative acetylcholine regulator unc-18 OS=Caenorhabditis elegans GN=unc-18		1.172e-07	9.598e-08		1	0	1
Q0G819-2	PP2B	Isoform a of Serine/threonine-protein phosphatase 2B catalytic subunit OS=Caenorhabditis elegans GN=tax-6		3.285e-07	2.302e-08		1	0	1
Q19775-4	PPM1	Isoform b of Protein phosphatase ppm-1 OS=Caenorhabditis elegans GN=ppm-1		3.309e-07	2.661e-07		1	0	1
Q93454	RAE1	mRNA export factor rae-1 OS=Caenorhabditis elegans GN=rae-1 PE=1 SV=1		2.601e-07	4.77e-08		1	0	1
Q19366	DPOD2	Probable DNA polymerase delta small subunit OS=Caenorhabditis elegans GN=F12F6.7 PE=3 SV=1		3.171e-07	1.507e-07		1	0	1
H2L0Q6	H2L0Q6	RAL (Ras-related GTPase) homolog OS=Caenorhabditis elegans GN=ral-1 PE=1 SV=1		2.731e-07	3.125e-07		1	0	1
Q22038	RHO1	Ras-like GTP-binding protein rhoA OS=Caenorhabditis elegans GN=rho-1 PE=1 SV=1		2.78e-07	7.532e-07		1	0	1
O17244	O17244	Transporter of SR proteins OS=Caenorhabditis elegans GN=tsr-1 PE=1 SV=3		1.041e-07	1.157e-08		1	0	1
G5EF01	G5EF01	Tubulin beta chain OS=Caenorhabditis elegans GN=tbb-6 PE=1 SV=1		3.306e-07	7.007e-08		1	0	1
G5EES6	G5EES6	Ubiquitin Fusion Degradation (Yeast UFD homolog) OS=Caenorhabditis elegans GN=ufd-3 PE=1 SV=1		6.949e-08	1.258e-07		1	0	1
O45495	UB2V1	Ubiquitin-conjugating enzyme E2 variant 1 OS=Caenorhabditis elegans GN=uev-1 PE=1 SV=1		8.627e-07	3.414e-06		1	0	1
Q09278	YQI5	Uncharacterized protein C45G9.5 OS=Caenorhabditis elegans GN=C45G9.5 PE=4 SV=1		2.862e-07	4.659e-08		1	0	1
O45394	O45394	Uncharacterized protein OS=Caenorhabditis elegans GN=CELE_F22B8.7 PE=1 SV=2		7.627e-07	5.561e-08		1	0	1
Q7JNV5	Q7JNV5	5-Aminoimidazole-4-carboxamide ribonucleotide formylTransferase/IMP Cyclohydrolase homolog OS=Caenorhabditis elegans GN=atic-1 PE=1 SV=2		5.397e-08	3.223e-07		1	0	1
Q95YB2	Q95YB2	Acyl CoA DeHydrogenase OS=Caenorhabditis elegans GN=acdh-9 PE=1 SV=1		2.726e-07	9.219e-08		1	0	1
Q21004	Q21004	AMPHiphysin homolog OS=Caenorhabditis elegans GN=amph-1 PE=1 SV=1		5.235e-08	1.249e-07		1	0	1
G5EDC6	G5EDC6	ARF-Like OS=Caenorhabditis elegans GN=arl-8 PE=1 SV=1		2.575e-07	1.668e-06		1	0	1
G5EGP8	G5EGP8	CathePsin Z OS=Caenorhabditis elegans GN=cpz-1 PE=1 SV=1		1.747e-07	6.018e-07		1	0	1
G5EGA6	DHRS4	Dehydrogenase/reductase SDR family member 4 OS=Caenorhabditis elegans GN=dhrs-4 PE=1 SV=1		5.503e-07	3.008e-07		1	0	1
G5EFF8	G5EFF8	Endoplasmic Reticulum Protein homolog OS=Caenorhabditis elegans GN=erp-44.1 PE=1 SV=1		2.092e-07	9.779e-07		1	0	1
O45106	O45106	Enoyl-CoA Hydratase OS=Caenorhabditis elegans GN=ech-5 PE=1 SV=3		3.126e-07	7.894e-07		1	0	1
Q20264	Q20264	Fatty Acid CoA Synthetase family OS=Caenorhabditis elegans GN=acs-11 PE=1 SV=3		5.215e-08	5.431e-07		1	0	1
Q22814	Q22814	Glutathione S-Transferase OS=Caenorhabditis elegans GN=gst-13 PE=1 SV=1		3.451e-08	6.708e-07		1	0	1
Q21153-2	CMC1	Isoform a of Probable calcium-binding mitochondrial carrier K02F3.2 OS=Caenorhabditis elegans GN=K02F3.2		2.09e-08	2.275e-07		1	0	1
G5EFH4	G5EFH4	SeRPin OS=Caenorhabditis elegans GN=srp-6 PE=1 SV=1		3.357e-07	2.821e-07		1	0	1
O76258	O76258	Tumor Susceptibility Gene homolog OS=Caenorhabditis elegans GN=tsg-101 PE=1 SV=2		5.025e-07	2.611e-08		1	0	1
G5EDP0	G5EDP0	Uncharacterized protein OS=Caenorhabditis elegans GN=CELE_Y32F6A.5 PE=1 SV=1		1.24e-07	5.596e-07		1	0	1
Q9BL81	Q9BL81	Uncharacterized protein OS=Caenorhabditis elegans GN=CELE_Y47G6A.21 PE=1 SV=4		2.03e-07	5.814e-07		1	0	1
[truncated: 192 more rows]
